# Supplementary material for: Differential Expression of miRNAs and Their Predicted Target Genes Indicates That Gene Expression in Atlantic Salmon Gill Is Post-Transcriptionally Regulated by miRNAs in the Parr-Smolt Transformation and Adaptation to Sea Water
Source: Int J Mol Sci. 2022 Aug 8;23(15):8831. doi: 10.3390/ijms23158831 (PMC9369087; doi:10.3390/ijms23158831)
Supplement: Supplementary file 1 [file ijms-23-08831-s001.zip]

Archive with 8 entries (8 files):
- Figure S1. Heatmap of 32 DE-miRNAs.pdf
- Table S1. Overview of the 42 experimental gill samples.xlsx
- Table S2. Expression changes of DE miRNAs in gill.xlsx
- Table S3. Normalised read counts utilized for guide miRNA annotation.xlsx
- Table S4. Overview of DE mRNAs in gill.xlsx
- Table S5. Overview of enriched DE-mRNAs in gill.xlsx
- Table S6. List of all predicted targets of gDE miRNAs in gill.xlsx
- Table S7. List of enriched biological processes with FE over 2 in gill.xlsx
