# Supplementary material for: Differential Expression of miRNAs and Their Predicted Target Genes Indicates That Gene Expression in Atlantic Salmon Gill Is Post-Transcriptionally Regulated by miRNAs in the Parr-Smolt Transformation and Adaptation to Sea Water
Source: Int J Mol Sci. 2022 Aug 8;23(15):8831. doi: 10.3390/ijms23158831 (PMC9369087; doi:10.3390/ijms23158831)
Supplement: Supplementary file 1 [file ijms-23-08831-s001.zip › Table S1. Overview of the 42 experimental gill samples.xlsx]

## Sheet: Ark1
Table S1. Overview of all gill samples, RNA extraction quality measurements and sequencing data
Sample ID1	Sample information2	A260/280	A260/230	RIN	RNA concentration (ng/ul)	Total # reads3	Total # trimmed and size filtered reads4	uniquely mapped reads number5	uniquely mapped reads (%)6	NCBI SRA Acc#7
1	T1, Before light treatment, biological replicate 1	2.08	2.18	9.9	641.25	14568887	6884098	5258599	76.39	SRR18885436
2	T1, Before light treatment, biological replicate 2	2.1	2.11	9.7	723.22	12832447	8644342	6728548	77.84	SRR18885435
3	T1, Before light treatment, biological replicate 3	2.06	1.89	10	375.34	14575418	10869470	8647214	79.56	SRR18885424
4	T1, Before light treatment, biological replicate 4	2.11	2.17	10	337.36	9375267	6431959	5109273	79.44	SRR18885413
5	T1, Before light treatment, biological replicate 5	2.11	2.23	9.8	917.19	9766396	7002797	5544235	79.17	SRR18885402
6	T1, Before light treatment, biological replicate 6	2.13	2.22	9.8	1262.54	9705188	6995915	5436226	77.71	SRR18885399
7	T1, Before light treatment, biological replicate 7	2.13	2.11	9.9	1539.9	10632508	7870547	6123580	77.8	SRR18885398
8	T2, Half way through light treatment, biological replicate 1	2.22	1.78	9.9	301.5	10848950	5928868	4743883	80.01	SRR18885397
9	T2, Half way through light treatment, biological replicate 2	2.16	1.92	9.6	413.54	13291839	10797726	8744235	80.98	SRR18885396
10	T2, Half way through light treatment, biological replicate 3	2.13	2.17	9.2	459.18	12680241	9923384	8035729	80.98	SRR18885395
11	T2, Half way through light treatment, biological replicate 4	2.05	2.15	9.6	842.6	11505014	7902431	6392493	80.89	SRR18885434
12	T2, Half way through light treatment, biological replicate 5	2.11	2.22	9.7	1144	9956010	8050830	6507020	80.82	SRR18885433
13	T2, Half way through light treatment, biological replicate 6	2.07	1.24	9.9	524.54	10026468	7758412	6247993	80.53	SRR18885432
14	T2, Half way through light treatment, biological replicate 7	2.13	2.19	9.6	1038.72	9954292	7800677	6212013	79.63	SRR18885431
15	T3, Three quarters into light treatment, biological replicate 1	2.12	2.15	9.9	917.83	11250698	8566579	6849403	79.95	SRR18885430
16	T3, Three quarters into light treatment, biological replicate 2	2.09	2.18	9.3	2233.71	9213853	7004279	5704016	81.44	SRR18885429
17	T3, Three quarters into light treatment, biological replicate 3	2.12	2.1	9.9	408.52	12499396	8686128	6967075	80.21	SRR18885428
18	T3, Three quarters into light treatment, biological replicate 4	2.09	2.15	9.9	586.34	10743730	8329200	6784387	81.45	SRR18885427
19	T3, Three quarters into light treatment, biological replicate 5	2.15	2.15	9.8	761.8	12372024	8877713	7204810	81.16	SRR18885426
20	T3, Three quarters into light treatment, biological replicate 6	2.13	1.93	10	659.57	12217713	9191855	7407901	80.59	SRR18885425
21	T3, Three quarters into light treatment, biological replicate 7	2.02	1.5	10	367.69	11904286	9254223	7498418	81.03	SRR18885423
22	T4 Smolt, One day prior seawater transfer, biological replicate 1	2.11	2.05	10	362.44	14584065	12010952	9729163	81	SRR18885422
23	T4 Smolt, One day prior seawater transfer, biological replicate 2	2.13	1.95	10	326.22	11533192	9146123	7303896	79.86	SRR18885421
24	T4 Smolt, One day prior seawater transfer, biological replicate 3	2.1	2.08	9.9	709.39	10468965	8112436	6533999	80.54	SRR18885420
25	T4 Smolt, One day prior seawater transfer, biological replicate 4	2.09	2.06	10	567.33	15143914	12023819	9749218	81.08	SRR18885419
26	T4 Smolt, One day prior seawater transfer, biological replicate 5	2.06	2.24	10	455.17	13430961	9205515	7446670	80.89	SRR18885418
27	T4 Smolt, One day prior seawater transfer, biological replicate 6	2.09	2.09	10	416.97	12824710	9865313	8017493	81.27	SRR18885417
28	T4 Smolt, One day prior seawater transfer, biological replicate 7	2.06	2.22	9.9	471.81	13676760	10165833	8253079	81.18	SRR18885416
29	T5, One week after seawater transfer, biological replicate 1	2.06	2.21	8.1	1002.01	14711853	11545191	9562347	82.83	SRR18885415
30	T5, One week after seawater transfer, biological replicate 2	2.06	2.01	9.9	810.7	10242657	8505098	7044956	82.83	SRR18885414
31	T5, One week after seawater transfer, biological replicate 3	2.08	1.49	10	1141.36	9994066	8060587	6620212	82.13	SRR18885412
32	T5, One week after seawater transfer, biological replicate 4	2.06	1.92	9.5	968.35	10137250	8375078	6921797	82.65	SRR18885411
33	T5, One week after seawater transfer, biological replicate 5	2.09	2.11	9.9	1320.8	10799469	9029337	7446905	82.47	SRR18885410
34	T5, One week after seawater transfer, biological replicate 6	2.04	1.77	7.6	1095.95	10873570	7778526	6316103	81.2	SRR18885409
35	T5, One week after seawater transfer, biological replicate 7	2.02	1.46	7.5	860.95	12305547	9047156	7493190	82.82	SRR18885408
36	T6, One month after seawater transfer, biological replicate 1	2.08	1.68	8.8	674.09	23178625	15051551	12075311	80.23	SRR18885407
37	T6, One month after seawater transfer, biological replicate 2	2.11	2	9.8	706.88	14541297	10981924	8989180	81.85	SRR18885406
38	T6, One month after seawater transfer, biological replicate 3	2.15	1.87	9.9	605.83	12100152	7923591	6272292	79.16	SRR18885405
39	T6, One month after seawater transfer, biological replicate 4	2.16	1.86	10	731.03	9343221	6530981	5201922	79.65	SRR18885404
40	T6, One month after seawater transfer, biological replicate 5	2.06	1.55	8.5	483.68	9331846	6895881	5619983	81.5	SRR18885403
41	T6, One month after seawater transfer, biological replicate 6	2.07	1.63	9.4	725.38	11464771	8199128	6735746	82.15	SRR18885401
42	T6, One month after seawater transfer, biological replicate 7	2.07	2.18	9.7	358.62	11348886	8447104	6923275	81.96	SRR18885400
