# Supplementary material for: Differential Expression of miRNAs and Their Predicted Target Genes Indicates That Gene Expression in Atlantic Salmon Gill Is Post-Transcriptionally Regulated by miRNAs in the Parr-Smolt Transformation and Adaptation to Sea Water
Source: Int J Mol Sci. 2022 Aug 8;23(15):8831. doi: 10.3390/ijms23158831 (PMC9369087; doi:10.3390/ijms23158831)
Supplement: Supplementary file 1 [file ijms-23-08831-s001.zip › Table S2. Expression changes of DE miRNAs in gill.xlsx]

## Sheet: Ark1
Table S2. Expression changes of DE miRNAs in gill
Mature DE miRNA	Family1	T1 vs T22	T1 vs T32	T1 vs T42	T1 vs T52	T1 vs T62	Mature miRNA sequence (5'-3')
ssa-miR-15b-3p	15	-0.809698	-0.666663	-1.07487	-0.872751	-0.0432447	CAAATCATTATGTGCTGCCGCT
ssa-miR-29c-5p	29	0.968069	-0.236101	0.178501	-0.335957	0.0419733	ACTGTTTTCTTTTGGTGTTTAGA
ssa-miR-30a-1-2-5p	30	-0.38446	-0.614762	-0.603927	-0.978355	-0.870309	TGTAAACATCCTACACTCTCAGCT
ssa-miR-30a-3-4-5p	30	-0.384172	-0.614524	-0.603544	-0.978057	-0.870194	TGTAAACATCCTACACTCTCAGC
ssa-miR-30e-5p	30	-1.19686	-1.19691	-1.38484	-1.94425	-1.27992	TGTAAACATCCTACACTCAGCT
ssa-miR-101a-3p	101	1.08056	0.620865	0.669511	0.657532	0.37965	TACAGTACTGTGATAACTGAAG
ssa-miR-101a-5p	101	1.09958	0.224109	0.488701	0.564784	0.381852	TCAGTTATCACTGTGCTGATGCT
ssa-miR-124abcd-3p	124	1.13596	0.429517	-0.108952	-1.19496	-1.50385	TAAGGCACGCGGTGAATGC
ssa-miR-125a-2-3-3p	125	-1.20634	0.256723	0.0674796	-0.402209	-0.186421	ACGGGTTAGGCTCTTGGGACGC
ssa-miR-125a-1-3p	125	-1.05881	0.727768	0.203427	0.399076	0.490021	ACGGGTTGGGTTCTCGGGAGCT
ssa-miR-135b-3-3p	135	-0.401107	-0.191052	-0.140903	-1.67291	-1.05752	ACATAGGGTCCAAAGCCATTG
ssa-miR-146a-5p	146	-0.471957	-0.689012	-0.864306	-1.06304	-0.359928	TGAGAACTGAATTCCATAGATGG
ssa-miR-146b-5p	146	-0.0799104	-1.11568	-1.60991	-1.68976	-0.424499	TGAGAACTGAAGTCCATAGATGG
ssa-miR-146a-3-3p	146	-0.551144	-1.07467	-1.00274	-1.41093	-0.477076	ATCTATGGATTCAGTTCTTCTT
ssa-miR-146b-3p	146	-0.618215	-1.42426	-2.02528	-2.42721	-0.655919	ATCTATGGACTCAATTCTTCTT
ssa-miR-146a-1-2-3p	146	-1.22771	-1.21992	-1.32111	-2.10834	0.882455	ATCTATGGGCTCAGTTCTTCTGG
ssa-miR-155-3p	155	-0.631301	-1.00321	-1.21318	-1.11371	-0.12059	CACCTAGCATGTAAGCATTAGC
ssa-miR-190b-5p	190	-1.17505	-1.43243	-1.11812	-1.65211	-1.47002	TGATATGTTTGATATTCGGTTG
ssa-miR-193b-5p	193	0.212657	0.470365	0.685439	1.10728	1.38081	TGGGTCTTTGCGGGCAAGGTGA
ssa-miR-194b-5p	194	-1.07634	-1.57749	-1.25177	-1.05452	-0.697457	TGTAACAGCATCTCCATATGGA
ssa-miR-200a-1-5p	200	-0.64148	-0.138187	-0.109702	-1.15221	-0.423489	CATCTTACAAGGCAGTTTTGGA
ssa-miR-203b-5p	203	-0.204148	-0.588453	-0.821598	-1.3371	-0.909987	AGTGGTTCTTGACAGTTCAACA
ssa-miR-375-1-5p	375	-1.82003	-1.5446	-1.97251	-2.64516	-1.54823	ACGTTGAGCCACACGCACAATA
ssa-miR-375-3-5p	375	-1.85583	-2.11425	-2.01266	-2.88273	-1.66424	ACGTTGAGCCATACGCACAATA
ssa-miR-462b-3p	462	0.00141332	-0.878374	-1.16336	-0.477931	-0.157654	GCTGGATGTGAGCTCCGTTTCC
ssa-miR-499a-5p	499	0.669024	0.736633	1.0476	0.589156	0.81957	TTAAGACTTGTAGTGATGTTT
ssa-miR-727a-3p	727	0.611686	0.864106	0.804837	1.23324	0.85233	GTTGAGGCGAGTTGAAGACT
ssa-miR-1778-3p	1778	-0.955299	-1.58471	-0.988223	-0.707055	-0.441249	CAGGCAGCTAAAGCAAGTCTG
ssa-miR-7132b-5p	7132	0.0115042	-0.6464	-1.03093	-0.876061	-0.661617	GACTTGGTCAAAGCTCCTCAGC
ssa-miR-7132a-5p	7132	0.0107574	-0.646468	-1.03124	-0.878865	-0.662692	GACTTGGTCAAAGCTCCTCAGT
ssa-miR-8159-5p	8159	0.355364	0.696526	0.628316	0.844994	1.0469	TCAGTAACTGGAATCTGTCCCTGC
ssa-let-7b-3p	let_7	-1.24753	-0.0531098	0.210977	-0.959497	-0.584621	CTGTACAACCTACTGCCTTCCC
