# Supplementary material for: Differential Expression of miRNAs and Their Predicted Target Genes Indicates That Gene Expression in Atlantic Salmon Gill Is Post-Transcriptionally Regulated by miRNAs in the Parr-Smolt Transformation and Adaptation to Sea Water
Source: Int J Mol Sci. 2022 Aug 8;23(15):8831. doi: 10.3390/ijms23158831 (PMC9369087; doi:10.3390/ijms23158831)
Supplement: Supplementary file 1 [file ijms-23-08831-s001.zip › Table S3. Normalised read counts utilized for guide miRNA annotation.xlsx]

## Sheet: Sheet1
Table S3. Normalised read counts utilized for guide miRNA annotation
Mature miRNA1	DE miRNA2	10 times difference3	guide DEmiRNA4	Read counts T15	Read counts T25	Read counts T35	Read counts T45	Read counts T55	Read counts T65
3p_ssa_miR_101a	YES	YES	YES	51447.2	108803	82566.8	94857.4	86477	71937.7
5p_ssa_miR_101a	YES		no	272.437	584.257	331.551	442.952	429.053	381.324
3p_ssa_miR_124abcd	YES	NO	YES	22.0484	48.5722	30.9523	23.7162	10.2665	8.61139
5p_ssa_miR_124a	no		no	3.70787	4.62915	4.9357	4.51338	4.41091	5.59538
3p_ssa_miR_125a_1	YES	YES	no	47.3892	22.7755	82.0963	63.345	66.6928	71.4355
3p_ssa_miR_125a_2_3	YES		no	360.456	156.26	450.638	438.829	291.155	341.254
5p_ssa_miR_125a	no		no	100923	104805	144086	152719	191560	176540
3p_ssa_miR_146a_1_2	YES	YES	no	67.7266	28.9173	30.3258	31.6372	16.6894	134.339
3p_ssa_miR_146a_3	YES		no	323.73	221.204	160.089	187.306	129.651	250.548
5p_ssa_miR_146a	YES		YES	71645.6	51656	46377.8	45630.4	36545.1	60016.5
3p_ssa_miR_146b	YES	NO	YES	148.748	96.9352	57.7119	42.2004	29.5644	101.655
5p_ssa_miR_146b	YES		YES	784.919	742.74	378.048	298.173	259.919	629.247
3p_ssa_miR_155	YES	YES	no	34.3805	22.2763	17.8554	17.1788	16.8618	34.2002
5p_ssa_miR_155	no		no	2248.89	1503.57	1828.36	1520.13	1334.24	2696.07
3p_ssa_miR_15b	YES	YES	no	30.2468	17.4928	19.823	16.8089	17.6666	31.8266
5p_ssa_miR_15bf	no		no	13861	10199.1	7928.14	10026.4	9406.2	10112.8
3p_ssa_miR_1778	YES	YES	YES	3176.21	1637.97	1103.58	1854.19	2071.47	2514.21
5p_ssa_miR_1778	no		no	14.2947	7.38334	4.28397	9.08289	12.2285	14.2976
5p_ssa_miR_190b	YES	YES	YES	499.177	220.927	192.605	266.378	168.867	193.92
3p_ssa_miR_190b	no		no	3.56355	1.22028	1.50524	2.25913	2.65141	2.35966
5p_ssa_miR_193b	YES	NO	YES	88.3206	103.137	127.442	164.291	202.487	245.862
3p_ssa_miR_193b	no		no	15.6423	15.9801	12.1445	26.2115	21.8595	20.4472
5p_ssa_miR_194b	YES	YES	YES	501.221	237.808	174.755	243.779	256.567	332.014
3p_ssa_miR_194bc	no		no	8.16578	1.9818	4.42333	5.19399	5.2186	9.97502
5p_ssa_miR_200a_1	YES	YES	no	443.381	284.625	420.583	477.004	213.135	356.52
3p_ssa_miR_200ae	no		no	199688	253850	230354	242024	218339	223757
5p_ssa_miR_203b	YES	YES	no	66.3625	57.6054	46.0171	43.5693	28.1029	38.0933
3p_ssa_miR_203b	no		no	406454	400513	374336	344689	266655	283383
5p_ssa_miR_29c	YES	YES	no	54.8638	107.597	48.5874	72.3079	46.3227	61.1035
3p_ssa_miR_29c	no		no	4893.05	5752.75	3057.77	3705.75	3321.82	3072.41
5p_ssa_miR_30a_1_2	YES	YES	YES	73007.3	55928.4	49697.4	55624	39372.9	42868.3
3p_ssa_miR_30a_1	no		no	6.4662	4.06904	6.11659	5.61671	6.81985	6.04426
5p_ssa_miR_30a_3_4	YES	YES	YES	72942.2	55889.7	49661.3	55589.2	39346	42833.5
3p_ssa_miR_30a_3_4	no		no	37.4272	28.8549	32.298	29.4326	26.9531	35.5291
5p_ssa_miR_30e	YES	YES	YES	36443.7	15897.6	16550.4	16137.4	10041	16084.2
3p_ssa_miR_30e_1_2	no		no	112.234	83.9297	112.484	98.1318	97.4262	102.947
5p_ssa_miR_375_1	YES	YES	no	305.76	86.671	109.342	90.2958	51.7894	112.41
3p_ssa_miR_375	no		no	10916.9	6160.07	6380.72	6562.18	6954.62	7782.57
5p_ssa_miR_375_3	YES		no	101.776	28.1682	24.4784	29.2597	14.6511	34.6228
3p_ssa_miR_462b	YES	YES	no	52.7694	52.9345	29.8251	27.1703	40.3714	50.7073
5p_ssa_miR_462b	no		no	9407.9	10589.3	8566.43	7014.66	7795.95	7611.84
5p_ssa_miR_499a	YES	YES	YES	915.085	1455.18	1591.95	2194.79	1467.53	1737.08
3p_ssa_miR_499a	no		no	4.80834	5.60312	6.24026	6.17263	5.52116	5.00769
5p_ssa_miR_7132a	YES	NO	YES	2922.56	2944.44	1950.94	1660.07	1695.94	1986.77
3p_ssa_miR_7132a	no		no	337.668	345.626	220.545	206.242	190.086	232.119
5p_ssa_miR_7132b	YES	NO	YES	2922.08	2945.49	1950.72	1660.15	1698.97	1987.93
3p_ssa_miR_7132b	no		no	2075.62	2249.93	1647.89	1444.96	1244.26	1682.39
3p_ssa_miR_727a	YES	NO	YES	37.0219	56.4667	70.3543	74.6752	92.6308	71.9763
5p_ssa_miR_727a	no		no	134.27	133.193	183.477	195.784	218.817	144.958
5p_ssa_miR_8159	YES	YES	YES	61.2287	78.7853	104.357	110.482	117.955	136.402
3p_ssa_miR_8159	no		no	0.284474	0.462776	0	0.110596	0	0.10771
3p_ssa_miR_135b_3	YES	YES	no	28.8038	21.3289	26.2845	29.9969	9.42822	15.0227
5p_ssa_miR_135bd	no		no	2385.93	2757.9	2447.93	2642.02	2441.81	2198.76
3p_ssa_let_7b	YES	NO	YES	3438.18	1448.89	3458.12	4613.12	1881.89	2463.29
5p_ssa_let_7b	no		no	16869.1	16617	20204.3	19427.8	26544.1	24628.7
