# Supplementary material for: Differential Expression of miRNAs and Their Predicted Target Genes Indicates That Gene Expression in Atlantic Salmon Gill Is Post-Transcriptionally Regulated by miRNAs in the Parr-Smolt Transformation and Adaptation to Sea Water
Source: Int J Mol Sci. 2022 Aug 8;23(15):8831. doi: 10.3390/ijms23158831 (PMC9369087; doi:10.3390/ijms23158831)
Supplement: Supplementary file 1 [file ijms-23-08831-s001.zip › Table S4. Overview of DE mRNAs in gill.xlsx]

## Sheet: Sheet1
Table S4. All 2382 differentially expressed genes (log2 fold change < -0.80 or > 0.80 and p-value < 0.05 at least at one of the time points compared)
No.	Query ID	Probe annotation	T2 (log2FC)	t2 (p-value)	T3 (log2FC)	t3 (p-value)	T4 (log2FC)	t4 (p-value)	T5 (log2FC)	t5 (p-value)	T6 (log2FC)	t6 (p-value)
1	Ssa#NM_001139901.1	Jun B-1	-0.247054	0.346932	-0.453627	0.165694	0.0383401	0.901784	-1.09053	0.000684973	-0.113085	0.666911
2	Ssa#NM_001140457.1	Matrix metalloproteinase-9	1.08018	0.0710107	0.241148	0.554506	0.607895	0.0933968	0.871248	0.0488119	2.30067	0.000581851
3	Ssa#XM_014129262.1	carbonyl reductase [NADPH] 1-like	-0.494296	0.01379	-0.0629443	0.739976	-0.0688058	0.639405	0.255969	0.295756	1.02736	0.000172434
4	Ssa#XM_014129305.1	diamine acetyltransferase 1-like	-0.0839917	0.625272	-0.20787	0.410097	0.0938406	0.548818	-0.92043	0.00586548	0.23185	0.238144
5	Ssa#XM_014145987.1	Src-family tyrosine kinase SCK	-0.0959916	0.574368	-0.674162	0.00167692	-0.786414	0.000330601	-0.854683	8.29326e-05	-0.532686	0.0194522
6	Ssa#XM_014153650.1	Apoptotic protease-activating factor 1	-0.0162944	0.972694	-0.948431	0.0186928	-0.750375	0.0763408	-0.644853	0.131905	-0.949503	0.0229381
7	Ssa#XM_014154627.1	Neuroendocrine convertase 2	0.777622	3.07675e-05	0.44804	0.000407814	0.641411	0.000312653	0.957973	0.000117761	0.413517	0.00687798
8	Ssa#XM_014161470.1	B-cell linker protein-like	-0.386734	0.00486289	-0.320716	0.0972994	-0.357633	0.00831542	-0.922391	0.000155905	-0.486039	0.0231976
9	Ssa#XM_014167842.1	Opsin 1	0.384055	0.0222115	0.426829	0.0180779	0.248221	0.0883978	0.878816	0.0128766	0.216599	0.177872
10	Ssa#XM_014171246.1	Inactive tyrosine-protein kinase 7	1.2483	0.129731	0.725682	0.206888	0.793357	0.0949238	1.68038	0.0133625	0.533904	0.400344
11	Ssa#XM_014176422.1	cell surface glycoprotein 1-like	-0.136283	0.00738961	-0.0734694	0.0159653	0.0510018	0.496344	-0.153464	0.0420253	0.804892	0.0345251
12	Ssa#XM_014176883.1	Cingulin a	-0.181015	0.630759	-0.58472	0.139424	-0.582628	0.107611	-0.697029	0.0574511	-0.849841	0.0453465
13	Ssa#XM_014189697.1	von Willebrand factor A domain-containing protein 5A-like (LOC106613150), X2	-0.256348	0.192276	-1.19791	0.00131965	-1.60366	6.56167e-05	-1.59609	1.30064e-05	-0.638185	0.00728451
14	Ssa#XM_014192566.1	Pyruvate dehydrogenase kinase, isozyme 1	1.14656	6.14032e-05	-0.49005	0.0451195	0.488714	0.0191513	1.02245	0.000510134	-0.512568	0.102034
15	Ssa#XM_014194482.1	mannose-binding protein C-like	0.584429	0.261806	0.0855965	0.796067	0.197516	0.554064	0.0518238	0.865642	0.954938	0.015404
16	Ssa#XM_014198658.1	Inactive tyrosine-protein kinase 7	1.30645	0.0180914	0.793447	0.0453384	0.641181	0.0556592	1.77719	0.000495294	0.70658	0.181339
17	Ssa#XM_014203802.1	Thyrotroph embryonic factor b	0.798327	0.0319199	0.979142	0.0119611	1.12828	0.00609034	1.6021	0.000281799	0.744227	0.08709
18	Ssa#XM_014214746.1	Small nuclear ribonucleoprotein Sm D2	-0.092153	0.470988	0.412793	0.0944622	-0.00834003	0.939275	0.581781	0.00104166	1.02749	0.00300549
19	Ssa#30023	Not	-0.350946	0.00671243	-0.712433	0.00190803	-0.669436	0.00542669	-0.861017	0.000183256	-0.285053	0.144271
20	Ssa#34132	Not	0.937129	0.0302751	0.151999	0.654442	0.624712	0.0861859	0.140981	0.53694	0.526571	0.0903099
21	Ssa#63846	Not	0.636544	0.0346219	0.561561	0.0204492	0.443598	0.0442909	0.859631	0.00363184	0.48682	0.0982054
22	Ssa#63852	Not	0.565733	0.00981936	0.478129	0.0846191	-0.195572	0.254388	0.865911	0.0241059	0.520622	0.102543
23	Ssa#BG934613	Scube1 - Ident 99	-0.46255	0.437468	-1.34801	0.0167257	-0.696878	0.127181	-0.739444	0.166003	-0.0258984	0.961568
24	Ssa#CK879305	Cell cycle control protein 50A	0.0356356	0.86961	0.322751	0.15155	0.0497934	0.852351	0.867413	0.0392532	0.255051	0.455642
25	Ssa#CK885088	Repetin	2.29688	0.00464648	1.71261	0.0125896	1.8626	0.00423774	2.06328	0.0078361	1.09426	0.141957
26	Ssa#CK890092	myosin heavy chain	0.422795	0.0227604	1.00005	1.06539e-06	0.514013	0.0270749	0.530162	0.0420126	0.692806	0.00125622
27	Ssa#DN139772	Barrier-to-autointegration factor (banf)	0.938788	0.12966	0.0896488	0.895976	0.0948405	0.872335	0.738509	0.289216	1.52218	0.0260852
28	Ssa#DW539495	Galectin-9	0.994104	0.0230275	0.548927	0.196557	0.613088	0.0993337	1.05575	0.0087532	0.264344	0.605437
29	Ssa#DW541505	Butyrophilin subfamily 1 member A1 precursor	-0.524633	0.0889106	-0.904456	6.46492e-05	-0.599848	0.0679522	-0.660696	0.0158612	-0.199436	0.101923
30	Ssa#DW543923	Zinc finger ZFPM1	0.453523	0.177341	0.766701	0.00786153	0.228127	0.421923	0.83934	0.0113324	0.210066	0.5692
31	Ssa#DW557213	CAP-Gly domain-containing linker protein 3	0.691075	0.0518011	0.556491	0.144975	0.285429	0.207927	1.03977	0.00531579	0.286264	0.292381
32	Ssa#DY708782	CD9 antigen	-0.837084	0.0248016	-0.556044	0.209563	-0.0355089	0.919612	-0.541133	0.166743	-0.342277	0.375138
33	Ssa#EG647840	E3 ubiquitin-protein ligase UBR4	1.47541	0.00501929	1.44193	0.0182669	1.2184	0.00863652	2.57053	0.000192777	1.20198	0.0528823
34	Ssa#EG826641	putative interferon-alpha/beta receptor alpha chain	0.839334	0.00327297	0.600001	0.17763	-0.251974	0.579735	0.312218	0.213645	0.185078	0.730005
35	Ssa#EG913141	nonclassical MHC class I antigen	1.18935	0.00311061	0.891402	0.0167678	0.673699	0.0343849	1.19397	0.00316954	0.529859	0.285091
36	Ssa#GRASP209734877	ATP synthase subunit e, mitochondrial	0.567292	0.0950245	0.939079	0.0153421	0.738491	0.0396973	-0.0133881	0.97504	0.659489	0.0820222
37	Ssa#GRASP221220957	Succinate dehydrogenase cytochrome b560 subunit, mitochondrial precursor	0.661705	0.00529172	0.474995	0.0201853	0.391773	0.0194296	1.03035	0.000310949	0.561706	0.057844
38	Ssa#KSS1223	MHC class I antigen	1.19259	0.076836	1.38932	0.0370681	0.218383	0.664695	0.917805	0.12172	0.565977	0.280825
39	Ssa#KSS1993	Homeobox protein OTX1 A	0.659594	0.0141109	0.323693	0.130821	0.270229	0.161714	1.09531	0.000635144	0.337454	0.204019
40	Ssa#KSS2012	Voltage-gated sodium channel type I alpha subunit Nav1.1La	-0.826084	8.13304e-06	-0.184717	0.318518	-0.380902	0.0225836	-0.301692	0.150547	-0.246431	0.064903
41	Ssa#KSS2482	Germ cell-specific gene 1-like protein [GSG1-like protein] - Ident 54	0.669922	0.0974801	0.199093	0.566233	0.337682	0.12951	0.930209	0.00715756	0.373915	0.317483
42	Ssa#KSS2569	Phosphatidylinositol 3_4_5-trisphosphate 5-phosphatase 2A	0.503502	0.164994	0.384747	0.296575	0.395577	0.14232	1.02095	0.00845404	0.207321	0.539682
43	Ssa#KSS3447	Odorant receptor	-0.135487	0.360656	-0.787712	0.000778415	-1.14351	0.00222905	-0.880823	0.00127289	0.399702	0.0366588
44	Ssa#KSS3671	IQ motif and SEC7 domain-containing protein 2	0.655256	0.0118413	0.398525	0.0805899	0.383705	0.0794309	0.867279	0.00238668	0.111562	0.636329
45	Ssa#KSS411	Multiple epidermal growth factor-like domains prot	0.466333	0.0855849	0.427706	0.126691	0.416715	0.102418	1.63264	0.000358857	0.531082	0.0915239
46	Ssa#NM_001123533.1	Cystic fibrosis transmembrane conductance regulator	-1.0246	7.75165e-05	0.122468	0.468034	0.26512	0.00828818	-0.114567	0.356862	-0.29557	0.0991505
47	Ssa#NM_001123541.2	CD9 protein	0.893409	0.00403597	0.271527	0.367464	0.400463	0.091706	0.608421	0.0366559	1.16794	0.00228974
48	Ssa#NM_001123547.1	PDZ and LIM domain 3a	0.46217	0.134121	0.908009	9.1754e-05	1.00241	2.19778e-05	1.04441	0.00118719	0.955921	0.00104455
49	Ssa#NM_001123551.1	secreted phosphoprotein 24	0.943782	0.0680305	0.515389	0.0442438	0.52873	0.00417549	1.43416	0.00651717	0.564617	0.110033
50	Ssa#NM_001123572.1	RhAG-like protein	-0.0320311	0.869335	-0.354926	0.194668	0.102856	0.588164	-0.872716	0.00504365	0.0200619	0.9377
51	Ssa#NM_001123573.1	cathelicidin (cath)	-0.626056	0.00143519	-0.712983	0.000330903	-0.58339	0.000673751	-0.241991	0.322035	2.15974	0.00766855
52	Ssa#NM_001123576.1	growth hormone receptor isoform 1 precursor	0.384459	0.00297789	0.94706	7.90238e-05	1.30946	7.81716e-07	1.4288	1.22604e-06	0.988948	0.000380112
53	Ssa#NM_001123579.1	C type lectin receptor A (clec4e)	0.685622	0.00150009	0.733633	0.0026342	1.22547	4.4782e-05	1.01679	4.7439e-05	1.62314	0.000284567
54	Ssa#NM_001123580.1	C type lectin receptor B	0.22995	0.0249153	0.152383	0.0286537	0.217905	0.0404853	0.396192	0.00592086	1.8404	0.00133927
55	Ssa#NM_001123596.1	Follistatin	0.805426	0.0207121	0.820415	0.000689645	0.583593	0.00641993	0.923464	0.000140388	0.517599	0.149
56	Ssa#NM_001123597.1	Anterior gradient homolog 2	-1.53305	0.00097104	-0.744354	0.00734174	-0.487952	0.0476212	-0.450594	0.13589	1.08841	0.00602815
57	Ssa#NM_001123606.1	Decorin	0.33461	0.108004	0.606187	0.00241611	0.786031	3.33566e-05	0.828212	0.00554981	0.670837	0.000888384
58	Ssa#NM_001123618.1	CCL4-like chemokine	0.00780234	0.964909	-0.0680537	0.717357	-0.35879	0.0427199	-0.384598	0.038793	1.05647	0.00226837
59	Ssa#NM_001123621.1	CD3gammadelta-B (LOC100137057)	-0.131761	0.343871	-0.512585	0.0289877	-0.844167	0.000260431	-0.579689	0.000686607	0.199955	0.107787
60	Ssa#NM_001123622.1	CD3 epsilon	-0.635416	0.0808407	-0.797256	0.000181633	-0.703902	0.00580691	-1.22139	4.21498e-05	-0.384655	0.081695
61	Ssa#NM_001123627.1	Aldolase a, fructose-bisphosphate, a	-0.694658	0.208569	-0.840191	0.133469	-0.771378	0.0797483	-1.09983	0.0461947	-0.718255	0.17473
62	Ssa#NM_001123640.1	ISG15-like	0.904288	0.0152149	0.363126	0.451264	0.0823019	0.787704	0.333788	0.187932	0.873499	0.00478098
63	Ssa#NM_001123643.1	Tyrosinase	0.200292	0.237946	0.10493	0.62314	0.238197	0.322331	1.08546	0.00500507	0.487741	0.120311
64	Ssa#NM_001123689.1	transport-associated protein 2A	0.160213	0.394548	-0.948721	0.000847406	-0.998923	0.00166975	-0.789709	0.0138824	-0.159705	0.371434
65	Ssa#NM_001123694.1	Cytochrome P450 1A1	0.69692	0.0375151	0.535406	0.0414243	1.13236	0.00208836	4.23352	5.54341e-10	3.52315	5.6082e-08
66	Ssa#NM_001123714.1	proteasome subunit beta type-9b	0.285196	0.0908133	-0.811749	0.00440161	-0.812014	5.67168e-05	-0.284942	0.0936238	-0.198492	0.435279
67	Ssa#NM_001139521.1	cholecystokinin-L	0.353247	0.297298	-0.126089	0.607015	0.0620027	0.626082	0.845426	0.002232	0.540057	0.0636968
68	Ssa#NM_001139522.1	cholecystokinin-N	1.23666	0.00086896	0.0572252	0.866149	0.45149	0.233671	1.0217	0.312599	1.11568	0.00507243
69	Ssa#NM_001139555.1	homeobox protein HoxD1aa	-0.607327	0.000305224	-0.156289	0.563722	-0.78615	0.00158971	-0.834126	0.000263897	-0.592194	0.021104
70	Ssa#NM_001139584.1	homeobox protein HoxB8ba	0.53797	0.0334	0.526057	0.0249205	0.352099	0.0773195	1.05251	0.0270962	0.150945	0.505912
71	Ssa#NM_001139587.1	Creatine kinase, mitochondrial 1	0.253667	0.459209	1.20702	0.00102696	1.33542	2.79716e-05	1.02888	0.00431996	0.802007	0.0519104
72	Ssa#NM_001139623.1	LOC394070 protein-like	-0.0341532	0.847174	0.406294	0.0257578	1.37417	1.74127e-05	0.254656	0.349987	0.474206	0.132705
73	Ssa#NM_001139635.1	titin-cap	1.59314	0.000221854	1.92654	0.00391149	2.32971	8.97705e-05	1.66407	0.0102131	1.51877	0.000393525
74	Ssa#NM_001139650.1	Phosphorylase, glycogen; brain	0.308624	0.379499	0.818986	0.0623792	0.883232	0.0119055	0.760941	0.076442	0.853372	0.183748
75	Ssa#NM_001139685.1	Betaine-homocysteine methyltransferase	0.907343	0.00782776	0.646917	0.0159896	0.316491	0.112519	0.473696	0.121376	0.79355	0.00596466
76	Ssa#NM_001139704.1	fructose-1,6-bisphosphatase	0.480392	0.263502	1.45522	0.0027936	1.23284	0.000538866	1.03468	0.0304569	1.20708	0.025253
77	Ssa#NM_001139709.1	Fructose-bisphosphate aldolase	0.325276	0.431953	0.791832	0.101131	0.92078	0.0155543	0.779358	0.0794196	0.809085	0.170962
78	Ssa#NM_001139729.1	Phosphoglycerate mutase 1a	0.248292	0.590601	1.1061	0.0235739	1.02073	0.00622622	1.00404	0.0430027	1.24231	0.0308495
79	Ssa#NM_001139755.1	thiamine triphosphatase	0.118081	0.742074	0.672909	0.0671342	0.86299	0.0186666	0.648289	0.133412	0.661898	0.173185
80	Ssa#NM_001139773.1	Complement component C7	0.63615	0.116516	0.666127	0.0578251	1.0391	0.0124183	1.31039	0.00329477	0.809516	0.0904398
81	Ssa#NM_001139774.1	Epidermis-type lipoxygenase 3	0.186462	0.422696	-0.932282	0.0111076	-0.577335	0.0262675	0.180414	0.39643	0.0497408	0.821972
82	Ssa#NM_001139786.1	Globoside alpha-1,3-N-acetylgalactosaminyltransferase 1	0.34917	0.0591412	-0.0494156	0.718008	-0.951234	0.0020356	-0.466256	0.133898	-1.29557	9.17209e-05
83	Ssa#NM_001139790.1	Homocysteine S-methyltransferase	1.36534	0.00337125	0.977007	0.0491286	0.800096	0.032274	1.78441	0.000335356	0.763836	0.22031
84	Ssa#NM_001139829.1	Kruppel-like factor 11a	-0.517282	0.00935483	0.586621	0.00432361	0.808987	0.000188565	0.58461	0.000190036	0.181596	0.320123
85	Ssa#NM_001139879.1	Nuclear receptor-binding protein	0.793344	0.0342574	0.59157	0.0770734	0.773513	0.00651819	1.40043	0.000253658	0.73766	0.0212544
86	Ssa#NM_001139913.1	CCAAT/enhancer binding protein (C/EBP)_ beta	0.945323	0.0200569	0.23568	0.499102	0.878212	0.0414548	0.534158	0.167549	1.01017	0.02051
87	Ssa#NM_001139918.1	Interferon-induced GTP-binding protein Mx	-0.14827	0.532071	-0.660957	0.167136	-0.819664	0.00617197	0.168852	0.529445	0.342818	0.134349
88	Ssa#NM_001139941.1	Angiopoietin-related protein 4	0.299199	0.2599	0.124066	0.533966	1.31904	9.86085e-06	0.631269	0.0216897	-0.0274442	0.886181
89	Ssa#NM_001139977.1	Connective tissue growth factor	0.393906	0.236749	0.650656	0.161164	0.975196	0.0214941	0.526851	0.168023	-0.194797	0.565389
90	Ssa#NM_001139982.1	Interferon regulatory factor 4a	0.232661	0.154052	-0.275727	0.214153	-0.161102	0.3749	-0.0510419	0.752648	0.854284	0.000777489
91	Ssa#NM_001139999.1	connective tissue growth factor	0.565641	0.0563516	0.396602	0.23335	0.961045	0.00249049	0.458579	0.0465835	0.00465898	0.987955
92	Ssa#NM_001140000.1	Aquaporin-1	-0.33482	0.0380163	-0.820515	0.00437756	-1.15896	0.000480228	-1.12286	0.00215622	-0.797257	0.000675147
93	Ssa#NM_001140001.1	monoglyceride lipase	0.0858245	0.545432	-0.075897	0.458789	0.220641	0.0255527	-0.31151	0.0148854	-0.981891	4.04925e-05
94	Ssa#NM_001140020.1	Transmembrane protein 163	0.538961	0.439352	-0.235051	0.681443	-0.0999238	0.888183	1.05688	0.0324199	0.966973	0.213335
95	Ssa#NM_001140061.1	Transmembrane protein 45B	0.333489	0.185393	-0.692025	0.022742	-0.839485	0.000609155	-0.922508	0.000602	-0.590504	0.0211917
96	Ssa#NM_001140075.1	POU domain class 2-associating factor 1	0.188271	0.479267	0.013046	0.929661	-0.251496	0.125045	0.372706	0.0580834	0.890694	0.00877854
97	Ssa#NM_001140082.1	Interferon-induced transmembrane protein 5	1.29674	0.00464618	1.01072	0.0524887	1.02296	0.00523081	2.00558	9.16387e-05	1.01402	0.0504983
98	Ssa#NM_001140201.1	RAD51-associated protein 1	-0.831759	0.00198437	-0.204631	0.266942	-0.620647	0.00381979	-0.477942	0.0295527	0.194824	0.342174
99	Ssa#NM_001140243.1	Solute carrier family 35 member E2B	0.882779	0.00328506	0.866742	0.00667966	0.529115	0.101921	1.64147	0.000507087	0.776906	0.0403346
100	Ssa#NM_001140260.1	Galactocerebrosidase	-0.41606	0.00188134	-0.201877	0.0397912	-0.134002	0.137959	-0.806288	3.79159e-05	-0.331676	0.030127
101	Ssa#NM_001140313.1	B-cell CLL/lymphoma 6a	0.265924	0.0975372	-0.623162	0.00222622	-0.402046	0.0562654	-1.34227	1.76694e-06	-0.487037	0.0282108
102	Ssa#NM_001140322.1	fibulin 1	0.235753	0.0166073	0.626969	0.000117409	1.00573	5.11094e-05	0.559718	0.00987305	0.590273	1.73689e-05
103	Ssa#NM_001140336.1	arginine N-methyltransferase 3	-0.375641	0.00793648	0.0712719	0.658229	-0.0976936	0.220461	0.114178	0.397372	0.901562	0.0053063
104	Ssa#NM_001140426.1	4-hydroxyphenylpyruvate dioxygenase	0.727555	0.0139606	0.461163	0.133167	0.290784	0.22792	0.936267	0.00193894	0.58462	0.255023
105	Ssa#NM_001140446.1	Angiotensinogen (angt)	0.744914	0.00407526	0.732109	0.00698684	1.55319	0.00118322	1.64999	4.2469e-05	2.05128	0.000417954
106	Ssa#NM_001140503.1	Keratin, type I cytoskeletal 18	-0.912929	0.00420393	-0.730218	0.0062007	-0.241501	0.319166	-0.303013	0.365152	0.457674	0.0786933
107	Ssa#NM_001140511.1	Tapasin-related protein	-0.138883	0.358463	-0.676388	3.24265e-05	-0.86412	1.11134e-05	-0.630937	0.000276981	-0.496944	0.00135814
108	Ssa#NM_001140518.1	C-C chemokine receptor type 9	0.879013	0.00113131	0.247165	0.272593	0.864658	0.00672812	0.869111	0.000168548	0.67866	0.0321724
109	Ssa#NM_001140524.1	MMP 13 or Collagenase 3	0.752786	0.0645876	-0.184888	0.48021	0.185512	0.417405	0.0950809	0.706129	1.07129	0.0224507
110	Ssa#NM_001140557.1	DnaJ	-0.498198	0.00698383	-0.201723	0.0564501	-0.445036	0.00262416	-0.0959965	0.503833	0.873166	0.00476903
111	Ssa#NM_001140573.1	52 kDa Ro protein-4	0.0651106	0.8185	-0.588727	0.100709	-1.25524	0.0119741	-0.52882	0.21409	-0.39999	0.314372
112	Ssa#NM_001140574.1	Keratin, type I cytoskeletal 20	-0.180557	0.694058	1.30534	0.0148818	1.32135	0.00861896	2.64198	9.73767e-05	2.14437	0.00116258
113	Ssa#NM_001140590.1	Niemann-Pick disease, type C2	0.645984	0.000754287	0.431693	0.0655753	0.294095	0.120808	0.82821	0.00305016	0.431458	0.111946
114	Ssa#NM_001140604.2	Otoraplin	1.02862	0.00673899	-0.222486	0.532105	-0.318565	0.229785	0.370164	0.263943	0.31037	0.492649
115	Ssa#NM_001140633.1	Progressive ankylosis protein homolog	-0.414043	0.0681114	-0.405772	0.0565414	-0.842879	0.0166633	-1.00731	0.000120116	-0.720842	0.00697615
116	Ssa#NM_001140659.2	Tripartite motif-containing protein 55	0.0599404	0.735436	0.490356	0.0406948	0.37916	0.0443083	1.00064	0.00119553	0.617002	0.00917861
117	Ssa#NM_001140668.1	c-reactive protein, pentraxin-related	0.573402	0.00113348	1.06253	0.000813694	1.54317	3.69519e-06	1.7326	3.46155e-05	0.72741	0.00669097
118	Ssa#NM_001140674.1	Cytosolic sulfotransferase 2	-1.60497	4.96316e-05	0.499201	0.162129	0.834101	0.0213296	-0.447474	0.153801	0.014465	0.974704
119	Ssa#NM_001140684.1	Mimecan	0.592776	0.0694855	0.765626	0.0153346	1.16919	0.00036576	0.983872	0.00231739	1.54249	0.000429253
120	Ssa#NM_001140685.1	Carbonic anhydrase 12	-0.285931	0.189198	-0.547405	0.088165	-1.43141	0.0103833	-2.14062	0.002401	-0.681625	0.0973307
121	Ssa#NM_001140697.2	Glutaredoxin-like protein YDR286C homolog	0.676447	0.00158078	0.492239	0.0429312	0.392627	0.0571847	0.870221	0.000175118	0.317172	0.177187
122	Ssa#NM_001140701.1	Amyloid protein-binding protein 2	-0.227976	0.442508	0.725115	0.000593043	-0.0342801	0.795505	-1.06996	0.0025553	-0.30487	0.247563
123	Ssa#NM_001140738.1	Pleckstrin homology domain-containing family F member 1	-0.498465	0.0170604	-1.23851	9.61444e-06	-0.750537	0.000444249	-1.53331	9.92453e-06	0.443698	0.0756106
124	Ssa#NM_001140741.1	Rhamnose binding lectin STL2	-1.55098	0.0063114	-2.60232	0.000162943	-1.97476	0.000696017	-3.31006	3.24669e-07	-0.832831	0.118002
125	Ssa#NM_001140814.1	Pro-neuregulin-4, membrane-bound isoform	0.55406	0.00879012	0.069884	0.553675	0.514403	0.000642546	1.01976	0.00120711	0.258802	0.417439
126	Ssa#NM_001140815.1	Neural cell adhesion molecule 1-A	0.247411	0.322774	-0.0815802	0.710779	-0.349433	0.124282	1.29772	6.10364e-05	1.64426	1.39201e-05
127	Ssa#NM_001140819.2	Coronin-1A	-0.383635	0.043986	-0.883288	0.0016439	-0.703286	0.000373149	-0.646387	0.004167	0.046239	0.480077
128	Ssa#NM_001140849.1	Hepcidin-1	-0.047703	0.795647	-0.252316	0.167705	-0.299479	0.0673146	-0.34711	0.0754274	0.922032	0.00500329
129	Ssa#NM_001140850.1	Dolichyl-P-Man:Man5GlcNAc2-PP-dolichyl mannosyltransferase	0.491685	0.0585822	0.267894	0.349714	0.480295	0.0362063	0.803599	0.00966754	0.611776	0.138609
130	Ssa#NM_001140862.1	Cholesterol 25-hydroxylase-like protein A	0.276648	0.310545	0.215848	0.294657	0.501176	0.0242008	0.320797	0.131463	1.20253	0.000435948
131	Ssa#NM_001140869.1	transcription factor Spi-C-like	-0.203027	0.137035	-1.29468	0.000296437	-1.49862	4.93928e-05	-2.17516	3.88182e-06	-1.36941	3.12933e-06
132	Ssa#NM_001140880.2	Cellular retinoic acid binding protein 2, b	-0.581437	0.00744748	0.877692	0.0034003	0.90375	0.000401355	0.911434	0.00538672	1.19272	0.000215079
133	Ssa#NM_001140898.1	Sclerostin domain-containing protein 1	-0.0652685	0.859384	0.837602	0.000814125	0.707327	0.000764285	-0.355144	0.140341	0.570214	0.022108
134	Ssa#NM_001140919.1	Ly6/PLAUR domain-containing protein 2	-0.410849	0.0131882	-0.18245	0.311118	-0.0770337	0.627349	0.213742	0.372783	-0.814825	0.00125998
135	Ssa#NM_001140930.1	Uroplakin-2	0.204638	0.359383	-0.169426	0.522686	-0.339493	0.275923	-0.637464	0.0204117	-0.978748	0.0275753
136	Ssa#NM_001140939.1	Radical S-adenosyl methionine domain-containing protein 2; Viperin (rsad(	0.916042	0.0103143	0.0998356	0.816587	0.0717519	0.78465	0.443159	0.285443	-0.0239798	0.929726
137	Ssa#NM_001140978.1	TM2 domain containing 1	1.22907	0.00724462	0.881636	0.122036	0.917479	0.0151635	1.84329	0.000191344	0.617488	0.343582
138	Ssa#NM_001140986.1	Mannose-specific lectin	1.22002	0.006854	1.19342	0.00264076	0.872794	0.0168662	1.54345	0.00198343	1.58849	0.00444425
139	Ssa#NM_001141028.1	C-X-C motif chemokine 10	0.798553	0.00037682	-0.334269	0.0443841	-0.136072	0.202371	-0.247079	0.079789	-0.0917176	0.211847
140	Ssa#NM_001141032.1	Homologous-pairing protein 2 homolog	-0.839424	0.000742018	0.171912	0.176012	-0.516955	0.00292066	-0.515754	0.0678415	0.230538	0.105166
141	Ssa#NM_001141056.1	Magnesium-dependent phosphatase 1	0.97997	0.0021489	0.863684	0.00776954	0.616571	0.0287458	1.35905	0.000127839	0.513943	0.229917
142	Ssa#NM_001141070.1	GMP Giant mucus protein	0.125382	0.352283	0.98741	0.000360997	1.63268	3.7866e-05	2.98396	2.94047e-08	2.05612	1.75743e-06
143	Ssa#NM_001141079.1	Development and differentiation-enhancing factor-like 1	-0.0737714	0.723749	-0.123803	0.396723	-0.0265184	0.871792	-0.534475	0.000459645	-0.849874	0.00331555
144	Ssa#NM_001141081.1	FK506 binding protein 5	1.01029	0.111743	0.84061	0.0391817	1.42489	0.015567	1.64895	0.000282201	0.63114	0.170533
145	Ssa#NM_001141098.2	arylformamidase; AltName: Full=Kynurenine formamidase; Short=KF	0.715415	0.00284709	0.163037	0.339712	0.577736	0.0091224	0.825951	1.80817e-05	0.120716	0.420623
146	Ssa#NM_001141160.1	Mediator of RNA polymerase II transcription subunit 4	1.02424	0.00409785	0.834086	0.0108463	0.51081	0.0313429	1.53334	0.00238456	0.494397	0.202195
147	Ssa#NM_001141176.1	Cyclin-dependent kinase 4 inhibitor B	0.087613	0.671152	-0.556299	0.0193868	-0.418486	0.0383426	-1.03972	0.0031611	-0.785377	0.0156265
148	Ssa#NM_001141197.2	Ubiquitin-conjugating enzyme E2Na	-3.4362	0.00692489	-2.52147	0.0694367	-0.819401	0.569952	0.473334	0.712129	-2.4987	0.122812
149	Ssa#NM_001141205.1	Tetraspanin-8	-0.0221105	0.876406	-0.489775	0.00925005	-0.825462	2.60457e-06	-0.630848	0.000193243	-0.428194	0.00486069
150	Ssa#NM_001141209.1	Cell death activator CIDE-3	0.00774017	0.931371	0.572156	0.0126133	0.799897	0.000296972	-0.287073	0.000396435	-0.320734	0.0108719
151	Ssa#NM_001141222.1	Transcription factor 12	0.92515	0.0353282	0.637958	0.140666	0.755039	0.0311577	1.24716	0.0022689	0.783531	0.0297162
152	Ssa#NM_001141227.1	cocaine- and amphetamine-regulated transcript	0.943293	0.05279	-0.276033	0.544747	0.460828	0.326818	1.32862	0.00439872	1.29157	0.00692918
153	Ssa#NM_001141230.1	ubiquitin-like protein	1.14085	0.0127367	0.656204	0.183213	0.177615	0.682734	0.540718	0.149982	0.975709	0.00571958
154	Ssa#NM_001141256.1	B-cell lymphoma/leukemia 10	-0.17714	0.129523	-0.495845	0.0152148	-0.603871	0.000421063	-0.8789	2.05632e-05	-0.449704	0.00757146
155	Ssa#NM_001141272.1	tetranectin	0.914293	0.00251775	0.427401	0.0417201	0.651553	0.00141034	0.070426	0.675188	0.274978	0.233659
156	Ssa#NM_001141308.1	Ras homolog gene family, member Gb	-0.248417	0.101309	-0.473739	0.0243048	-0.646945	0.000889897	-0.821886	0.00282443	0.0202044	0.884294
157	Ssa#NM_001141311.1	Regulator of G-protein signaling 18	-0.243292	0.123745	-0.597282	0.0222271	-0.636546	0.00687508	-0.806715	0.00293009	-0.326395	0.261574
158	Ssa#NM_001141322.1	Ubiquitin-like protein-2	0.829858	0.00954744	-0.0323524	0.870245	0.412258	0.0541596	0.593403	0.00365241	0.120481	0.578916
159	Ssa#NM_001141331.1	Lysosomal thioesterase PPT2-A	0.116586	0.527041	-0.72362	0.0116733	-0.791798	0.00691419	-0.577734	0.00360042	-0.393535	0.0811095
160	Ssa#NM_001141351.1	CD274	-0.0495501	0.750614	-0.17184	0.389908	-0.386369	0.00265495	-0.312703	0.034037	1.3652	0.00441616
161	Ssa#NM_001141353.2	Sulfotransferase family 1, cytosolic sulfotransferase 4	-0.0538835	0.766296	-1.1019	0.000166125	-1.0898	0.000411824	0.295124	0.204155	0.266479	0.261764
162	Ssa#NM_001141354.1	Probable E3 ubiquitin-protein ligase RNF144A-A	0.799334	0.00788299	-0.376914	0.267153	0.02144	0.927821	0.414902	0.130717	0.093144	0.793193
163	Ssa#NM_001141389.1	methyltransferase-like protein 13-like	0.105926	0.56948	0.52187	0.0212232	0.157395	0.329438	0.174417	0.509604	0.977535	0.00110197
164	Ssa#NM_001141418.1	Acid phosphatase 5b, tartrate resistant	-0.652272	0.00249259	-0.745462	0.000557372	-0.458326	0.00194165	-0.99971	0.000145522	-1.22469	2.07872e-05
165	Ssa#NM_001141421.1	Glucosylceramidase (glcm)	0.520294	0.0700103	0.403484	0.131847	0.146011	0.553272	0.858787	0.00965483	0.27381	0.469839
166	Ssa#NM_001141422.2	Macrophage inflammatory protein 2-alpha	0.0468023	0.815002	-0.278578	0.160965	-0.316395	0.101948	-0.330785	0.265595	0.819776	0.0183672
167	Ssa#NM_001141430.1	fibronectin type-III domain-containing protein UNQ728/PRO1410 homolog	0.231565	0.157709	0.0380069	0.699699	0.207451	0.0869741	0.363028	0.00377354	0.964397	0.000304783
168	Ssa#NM_001141437.1	Apolipoprotein D	0.0596757	0.685356	-0.146854	0.571685	-0.0257904	0.915045	-0.127828	0.512166	-0.852279	0.00334969
169	Ssa#NM_001141440.1	Eukaryotic translation initiation factor 4E-1A-binding protein (4ebp)	-0.524085	0.11879	-0.43425	0.248032	-0.110227	0.684192	-0.459391	0.148506	-1.13297	0.00393577
170	Ssa#NM_001141478.1	C-C motif chemokine 28	-0.22594	0.664824	0.0390221	0.927564	0.407935	0.361942	1.32995	0.00508036	1.5497	0.011297
171	Ssa#NM_001141540.1	DNA replication complex GINS protein SLD5	-0.853858	0.000690497	-0.0300832	0.77784	-0.657177	0.000185487	-0.227543	0.244302	0.36245	0.0148863
172	Ssa#NM_001141576.1	pirin	-0.107611	0.0756991	-0.0908802	0.602222	0.245718	0.0142149	0.792233	9.25475e-07	0.752057	0.00150085
173	Ssa#NM_001141577.1	Calcyphosin-like protein	-0.530899	0.0151835	-0.136413	0.583784	0.0867655	0.752573	0.839765	0.0196763	0.138878	0.689928
174	Ssa#NM_001141601.1	Duodenase-1	-0.385266	0.205914	-1.28853	0.00421883	-0.774428	0.00162535	-1.1931	0.00722517	1.02795	0.0248403
175	Ssa#NM_001141714.1	Beta-Ala-His dipeptidase	0.803329	0.0198447	0.788675	0.0848806	0.50996	0.0792368	0.985869	0.0230761	0.592574	0.0364117
176	Ssa#NM_001141719.1	Acyl-CoA dehydrogenase	0.386596	0.0918049	0.148769	0.451345	0.568697	0.0495052	0.881453	0.00157005	0.305226	0.269894
177	Ssa#NM_001141738.1	Pyridine nucleotide-disulfide oxidoreductase domain-containing protein 2	0.23007	0.219266	0.610179	0.00488844	0.87655	0.000287388	1.30327	1.17769e-05	1.10092	0.000195627
178	Ssa#NM_001141759.1	Tripartite motif-containing protein 39	0.0883675	0.736465	-0.522339	0.0196262	-0.816433	1.284e-05	-0.674602	0.0219577	0.810306	0.0101429
179	Ssa#NM_001141767.1	Xaa-Pro aminopeptidase 1	-0.0376854	0.820586	-0.554415	0.00596895	-0.511534	7.38887e-05	-0.853607	0.00101871	-0.46082	0.000441522
180	Ssa#NM_001141779.1	complement component 1, q subcomponent, C chain	0.387243	0.108097	-0.817088	0.00670053	-0.388796	0.0981563	-0.24378	0.46282	-0.572221	0.179092
181	Ssa#NM_001141808.1	major facilitator superfamily domain containing 1	0.281119	0.427712	0.846952	0.0240609	0.512801	0.141776	0.110944	0.706148	0.466283	0.227971
182	Ssa#NM_001141811.1	Hematopoietic lineage cell-specific protein (hcls1)	-0.177011	0.192149	-0.602808	0.000239143	-0.804008	4.83658e-06	-0.501531	0.000117686	-0.338563	0.00492405
183	Ssa#NM_001141866.1	Tumor necrosis factor receptor superfamily member 14	1.14347	0.00168586	0.820827	0.0226181	0.711365	0.0101354	1.51326	0.000224452	0.5325	0.282979
184	Ssa#NM_001141890.2	ubiquitin carboxyl-terminal esterase L1 (ubiquitin thiolesterase)	-0.850374	0.00198888	-0.463371	0.0194793	-0.306651	0.224829	-0.833645	0.0414281	-0.590152	0.0641358
185	Ssa#NM_001141899.1	fatty acid-binding protein, brain	-0.115633	0.551459	0.316243	0.17617	0.0269973	0.889949	0.346823	0.0851403	0.794967	0.00445384
186	Ssa#NM_001141909.1	Elongation factor 1-alpha, oocyte form	0.74915	0.00868533	0.46685	0.0814009	0.641991	0.00686234	0.874246	0.00263299	0.642365	0.0224426
187	Ssa#NM_001141911.1	calcium binding and coiled-coil domain 2-like	-0.163268	0.195246	-0.629287	0.000903014	-0.572852	0.000170509	-0.559769	0.000748428	-0.869376	1.19613e-05
188	Ssa#NM_001142719.1	Interferon-induced transmembrane protein 5	0.089335	0.641088	-0.447029	0.0639304	0.0225806	0.909072	-0.335881	0.261311	1.32601	0.00711837
189	Ssa#NM_001145420.1	interleukin-1 receptor type II	0.445184	0.0397111	-0.250126	0.226439	0.156054	0.466075	-0.0903483	0.535136	0.894401	0.00759024
190	Ssa#NM_001145422.1	Neutrophil cytosolic factor 1	0.763128	0.00104698	0.183313	0.274344	-0.16317	0.284277	0.33524	0.0861723	0.904574	0.000862831
191	Ssa#NM_001146354.1	neutrophil cytosolic factor 4	1.4565	0.00416432	1.12402	0.0429072	0.961701	0.0166333	1.85017	0.000550106	0.829619	0.237128
192	Ssa#NM_001146356.1	SNARE-associated protein Snapin	0.731281	0.00323025	0.591165	0.0230258	0.541274	0.00905091	0.973019	0.00149258	0.666765	0.0431518
193	Ssa#NM_001146399.1	Serine protease 27	0.16007	0.465953	-0.540944	0.00104257	-0.372044	0.0105384	-0.990409	0.00232662	-1.55046	3.65207e-07
194	Ssa#NM_001146428.1	Spermatogenesis-associated serine-rich protein 2	1.01821	0.00783455	0.890063	0.0162312	0.60285	0.0774586	1.32447	0.00191674	0.347755	0.487865
195	Ssa#NM_001146436.1	Neuroblastoma suppressor of tumorigenicity 1	0.399213	0.0812196	0.660716	0.000338849	0.693142	0.00206902	1.03919	8.23101e-05	0.586067	0.0999868
196	Ssa#NM_001146471.1	centromere protein H	-0.913379	8.05145e-06	-0.223794	0.238798	-0.426828	0.00456461	-0.227306	0.28784	0.315133	0.0645767
197	Ssa#NM_001146488.1	Ferritin, heavy subunit	-0.497366	0.0335554	0.625431	0.00829487	0.881627	0.000696233	0.982423	8.3886e-05	0.668781	0.025079
198	Ssa#NM_001146516.1	DNA replication complex GINS protein PSF1	-0.791678	5.13837e-05	-0.156354	0.236061	-0.617359	4.10017e-05	-0.252567	0.256686	0.237024	0.0637981
199	Ssa#NM_001146553.1	High choriolytic enzyme 2	1.01902	0.0145054	0.624475	0.101717	0.479072	0.154371	0.790012	0.046836	1.1368	0.0136158
200	Ssa#NM_001146555.1	Glycophorin-C	0.442373	0.350909	0.385513	0.429916	0.579449	0.179343	1.22486	0.00522333	0.891703	0.0781179
201	Ssa#NM_001146560.1	CTAGE family, member 5, isoform CRA_j; Cutaneous T	0.914473	0.00184769	0.824558	0.00549256	0.601143	0.0197244	1.33485	0.000478202	0.3667	0.37471
202	Ssa#NM_001146563.1	trophoblast glycoprotein	0.941116	0.0102032	0.714287	0.00730825	0.55081	0.0189401	1.33311	0.00139356	0.594473	0.164208
203	Ssa#NM_001146564.1	MARVEL domain-containing protein 3	-0.61314	0.00074224	-0.667467	0.00106068	-1.18286	0.0373951	-0.784119	0.000332249	-0.743114	0.000327578
204	Ssa#NM_001146565.1	Serum amyloid A5	0.672842	0.115561	-0.303541	0.246407	-0.121896	0.686493	-0.0829073	0.771741	2.48886	0.00127222
205	Ssa#NM_001146587.1	Troponin I, skeletal, slow a	0.880887	0.0170155	0.778878	0.00309811	1.31419	4.35788e-06	0.898068	0.0106499	1.86582	0.00197185
206	Ssa#NM_001146593.1	Cytidine deaminase	0.0197336	0.82002	-0.0226553	0.730664	-0.0648236	0.365411	-0.12128	0.189732	0.803456	0.0350445
207	Ssa#NM_001146599.1	Polyamine-modulated factor 1	-0.0752059	0.553878	-0.153637	0.329419	-0.371532	0.0690782	-0.919813	0.000153792	-0.741831	0.000271591
208	Ssa#NM_001146601.1	Vacuolar ATP synthase subunit e 2	1.16805	0.000665836	0.858583	0.00859879	0.563544	0.0155273	1.48339	0.000595378	0.516798	0.240373
209	Ssa#NM_001146610.1	Complement C1q-like protein 4	0.192121	0.81408	0.548635	0.454466	1.11143	0.119009	0.292836	0.656019	1.65941	0.0382876
210	Ssa#NM_001146630.1	Dysbindin domain-containing protein 1	-0.225389	0.342241	0.4207	0.0592613	0.547194	0.00662357	0.836494	0.00249242	0.431472	0.0402351
211	Ssa#NM_001146652.1	DNA-directed RNA polymerases I, II, and III subunit RPABC3	0.823564	0.00107328	0.411096	0.0552769	0.455424	0.0440773	0.764917	0.000553996	0.210746	0.501837
212	Ssa#NM_001146657.1	Phosphatidic acid phosphatase type 2 domain containing 1B	1.01927	0.00408621	0.883241	0.00790087	0.555075	0.0527514	1.27984	0.000287808	0.52102	0.22904
213	Ssa#NM_001146661.1	Poliovirus receptor-related protein 1, CD111	-0.40955	0.523076	-0.726855	0.280348	-0.661647	0.204267	-1.13214	0.0458448	0.108936	0.854942
214	Ssa#NM_001146669.1	Heterogeneous nuclear ribonucleoproteins A2/B1	-0.902167	0.0847115	-1.58581	0.00233428	-0.331288	0.370778	0.00715797	0.987509	0.698883	0.310641
215	Ssa#NM_001146670.1	Lipoma HMGIC fusion partner-like 4 protein	1.42004	0.00446085	1.12247	0.0495606	1.18793	0.00638184	2.12651	0.000131771	0.850512	0.203334
216	Ssa#NM_001159373.1	leukolectin protein	-2.16185	3.5605e-05	-2.07208	6.17004e-05	-1.55559	0.000702096	-2.85451	0.000180835	-2.48044	0.000118347
217	Ssa#NM_001165310.1	Chloride channel CLIC-like protein 1	0.717793	0.025752	0.203358	0.563542	0.436536	0.078056	0.920568	0.00310856	0.531455	0.0667373
218	Ssa#NM_001165318.1	Exostoses	0.0934258	0.439129	-0.430224	0.00334702	-0.287232	0.0643545	-0.811685	0.000460216	-0.962734	0.000182018
219	Ssa#NM_001165346.1	Egl nine homolog 2	-0.308422	0.126941	0.709873	0.00355496	0.788457	0.0014941	1.22483	5.64481e-05	0.946082	0.000156597
220	Ssa#NM_001165364.1	Interleukin-17 receptor A	-0.420448	0.0218547	-0.759594	0.00023731	-0.508866	0.00400909	-0.918433	9.12312e-06	0.0473608	0.877017
221	Ssa#NM_001165378.1	Solute carrier family 38, member 5b	0.437812	0.0267468	-0.452274	0.00450825	-0.54207	0.00460008	-1.3378	5.95315e-06	-0.848437	6.18596e-05
222	Ssa#NM_001165379.1	Influenza virus NS1A-binding protein	0.187225	0.451755	0.309762	0.0588246	0.820982	3.3119e-05	0.538246	0.00924796	0.302732	0.04003
223	Ssa#NM_001173569.1	Phosphate cytidylyltransferase 2, ethanolamine	1.19929	0.00483208	1.13903	0.00538854	0.967831	0.00667962	1.48968	0.000423971	0.67088	0.164307
224	Ssa#NM_001173571.1	Acyl-CoA synthetase long-chain family member 1a	0.110195	0.25892	-0.203974	0.0469103	-0.146429	0.409945	-0.530842	0.000258625	-0.880968	0.000162723
225	Ssa#NM_001173579.1	Condensin complex subunit 3	-0.843336	0.000362491	-0.119799	0.582725	-0.340674	0.137759	-0.470879	0.03527	-0.167835	0.392952
226	Ssa#NM_001173636.1	Bardet-Biedl syndrome 7 protein	1.29554	0.00136758	0.941047	0.0150195	0.840836	0.0112646	1.54989	0.00108259	0.766668	0.126702
227	Ssa#NM_001173656.1	MARVEL domain containing 2a	-0.807839	0.00338735	-0.590104	0.0634484	-0.194458	0.321487	-0.569298	0.0163164	-0.328385	0.11373
228	Ssa#NM_001173702.1	Heat shock protein 90, alpha	0.972432	0.0288415	0.989146	0.0187011	1.53872	0.00100774	0.806084	0.0161066	1.96209	0.00385921
229	Ssa#NM_001173711.1	ERBB receptor feedback inhibitor 1	0.941978	0.0124852	0.655058	0.0349444	1.26704	0.000728747	1.15065	6.85971e-06	-0.0272678	0.898256
230	Ssa#NM_001173713.1	Regulator of chromosome condensation	-0.279416	0.141242	0.058561	0.741566	-0.0895971	0.564005	0.11923	0.472058	0.836353	0.00483617
231	Ssa#NM_001173731.1	Epsilon-sarcoglycan	0.846614	0.00189477	0.425339	0.11713	0.33686	0.224777	0.467384	0.0934775	0.264092	0.224751
232	Ssa#NM_001173741.1	DNA replication licensing factor MCM4	-0.845514	0.00470362	-0.0753618	0.71232	-0.596652	0.0154948	-0.23178	0.361619	0.202968	0.395692
233	Ssa#NM_001173742.1	Melanocyte protein Pmel 17	0.485016	0.000661461	0.561178	0.00413451	0.424561	0.00202176	0.978556	0.000667452	0.634326	0.0107962
234	Ssa#NM_001173748.1	Hepatic leukemia factor	0.682506	7.43369e-05	0.635044	7.58585e-05	0.930252	2.02825e-05	0.787013	3.06213e-05	-0.17278	0.310276
235	Ssa#NM_001173752.1	DNA replication licensing factor MCM6	-0.31985	0.319428	-0.616794	0.0226357	-1.21831	0.000265376	-0.559932	0.103066	-0.251624	0.173134
236	Ssa#NM_001173771.1	ADP-ribosylation factor-like 4	0.80933	0.00333963	0.726782	0.051311	0.749817	0.0112641	0.839664	0.0117514	0.66538	0.0120976
237	Ssa#NM_001173772.1	Polyadenylate-binding protein 2	0.45371	0.132882	0.619443	0.029383	0.281297	0.191345	0.712645	0.0859436	1.10633	0.000782925
238	Ssa#NM_001173799.1	Corticotropin releasing hormone binding protein	-0.617601	0.133823	-0.0685349	0.836383	0.34639	0.403782	-1.08362	0.0153057	-0.254989	0.47701
239	Ssa#NM_001173809.1	adaptor related protein complex 5 zeta 1 subunit	-0.138882	0.843248	-1.10641	0.0964575	-0.788828	0.29054	-0.921339	0.230558	-1.88616	0.0329218
240	Ssa#NM_001173816.1	Myc proto-oncogene protein	-0.353895	0.40685	0.0790579	0.838337	-0.352838	0.296121	-0.828696	0.0255473	-0.380209	0.345954
241	Ssa#NM_001173847.1	Acyl-coenzyme A oxidase 1, peroxisomal	0.900137	0.00124102	0.754032	0.00643904	0.565449	0.0276582	1.34419	0.00170763	0.335095	0.394081
242	Ssa#NM_001173851.1	Four and a half LIM domains 2b	0.274625	0.0299407	0.417822	0.016587	0.867409	0.000411807	0.951481	0.000371632	0.695935	0.00124286
243	Ssa#NM_001173897.1	Probable palmitoyltransferase ZDHHC11	-0.0685586	0.373747	-0.525569	0.00240172	-0.601995	0.000128431	-1.09249	4.71952e-05	-0.869489	7.51752e-05
244	Ssa#NM_001173907.1	Nuclear autoantigenic sperm protein	-0.952237	3.12034e-05	-0.226169	0.194105	-0.813504	9.65141e-06	-0.561862	0.0078447	0.0419736	0.776992
245	Ssa#NM_001173920.1	Fructose-bisphosphate aldolase	0.79223	0.000366766	0.556942	0.00596977	0.308616	0.102154	1.06557	0.00191899	0.522705	0.0190935
246	Ssa#NM_001173928.1	Mannose-6-phosphate receptor-binding protein 1	0.642512	0.0170978	0.322406	0.166633	0.83117	0.00460529	0.438868	0.110557	0.288728	0.225724
247	Ssa#NM_001195782.1	fep15 selenoprotein	-0.19672	0.34451	-0.0506367	0.742511	-0.0104113	0.949036	-0.449045	0.0252245	-0.968513	6.238e-05
248	Ssa#NM_001252361.1	interferon regulatory factor 1	-0.242437	0.195375	-0.999506	0.000547279	-0.927789	0.00126025	-0.339472	0.0774894	0.472794	0.024775
249	Ssa#NM_001279048.1	GSK-3-binding protein	-0.43946	0.0290925	0.498868	0.0422042	1.04355	0.00021987	0.528573	0.0112292	0.208622	0.253399
250	Ssa#NM_001279087.1	Mul1b protein	0.915311	0.00274924	1.00225	0.00216097	0.796949	0.00532542	1.3488	0.000747884	0.148459	0.720273
251	Ssa#NM_001279112.1	complement factor D	0.593012	0.00298294	0.594183	0.000615711	0.893493	5.19003e-06	0.576835	0.00188444	0.445986	0.00533229
252	Ssa#NP_001133191.1_31343	Not	0.353414	0.0806527	0.645017	0.0146831	1.33581	7.38361e-06	1.20947	0.000190843	0.192891	0.271984
253	Ssa#NP_001133380.1_73044	Double-strand break repair protein MRE11A	-0.335744	0.0595325	-0.313211	0.0787168	-0.475023	0.00699395	-0.800296	0.00133252	-0.524858	0.0253556
254	Ssa#NP_001134244.1_55532	guanylate-binding protein 5-like	-0.120267	0.521417	-0.118375	0.50183	-0.132061	0.587935	0.795711	0.00182946	0.331744	0.151472
255	Ssa#NP_001134597.1_59414	C-C motif chemokine 8-like	0.298125	0.344484	-0.13261	0.712528	-1.01741	0.00497639	-0.703809	0.0902796	0.615711	0.060101
256	Ssa#NP_001134617.1_54308	epigen-like	-0.356042	0.0814398	0.292503	0.220431	0.944617	0.0122606	-0.458743	0.0991953	0.646056	0.247397
257	Ssa#NP_001135002.1_54424	Not	-1.87952	0.00108553	-2.54456	0.0001422	-2.23797	0.000232257	-2.66334	9.84974e-05	-1.62924	0.0126571
258	Ssa#NW_012342519.1	Prostaglandin-H2 D-isomerase	0.65488	0.0271022	0.897192	0.0012511	1.09485	0.00083124	0.973866	0.000513958	0.471993	0.168738
259	Ssa#NW_012347687.1	intelectin-like	-1.54354	0.00313312	-1.83443	0.00093404	-1.70675	0.000558989	-1.90292	0.00073933	-1.34626	0.0169697
260	Ssa#NW_012353344.1	Not	-0.270374	0.318059	-0.816309	0.00635384	-0.474724	0.13275	-0.885104	0.00192158	-0.779061	0.0105869
261	Ssa#NW_012355898.1	Not	0.581579	0.0724663	0.72744	0.004347	0.626915	0.00397364	0.82509	0.0362255	0.581661	0.0350464
262	Ssa#S18860977	UDP-glucuronosyltransferase 2A2	-1.35106	0.00175302	-0.988377	0.00353821	-0.354264	0.214503	-0.638716	0.0401536	-0.0481674	0.844587
263	Ssa#S18892357	Ig heavy chain	0.334082	0.547022	0.952779	0.0152769	-0.0234753	0.960895	0.299169	0.509822	0.408847	0.381143
264	Ssa#S31998118	Creatine kinase, mitochondrial 1	-0.827654	0.055507	-0.648905	0.0667566	-0.634125	0.287373	-1.31797	0.00235697	-1.02956	0.0517222
265	Ssa#S32000149	deltex-3-like	-0.482354	0.00585245	-0.71378	0.0067092	-0.813197	6.76352e-05	-0.469242	0.0327191	-0.418749	0.0595324
266	Ssa#S35476624	Cellular trafficking protein	0.401118	0.00590769	0.257709	0.098759	0.105548	0.372638	0.841842	0.02379	0.481264	0.0633367
267	Ssa#S35495693	Esophageal cancer-related gene 4 protein precursor	0.549388	0.142331	0.987154	0.000487935	1.10171	0.000545395	0.341911	0.0936759	0.781461	0.00213886
268	Ssa#S35509516	Iroquois 3 homeobox protein	0.43326	0.134849	0.414158	0.0637024	0.331365	0.266649	-1.26942	5.36107e-07	-1.24557	8.32695e-07
269	Ssa#S35549482	Ahnak protein - Ident 24	0.080639	0.606015	1.12963	6.30471e-05	1.33424	3.55104e-06	1.5738	2.67916e-07	2.2003	6.10693e-08
270	Ssa#S35558336	hypothetical protein	-0.315488	0.341254	-1.14226	0.00605724	-1.31922	0.00104225	-0.69911	0.0620562	-0.716257	0.0675183
271	Ssa#S35676028	CD82 antigen	0.0952334	0.686181	0.742661	0.039753	1.22459	0.0304031	-0.641319	0.000408179	-0.55092	0.00353672
272	Ssa#S35694758	collagen Type XI Alpha2	0.8854	0.00326143	0.60038	0.033572	0.638844	0.0240163	1.01174	0.00243527	0.356504	0.266929
273	Ssa#S35704210	T cell receptor alpha	0.136864	0.464803	-0.532849	0.0251467	-0.918895	0.000701437	-0.320135	0.244163	-0.494005	0.0708605
274	Ssa#S37959297	T cell receptor alpha	-0.353396	0.0796228	-0.431312	0.0687275	-0.870995	0.000983233	-0.925212	0.00181719	-0.444803	0.15248
275	Ssa#S41489954	TCR-like	-1.22784	0.0277722	-1.88344	0.00437707	-1.49663	0.0290933	-1.91325	0.00591301	1.21205	0.0923408
276	Ssa#S48371191	Glyceraldehyde-3-phosphate dehydrogenase, spermatogenic	-0.241224	0.158736	0.922562	0.000260016	0.534832	0.0123975	0.171013	0.561476	-0.0618964	0.789109
277	Ssa#S48375450	eEF1A2 binding protein-like	0.316237	0.399514	0.821211	0.0450804	0.964502	0.0195979	0.63819	0.0770975	0.845384	0.0967081
278	Ssa#S48376317	eEF1A2 binding protein-like	0.162773	0.622468	0.77379	0.0422963	0.921446	0.00581147	0.569637	0.0757897	0.823168	0.0726255
279	Ssa#S50370508	Survival of motor neuron-related-splicing factor 30	0.154489	0.290033	0.0221103	0.846967	0.0600089	0.767849	0.950192	0.00236438	0.303606	0.148261
280	Ssa#STIR26032	heat shock protein 70	1.7577	0.00640885	1.02096	0.104183	1.29981	0.0213908	1.46556	0.0259659	0.726363	0.219705
281	Ssa#STIR29454	beta defensin-like peptide 1	0.476049	0.141792	0.542019	0.101689	0.168633	0.662899	0.883576	0.0402575	0.593624	0.0797625
282	Ssa#TC100046	40S ribosomal protein SA	-0.470162	0.104421	-0.794581	0.0081959	-0.53505	0.0845959	-0.752815	0.00461314	-0.747685	0.00992925
283	Ssa#TC100057	Heterogeneous nuclear ribonucleoprotein U-like 1 - Ident 90	0.0123241	0.940885	-0.425129	0.0125556	-0.682438	0.000555194	-1.06252	3.06725e-05	-0.202649	0.290512
284	Ssa#TC100161	Tropoelastin 2	0.355709	0.0771652	0.624256	0.00612067	0.43198	0.00933917	0.981695	0.011042	0.296394	0.13349
285	Ssa#TC103078	Ig kappa chain V-IV region STH	0.805917	0.136451	0.953917	0.0023459	0.146908	0.462775	0.822399	0.0815855	0.949564	0.00293342
286	Ssa#TC103863	TCR-like	0.74179	0.00470954	0.569051	0.0255143	0.531961	0.0138474	1.04433	0.00921402	0.354382	0.138931
287	Ssa#TC106062	interleukin 22	-0.919466	0.00511593	-1.13777	0.00103387	-0.986486	0.00257186	-1.23115	0.000583406	2.80112	0.00281506
288	Ssa#TC108990	CWF19-like protein 2	0.570145	0.101646	0.278467	0.362037	0.346808	0.291025	0.888847	0.0230564	0.0463823	0.89748
289	Ssa#TC110167	interferon regulatory factor 1	-0.247794	0.461322	-1.09304	0.00410717	-0.961062	0.00887754	-1.19143	0.000829409	-0.420895	0.196349
290	Ssa#TC110861	Mucin-2	-0.0758012	0.89786	-0.566172	0.138392	-0.244842	0.433344	1.35748	0.00144557	1.42112	0.0391033
291	Ssa#TC97951	Ubiquitin-like protein-2	-0.365886	0.248654	-1.44016	0.00021034	-1.34111	0.0103587	-0.951237	0.000411998	-0.4026	0.186472
292	Ssa#XM_014122847.1	Ubiquitin carboxyl-terminal hydrolase isozyme L5	-0.812208	0.0224882	-0.0014144	0.99488	-0.273623	0.126269	-0.189199	0.276428	-0.196154	0.395127
293	Ssa#XM_014122848.1	hydroxypyruvate isomerase (putative) (hyi), X1	-0.806983	0.327063	-2.25406	0.0256756	-0.220528	0.482372	-0.448229	0.193671	-0.469177	0.208392
294	Ssa#XM_014123035.1	Proteoglycan 4	-0.0977062	0.156455	-0.176391	0.137923	0.27907	0.0123805	0.103038	0.620296	1.67371	0.00943738
295	Ssa#XM_014123042.1	UDP-N-acteylglucosamine pyrophosphorylase 1, like 1	-0.233236	0.280394	-0.820461	0.00340262	-0.576492	0.00425124	-0.657489	0.00353338	-0.194812	0.391149
296	Ssa#XM_014123123.1	Scinderin	-0.17327	0.326485	-0.467721	0.0352759	-0.305521	0.102526	-0.645676	0.0020801	-0.839811	0.00130788
297	Ssa#XM_014123138.1	Glutamine synthetase	0.175127	0.0201935	0.243951	0.0089496	0.646412	0.00184547	0.901855	2.79688e-05	0.0650151	0.510954
298	Ssa#XM_014123198.1	thiamine transporter 2-like	0.263418	0.0893257	0.275181	0.105097	0.288752	0.0598717	0.795188	0.00347559	0.472084	0.0987364
299	Ssa#XM_014123263.1	transthyretin	-0.351204	0.357994	-0.935276	0.0118142	-0.606284	0.130636	-1.05201	0.00704967	-0.997838	0.00797506
300	Ssa#XM_014123270.1	mucin-7-like	-1.04352	0.000101933	-1.08294	0.00346119	-0.239219	0.400536	-1.11718	4.32256e-05	1.27361	0.0203106
301	Ssa#XM_014123283.1	MARVEL domain-containing protein 3-like	-0.451046	0.129079	-0.721611	0.0192171	-0.555759	0.0248686	-0.869071	0.00258549	-0.828272	0.0139178
302	Ssa#XM_014123314.1	Terminal uridylyltransferase 7	-0.722665	0.0927716	-0.163628	0.709015	-0.306326	0.592257	-0.805656	0.0409422	-0.475151	0.237759
303	Ssa#XM_014123373.1	Cysteine-rich angiogenic inducer 61 variant	0.597386	0.0915425	0.836237	0.0843597	0.981544	0.0497062	0.724772	0.0424908	-0.270901	0.470838
304	Ssa#XM_014123380.1	WD repeat domain 78	0.863833	0.00563261	0.850617	0.0239064	0.430872	0.0229977	1.41255	0.00205917	0.658689	0.0581337
305	Ssa#XM_014123454.1	nucleoporin NSP1-like	0.132479	0.457334	-0.0625304	0.721338	-0.122413	0.563245	1.27781	0.0265098	0.336769	0.354272
306	Ssa#XM_014123489.1	Leucine-rich alpha-2-glycoprotein	0.995465	0.000661287	-0.46698	0.0418388	-0.409939	0.13692	-1.14818	1.96033e-05	-1.52797	2.52196e-05
307	Ssa#XM_014123496.1	Doublesex- and mab-3-related transcription factor 2	-0.0855347	0.611218	0.0328542	0.723776	-0.185222	0.138463	-0.801338	1.18529e-05	-0.495237	0.000376516
308	Ssa#XM_014123554.1	Prostaglandin-endoperoxide synthase 2a	-0.512071	0.0225093	-0.736044	0.00162924	-0.760218	0.000745755	-1.00293	6.04365e-05	0.122096	0.739006
309	Ssa#XM_014123581.1	Son of sevenless homolog 2	0.211452	0.113796	0.39487	0.00248363	0.580372	0.00087395	0.627187	0.000969131	1.20056	1.10837e-06
310	Ssa#XM_014123624.1	ceruloplasmin (ferroxidase) (cp)	1.07177	0.000157804	1.0991	0.0154562	0.985554	0.000872696	1.81073	0.000376111	1.0497	0.0418809
311	Ssa#XM_014123633.1	Lamin B2	-0.182638	0.761458	0.085421	0.881529	-0.294759	0.607207	-1.37836	0.0243008	-1.436	0.0439871
312	Ssa#XM_014123649.1	B-cell CLL/lymphoma 6a	0.163029	0.455275	-0.972941	0.000141806	-0.226118	0.392561	-0.899	0.000187148	-0.487165	0.00448153
313	Ssa#XM_014123682.1	phosducin-like	-0.177461	0.814709	-1.28132	0.0483773	-0.864851	0.253755	-1.27405	0.137499	-1.90296	0.0106458
314	Ssa#XM_014124002.1	ADP-dependent glucokinase	-0.249937	0.36488	0.0130593	0.968094	0.448605	0.0542004	-1.08625	0.00573492	-0.512735	0.102701
315	Ssa#XM_014124014.1	synaptic vesicle glycoprotein 2C-like	0.91661	0.0128978	0.729458	0.0122276	0.781645	0.00498079	1.45334	0.000561102	0.495255	0.270994
316	Ssa#XM_014124060.1	GTP-binding protein GEM,	1.10439	0.0199238	0.605984	0.107632	0.314369	0.371525	1.00772	0.00785926	0.415668	0.234862
317	Ssa#XM_014124068.1	DNA repair and recombination protein RAD54B	-0.101715	0.761025	-0.68725	0.0159038	-0.57214	0.108141	-0.851081	0.00816999	-0.626931	0.0285452
318	Ssa#XM_014124116.1	cathepsin L1-like	0.151925	0.183317	-0.566918	0.0068164	-0.183532	0.0729814	0.114748	0.624979	0.817538	0.00198628
319	Ssa#XM_014124140.1	synaptotagmin 1-like	-0.662024	0.0101363	-0.925546	9.69405e-05	-1.03563	9.85986e-06	-1.30155	5.57969e-06	-0.245929	0.324935
320	Ssa#XM_014124141.1	C-factor-like	-0.764303	0.0992292	-0.845129	0.0289317	-0.563956	0.184067	0.132879	0.664546	0.103757	0.851821
321	Ssa#XM_014124159.1	Enhancer of mRNA-decapping protein 4	0.8802	0.00904601	0.41027	0.153879	0.521181	0.0181018	1.0332	0.00254478	0.309743	0.420984
322	Ssa#XM_014124187.1	hydroperoxide isomerase ALOXE3-like	0.85412	0.0029551	0.584213	0.115395	0.267118	0.368878	0.959934	0.00943138	0.360943	0.345721
323	Ssa#XM_014124212.1	UDP-GlcNAc:betaGal beta-1,3-N-acetylglucosaminyltransferase 9-like	0.423329	0.078025	0.479367	0.00237213	0.376628	0.0197639	0.875688	0.000400065	0.396566	0.0865269
324	Ssa#XM_014124221.1	Thiazide sensitive Na-Cl co-transporter, solute carrier family 12, member 3	1.04776	0.0179059	0.157481	0.614034	-0.129162	0.589627	-1.12448	0.0105517	-0.799544	0.027968
325	Ssa#XM_014124222.1	cholesteryl ester transfer protein-like	0.079993	0.723236	0.69389	0.0109555	1.24833	6.26265e-07	-0.184021	0.291973	-0.672608	9.43065e-05
326	Ssa#XM_014124223.1	Protein NLRC5	0.990022	7.38565e-05	0.270012	0.196303	-0.065107	0.561703	0.0896458	0.159901	0.0190855	0.804655
327	Ssa#XM_014124255.1	cadherin-13-like	0.81937	0.0347191	0.62622	0.0755749	0.56234	0.0760866	1.18129	0.00434324	0.400813	0.29309
328	Ssa#XM_014124278.1	carboxylesterase 5A	-0.434565	0.0241036	0.517519	0.00101976	0.873702	3.39395e-06	0.548317	0.0107492	0.0671634	0.754184
329	Ssa#XM_014124329.1	diacylglycerol O-acyltransferase 1-like	-0.15371	0.29433	-0.47936	0.00307077	-0.53838	0.00261805	-0.879356	2.32186e-06	-0.374229	0.00668549
330	Ssa#XM_014124361.1	Olfactomedin 2 - Ident 29	0.00388863	0.99266	-0.589061	0.209391	-0.526177	0.0614588	0.9373	0.0134119	1.2775	0.0650884
331	Ssa#XM_014124370.1	zinc and ring finger 1, E3 ubiquitin protein ligase	0.276296	0.183411	0.200304	0.310217	0.0403333	0.830958	0.36927	0.038147	0.973801	0.00268795
332	Ssa#XM_014124386.1	Zinc finger protein 319	0.34344	0.441965	0.124349	0.806409	-0.0584798	0.880559	0.927197	0.0414706	0.418426	0.404689
333	Ssa#XM_014124400.1	Large neutral amino acids transporter small subunit 1	-0.163542	0.411638	0.132135	0.306982	0.771887	0.000335195	0.454457	0.00615226	1.17998	0.000693126
334	Ssa#XM_014124421.1	Aminopeptidase N	0.586861	0.00785177	0.714891	0.00324659	0.432612	0.0156504	0.923162	0.000840739	0.655797	0.00888643
335	Ssa#XM_014124461.1	NEL-like 2b	0.698611	0.0202825	0.189517	0.417407	0.0547636	0.831369	0.87733	0.0264428	0.191717	0.653288
336	Ssa#XM_014124481.1	Gamma-parvin	0.761604	0.0127107	0.516162	0.0192916	0.360466	0.0513238	1.02089	0.00159906	0.388007	0.298302
337	Ssa#XM_014124493.1	Serine/arginine-rich protein specific kinase 3	0.551923	0.0161135	0.311207	0.145452	0.428975	0.0203773	0.919709	0.000658768	0.389179	0.0692269
338	Ssa#XM_014124537.1	RNA-binding Raly-like protein	-0.227169	0.485886	-0.961036	0.00781235	-0.503421	0.248973	-0.112103	0.69589	-0.759902	0.0549915
339	Ssa#XM_014124844.1	Pro-cathepsin H	0.0419964	0.730098	-0.728115	0.000109166	-0.773915	5.96709e-06	-0.929503	1.25259e-05	-0.528197	0.0153532
340	Ssa#XM_014124848.1	Serine/threonine-protein kinase WNK2	1.20946	0.00474559	0.875223	0.0183833	0.668392	0.0196545	1.46755	0.0033031	0.526576	0.227597
341	Ssa#XM_014124939.1	General transcription factor 3C polypeptide 6	-0.23189	0.7762	-1.40677	0.0513718	-0.953317	0.240527	-1.30484	0.147447	-1.99218	0.0159695
342	Ssa#XM_014124944.1	Unknown	0.532897	0.0142226	0.491946	0.0159755	0.472258	0.0581357	0.852731	0.00262956	0.630007	0.00688707
343	Ssa#XM_014124962.1	Carnitine palmitoyltransferase 1B (Muscle) - Ident 97	0.536994	0.0373968	0.29792	0.114993	0.378823	0.160575	0.220243	0.541231	-0.871411	0.00180152
344	Ssa#XM_014125024.1	macrophage mannose receptor 1-like	-0.428477	0.131615	-0.889635	0.00188327	-0.570315	0.0359646	-1.0047	0.000446347	-0.840725	0.00447862
345	Ssa#XM_014125055.1	Rhcg1-a Ammonium transporter	0.052172	0.675493	-0.812583	0.000242525	-0.412053	0.00261494	-1.07901	3.03797e-05	-0.943384	4.3277e-05
346	Ssa#XM_014125119.1	ETS homologous factor	-0.869143	7.07639e-05	-0.399043	0.0480622	-0.277123	0.0734985	-0.567663	0.00376764	-0.0573362	0.804791
347	Ssa#XM_014125134.1	Achaete-scute homolog 2	-0.180301	0.281234	0.576378	0.0145494	1.09088	4.36517e-06	1.11751	2.47731e-07	1.36842	1.15724e-06
348	Ssa#XM_014125157.1	S-adenosylhomocysteine hydrolase-like 2	0.229078	0.291909	-0.0422054	0.825128	0.241897	0.328503	-0.853308	0.000533177	-0.82976	0.00188105
349	Ssa#XM_014125217.1	alpha-synuclein-like	1.39047	0.00128685	0.9408	0.0242915	0.751024	0.0337133	1.99123	0.00182062	0.638037	0.230099
350	Ssa#XM_014125331.1	Poly polymerase 12-1	0.679979	0.0153826	0.50362	0.0429909	0.564534	0.010441	0.847084	0.00249138	0.395125	0.124473
351	Ssa#XM_014125338.1	Teashirt zinc finger homeobox 3b	0.478051	0.183807	1.05242	0.00279409	0.750131	0.043083	0.217299	0.513606	0.266595	0.522831
352	Ssa#XM_014125394.1	Ras association	1.02092	0.00480175	0.822881	0.014712	0.433643	0.119685	1.502	0.00213	0.589971	0.164096
353	Ssa#XM_014125404.1	Zinc finger protein 536	0.646988	0.0127363	0.532038	0.0671772	0.618279	0.0140091	1.044	0.00233283	0.391387	0.168158
354	Ssa#XM_014125407.1	Endoplasmic reticulum metallopeptidase 1	0.296957	0.523275	1.01218	0.00311964	-0.0549749	0.881142	1.01515	0.0040404	0.474692	0.233551
355	Ssa#XM_014125412.1	Cyclic nucleotide gated channel beta 1a	0.81305	0.105582	0.517095	0.306922	0.859169	0.056727	1.19118	0.0060018	0.44677	0.432542
356	Ssa#XM_014125471.1	Fish virus induced TRIM-7	-0.683607	0.267708	-1.06315	0.0404808	-0.215961	0.531132	-0.280326	0.577519	-1.12961	0.0498912
357	Ssa#XM_014125484.1	KIAA1549-like ortholog	-0.755515	0.138769	0.00925731	0.984399	-0.153675	0.772548	-0.804314	0.0496655	-0.0824363	0.859988
358	Ssa#XM_014125491.1	Janus kinase 2a	1.19774	0.00547048	0.928533	0.0245346	0.751669	0.0451752	1.73598	6.1865e-05	0.679403	0.241721
359	Ssa#XM_014125589.1	hydroxysteroid (17-beta) dehydrogenase 2 (hsd17b2), X1	-0.0900144	0.62419	-0.556818	0.0296673	-0.647135	0.0125574	-0.986195	0.000968581	-1.05467	0.000863454
360	Ssa#XM_014125640.1	Wingless-type MMTV integration site family, member 2Ba	0.392652	0.0109554	0.456883	0.02728	0.411808	0.00877353	0.93854	0.0193375	0.0819864	0.719352
361	Ssa#XM_014125665.1	Centrosomal protein of 290 kDa	0.85787	0.00145818	0.679625	0.00715633	0.640442	0.00387061	1.01684	0.00433064	0.496343	0.157614
362	Ssa#XM_014125672.1	lymphatic vessel endothelial hyaluronic acid receptor 1-like	0.366113	0.221017	0.982258	0.00172412	1.10365	0.00135351	0.420752	0.16575	0.661491	0.0161676
363	Ssa#XM_014125765.1	Interleukin enhancer binding factor 3b	1.16524	0.00392928	0.921304	0.0268434	0.514349	0.15321	1.53372	0.0136438	0.602686	0.203057
364	Ssa#XM_014125803.1	Bisphosphoglycerate mutase	1.54017	0.00423214	1.2454	0.0172096	1.0318	0.0172113	2.40831	0.000255935	0.891911	0.173291
365	Ssa#XM_014125860.1	Calcium/calmodulin-dependent protein kinase IGb	-0.39231	0.0731327	-0.310434	0.245891	0.47331	0.0224552	-0.950665	9.50065e-05	-0.504256	0.0316364
366	Ssa#XM_014125869.1	FYVE, RhoGEF and PH domain-containing protein 6	-0.280055	0.427955	-0.816166	0.0191632	-0.34656	0.338716	-0.144064	0.615242	0.333623	0.445084
367	Ssa#XM_014125898.1	Filamin-C	0.406327	0.326749	0.727991	0.052689	1.02491	0.00480315	1.02918	0.00954326	1.21501	0.0114891
368	Ssa#XM_014125962.1	keratin-associated protein 4-7-like	0.385181	0.0499441	0.250285	0.16454	0.259596	0.111914	0.944515	0.00515147	0.426827	0.101845
369	Ssa#XM_014126011.1	Disintegrin and metalloproteinase domain-containin	0.489379	0.00665152	0.491937	0.0104564	0.335668	0.10357	1.0874	0.0161373	0.363021	0.0794557
370	Ssa#XM_014126054.1	secretion regulating guanine nucleotide exchange factor	1.05724	0.0118271	1.02901	0.0118947	0.538697	0.133192	1.37874	0.0167848	0.453439	0.337149
371	Ssa#XM_014126057.1	Mucin-5B	-0.851937	0.0162082	-1.47423	0.00107561	-1.1265	0.0200799	-0.447576	0.132881	-0.325732	0.245833
372	Ssa#XM_014126066.1	Mucin-5B	-1.33031	9.03847e-05	-1.67037	1.11487e-05	-0.757958	0.00546715	-1.00576	0.000334203	-0.56906	0.0599135
373	Ssa#XM_014126107.1	kinesin-like protein KIF23	0.276351	0.0846293	0.194944	0.247564	0.166788	0.289474	0.820916	0.0381331	-0.00562092	0.969266
374	Ssa#XM_014126110.1	Cytochrome P450, subfamily XIA, polypeptide 1	0.740486	0.00912176	0.705732	0.00624669	0.442442	0.0699991	0.938827	0.00181666	0.399344	0.192419
375	Ssa#XM_014126126.1	beta-1,3-galactosyl-O-glycosyl-glycoprotein beta-1,6-N-acetylglucosaminyltransferase 3-like	0.91301	0.00491975	-0.0636502	0.816416	-0.0596884	0.833643	1.28012	0.00550442	-0.384194	0.161866
376	Ssa#XM_014126444.1	Thrombin light chain	-0.501659	0.0116512	-0.464528	0.00281237	-0.371657	0.00404136	-1.05147	1.13777e-05	-0.697215	0.00148836
377	Ssa#XM_014126474.1	GTP-binding protein GEM	0.316594	0.0460505	0.579289	0.0164409	0.660346	0.001464	0.335386	0.161087	0.834289	0.00159611
378	Ssa#XM_014126479.1	uncharacterized protein KIAA0754-like	-0.165841	0.281274	-0.763299	0.00674297	-0.559107	0.00629366	-0.923171	8.45674e-05	-0.628884	0.00135687
379	Ssa#XM_014126486.1	Ribonucleases P/MRP protein subunit POP1	1.08381	0.0014838	0.720778	0.0584556	0.72404	0.00351532	1.23331	0.000928863	0.466134	0.299125
380	Ssa#XM_014126523.1	pleckstrin homology domain-containing family F member 2-like	-0.356714	0.0871977	-0.922535	0.0029288	-0.600026	0.0206956	-1.63249	4.66731e-06	-0.189059	0.477895
381	Ssa#XM_014126600.1	Cadherin 2, neuronal	-0.321265	0.0641304	-0.267966	0.248954	-0.216621	0.226173	-0.839944	0.00424532	-0.420032	0.0159327
382	Ssa#XM_014126657.1	Glycine cleavage system protein H	0.606144	0.0239371	0.948037	0.000510151	0.64526	0.0270987	0.881992	0.00127964	0.101345	0.746715
383	Ssa#XM_014126703.1	Ras association (RalGDS/AF-6) domain family 8 - Ident 25	-0.389629	0.0612204	-0.151881	0.22675	-0.320972	0.00846103	-0.815674	0.0015431	-0.989522	0.000430336
384	Ssa#XM_014126709.1	lymphatic vessel endothelial hyaluronic acid receptor 1-like	0.824183	7.00064e-05	0.676443	0.000296454	0.81586	0.00011513	0.307371	0.0161856	0.238666	0.351305
385	Ssa#XM_014126727.1	Ribonuclease P/MRP 25 subunit-like	0.558874	0.00566552	0.840696	0.000538644	0.326974	0.0745346	1.44836	0.000424397	0.605944	0.0313677
386	Ssa#XM_014126763.1	Cholinergic receptor, nicotinic, alpha 3	0.580186	0.0285892	0.682571	0.00217379	0.278448	0.066287	0.853388	0.00299745	0.463874	0.0229996
387	Ssa#XM_014126799.1	Cartilage intermediate layer protein 1	-0.0235634	0.914324	-0.109134	0.513883	-0.00564758	0.973791	-1.02353	0.000989684	-0.821416	0.00221314
388	Ssa#XM_014126882.1	sulfotransferase family cytosolic 2B member 1-like	-0.244312	0.110113	-0.246465	0.406978	-0.576757	0.00318263	0.203077	0.21316	1.04208	8.18451e-05
389	Ssa#XM_014126896.1	Cingulin-like 1	-0.602726	0.0419256	-0.756403	0.00289539	-0.586735	0.0192086	-1.24785	0.000131257	-1.00334	0.000743362
390	Ssa#XM_014126917.1	vaccinia related kinase 3	-0.64842	0.00951156	-0.504701	0.0234932	-0.571513	0.0156407	-0.861596	0.00362917	-0.692867	0.0109519
391	Ssa#XM_014126950.1	RAB27A, member RAS oncogene family	-0.62254	0.0531137	-0.529403	0.0857798	-0.539132	0.0616467	-0.972656	0.00440668	-0.472745	0.165866
392	Ssa#XM_014126996.1	Purine nucleoside phosphorylase	0.96313	0.000680468	0.570735	0.0244916	0.467484	0.276813	1.60593	0.000414535	0.469159	0.238724
393	Ssa#XM_014127008.1	Furin	-0.422813	0.0322361	-0.822129	0.00334103	-0.552254	0.017174	-0.871996	0.000149442	-0.810466	0.00238859
394	Ssa#XM_014127013.1	Tyrosine-protein kinase Fes/Fps	-0.0719891	0.523658	-0.575966	0.00812362	-0.730889	1.70948e-05	-0.813334	1.43516e-05	-0.139509	0.494793
395	Ssa#XM_014127014.1	Rhesus blood group, C glycoprotein a	-0.335929	0.306267	-1.31676	0.00141757	-1.22152	0.0146637	-0.970342	0.00297809	-1.10527	0.00826892
396	Ssa#XM_014127049.1	Dystrobrevin binding protein 1a	0.478733	0.0126735	0.491268	0.00462598	0.363991	0.00467189	0.806991	0.000190271	0.532647	0.0480806
397	Ssa#XM_014127106.1	Tryptophan hydroxylase 1	-0.13	0.291281	0.650257	0.0102925	2.30863	4.62858e-05	0.601692	0.000374135	0.39665	0.00305165
398	Ssa#XM_014127152.1	Calcitonin/calcitonin-related polypeptide, alpha	-0.361343	0.420437	0.228032	0.41033	0.448982	0.0283012	-0.760867	0.217951	-1.39105	0.0468135
399	Ssa#XM_014127181.1	collagen and calcium-binding EGF domain-containing protein 1-like	1.20033	0.00208997	0.856225	0.0201041	0.659707	0.0361009	1.53279	0.00516515	0.475094	0.267965
400	Ssa#XM_014127203.1	ras-related and estrogen-regulated growth inhibitor-like protein	0.0107274	0.953668	0.151939	0.543927	0.129601	0.512905	0.825619	0.00667141	0.167752	0.508488
401	Ssa#XM_014127282.1	Talin 1	0.829784	0.00388711	0.587971	0.0111921	0.30537	0.0575199	1.0072	0.0075024	0.466394	0.0734455
402	Ssa#XM_014127325.1	Iroquois-class homeodomain protein IRX-3	0.702657	0.00193595	0.291691	0.0431852	0.335452	0.248429	-0.764903	0.000176506	-1.09884	0.00014455
403	Ssa#XM_014127339.1	Alpha-tropomyosin	1.36845	0.000952471	1.04948	0.00778495	0.922859	0.00706191	1.80366	0.000470451	0.870882	0.0884758
404	Ssa#XM_014127368.1	cyclin-dependent kinase inhibitor 1B-like	0.0309054	0.886444	0.314652	0.0201389	0.207763	0.204496	0.830996	5.43857e-05	0.147036	0.148939
405	Ssa#XM_014127407.1	Cathepsin D	-0.423375	0.137395	-0.782338	0.0186422	-0.697742	0.00772959	-0.968293	0.00567463	-0.962992	0.00333418
406	Ssa#XM_014127493.1	ZP domain-containing protein-like	-0.642244	0.00326482	-0.940853	0.000499709	-1.11488	0.000406919	-0.77959	0.00388174	0.392485	0.356075
407	Ssa#XM_014127552.1	ZP domain-containing protein-like (LOC106562554)	-0.781082	0.000917852	-1.10164	4.948e-05	-0.991658	0.000409574	-0.79329	0.000190872	0.249684	0.56394
408	Ssa#XM_014127553.1	CUB and zona pellucida-like domain-containing protein 1	-1.15076	0.00582973	-1.1154	0.00984661	-0.706643	0.0596043	-0.10182	0.805435	1.13254	0.0541237
409	Ssa#XM_014127581.1	ADAMTS-like protein 5	0.661492	0.0177887	0.563716	0.0410161	0.210796	0.432186	0.918598	0.0329541	0.168239	0.509684
410	Ssa#XM_014127605.1	SH3 domain-containing protein 21-like	0.622599	0.0764144	0.697295	0.0759075	0.260922	0.167862	1.11204	0.0223453	0.927349	0.062329
411	Ssa#XM_014127615.1	Fumarylacetoacetase	0.23148	0.138391	-0.170299	0.280988	-0.351564	0.0560986	-0.825003	0.00219443	-0.53084	0.00748927
412	Ssa#XM_014127659.1	Zymogen granule membrane protein 16 precursor	-0.161997	0.539623	-1.83462	0.00056764	-1.48536	0.00147708	-2.2531	0.000714299	-0.930812	0.0275064
413	Ssa#XM_014127683.1	Coronin, actin binding protein, 2A	1.31199	0.0340872	0.947168	0.109133	0.149022	0.828433	1.15139	0.0377582	0.768895	0.164508
414	Ssa#XM_014127816.1	DDB1- and CUL4-associated factor 10	-0.15716	0.767283	-0.911504	0.0401199	-0.507149	0.310952	-0.653116	0.142204	-0.922231	0.0514811
415	Ssa#XM_014127902.1	BetagammaX-crystallin	0.793421	0.00522365	0.80696	0.00182459	0.499139	0.0121322	1.26313	0.00278584	0.403768	0.108077
416	Ssa#XM_014127974.1	Na/K/2Cl co-transporter	-0.795657	0.000904214	-0.0265858	0.864692	0.631091	0.00168691	-0.873634	0.000762817	-0.759616	0.000163709
417	Ssa#XM_014128011.1	Cyclin M2a	0.672065	0.0132843	0.547246	0.0624177	0.34966	0.0971886	1.47029	0.00205237	0.831025	0.0915689
418	Ssa#XM_014128053.1	Solute carrier family 4, sodium bicarbonate cotransporter, member 5	-0.514237	0.0228145	-0.652993	0.000294021	-0.237804	0.128228	-0.215687	0.0871254	1.1611	7.39995e-05
419	Ssa#XM_014128121.1	Microtubule-associated protein 1B	0.683649	0.00260534	0.508353	0.0053099	0.39732	0.0247532	0.989457	0.00037547	0.73936	0.0045282
420	Ssa#XM_014128146.1	G protein-coupled receptor kinase 4 - Ident 64	-0.326378	0.0285034	-0.610122	0.00302138	-0.728795	5.07817e-05	-1.03405	1.62277e-05	-1.14106	3.36244e-05
421	Ssa#XM_014128150.1	NK1 transcription factor-related protein 2-like	-0.395286	0.302844	-1.80679	4.15358e-06	-1.82443	2.12755e-06	-2.14911	6.99045e-08	-2.16527	1.24529e-06
422	Ssa#XM_014128155.1	ABC transporter G family member 20-like	-0.191079	0.821791	-1.52007	0.0315873	-0.943017	0.23753	-1.35119	0.0989105	-1.80096	0.015543
423	Ssa#XM_014128160.1	Solute carrier family 4, sodium bicarbonate cotransporter, member 5	1.62013	0.00231377	1.22274	0.0455231	0.702141	0.0955332	1.72141	0.00375672	0.78133	0.0778054
424	Ssa#XM_014128166.1	Tubulin, alpha 1a	-0.690064	0.000715157	0.00601036	0.965986	-0.100228	0.448324	-0.967481	0.00176687	-0.546136	0.0621041
425	Ssa#XM_014128264.1	Homer homolog 1b	0.76401	0.0234241	0.617034	0.0575306	0.570394	0.0398646	1.04213	0.00164122	0.440527	0.279718
426	Ssa#XM_014128289.1	WD repeat domain phosphoinositide-interacting protein 4	0.0999267	0.470376	-0.190266	0.306495	-0.00132321	0.993796	-0.387348	0.0509231	-0.818194	0.000983719
427	Ssa#XM_014128313.1	jeltraxin-like	1.06164	0.00146719	0.596075	0.0478686	0.621555	0.0116888	1.2771	0.00041117	0.412198	0.354193
428	Ssa#XM_014128348.1	LIM domain kinase 1 - Ident 41	-0.284986	0.335395	-0.405026	0.238791	-0.424756	0.180133	-0.702135	0.0285066	-0.976188	0.00829038
429	Ssa#XM_014128357.1	chloride intracellular channel protein 4-like	-0.238567	0.523156	-0.357143	0.335792	-0.442332	0.179057	-0.87488	0.00469354	-0.398251	0.312791
430	Ssa#XM_014128363.1	AT-hook transcription factor	0.929066	0.0686199	0.438317	0.387931	0.671697	0.150839	1.15411	0.0157554	0.315962	0.583914
431	Ssa#XM_014128415.1	Breakpoint cluster region	0.940981	0.0288595	0.384473	0.271944	0.213513	0.519134	1.08356	0.010348	0.133768	0.743689
432	Ssa#XM_014128503.1	Ewing sarcoma breakpoint region 1a	-0.763585	0.00440094	-0.364618	0.167036	-0.409785	0.0948784	-1.1238	0.0016909	-0.778017	0.0143147
433	Ssa#XM_014128507.1	Smoothelin-b - Ident 69	0.869464	0.000941804	0.633978	0.0111316	0.89744	1.74891e-05	0.974771	3.60749e-05	1.06748	7.87417e-05
434	Ssa#XM_014128512.1	proactivator polypeptide-like	0.30763	0.0586248	0.514999	0.0092629	0.181462	0.350655	0.804472	0.00086594	0.610656	0.00539593
435	Ssa#XM_014128673.1	Endothelial differentiation-related factor 1	0.791531	0.000742212	0.239498	0.118094	0.210578	0.126687	0.683796	0.00321225	0.118414	0.477912
436	Ssa#XM_014128697.1	Deleted in bladder cancer protein 1	0.759546	0.063445	0.373544	0.233999	0.559174	0.0288286	1.29213	0.000416841	0.633334	0.0509842
437	Ssa#XM_014128861.1	C-C motif chemokine 19-2	-0.623761	0.0763203	-0.207583	0.420077	-0.774845	0.0273538	-0.320631	0.428494	1.87749	0.000126229
438	Ssa#XM_014128936.1	dentin sialophosphoprotein-like	-0.588592	0.0957298	-0.90266	0.0256204	-0.275667	0.362989	-1.06189	0.00583479	-0.975048	0.00911285
439	Ssa#XM_014128994.1	Calpain-5	-0.0369231	0.831034	-0.329779	0.0417916	-0.356925	0.0137483	-0.857221	0.00165242	-0.191569	0.412427
440	Ssa#XM_014129002.1	extensin-1-like	0.694206	0.0391478	0.346569	0.26206	0.495492	0.0736001	1.0644	0.00274517	0.290144	0.50894
441	Ssa#XM_014129003.1	Very low density lipoprotein receptor	0.0227913	0.894381	-0.322968	0.0665001	0.265542	0.330193	-0.726782	0.000891684	-1.06628	0.000220977
442	Ssa#XM_014129043.1	sodium/potassium/calcium exchanger 3-like	1.89857	0.00822585	1.16605	0.217154	0.428748	0.464249	1.73073	0.0215127	0.755859	0.252877
443	Ssa#XM_014129082.1	Heat shock protein beta-11	0.484337	0.233177	0.178351	0.44088	0.818789	0.00184374	0.311245	0.340896	0.625572	0.029822
444	Ssa#XM_014129166.1	Transmembrane protein 164	0.49489	0.0540892	0.164561	0.285949	0.18601	0.287834	0.607848	0.000899346	0.811874	0.00593288
445	Ssa#XM_014129196.1	Transcription factor PU.1-like	0.685829	0.0227971	0.496819	0.0748829	0.414302	0.0833079	0.909747	0.0130602	0.326009	0.212463
446	Ssa#XM_014129264.1	G protein-coupled receptor 126	0.0930661	0.638047	-0.550447	0.0177297	-0.694028	0.0164854	-0.820921	0.000829498	-0.598357	0.00558492
447	Ssa#XM_014129429.1	Phosphorylase, glycogen; brain	0.355147	0.315626	1.33764	0.00355385	1.19523	0.000369869	0.75692	0.0592233	0.693109	0.126931
448	Ssa#XM_014129454.1	High mobility group protein B3	-0.679547	0.0469476	-0.280349	0.24874	0.20935	0.304515	-1.24316	0.000345151	-0.849667	0.00689107
449	Ssa#XM_014129564.1	hepatocyte cell adhesion molecule-like	0.371947	0.0441583	-0.393062	0.0197876	-0.543729	0.00279505	-0.800707	0.000206227	-0.527405	0.00731627
450	Ssa#XM_014129624.1	Alpha/beta hydrolase domain-containing protein 11	0.857983	0.00799241	0.525272	0.0326139	0.489466	0.0203562	0.800652	0.00118179	0.548617	0.06834
451	Ssa#XM_014129625.1	Claudin g	-0.36221	0.0339159	-0.807437	0.000692684	-0.688159	0.00027511	-1.05746	1.10152e-05	-0.715383	0.00269708
452	Ssa#XM_014129641.1	CMP-N-acetylneuraminate-beta-galactosamide-alpha-2, 3-sialyltransferase 1-like	1.21412	0.00272025	1.03273	0.0117287	0.796817	0.0188637	1.75631	0.00122553	0.652914	0.193038
453	Ssa#XM_014129642.1	uncharacterized LOC106563789	-0.675807	0.105642	-0.745343	0.0341761	-0.300832	0.334481	-1.15408	0.00428796	-0.436102	0.255838
454	Ssa#XM_014129655.1	Coiled-coil domain-containing protein 11	0.167716	0.187526	0.424225	0.0107172	0.0987757	0.364154	0.924787	0.000247228	0.403413	0.0101183
455	Ssa#XM_014129658.1	zinc finger protein 665-like	0.621335	0.00321106	0.465357	0.0107911	0.228079	0.131688	0.957072	0.00281281	0.252237	0.316412
456	Ssa#XM_014129659.1	Telomerase-binding protein EST1A	0.29667	0.0940121	0.0206063	0.870812	0.200702	0.191579	1.04233	0.00692996	0.283238	0.454266
457	Ssa#XM_014129667.1	leukemia inhibitory factor receptor-like (cd118)	0.275326	0.0445038	-0.0128767	0.923939	-0.130044	0.271894	0.198269	0.151549	1.26521	0.00901762
458	Ssa#XM_014129676.1	Claudin g	-0.110024	0.419682	-0.209739	0.154535	-0.408285	0.00264128	-0.944318	9.09479e-05	-0.720031	0.0145307
459	Ssa#XM_014129677.1	Claudin g	0.0017874	0.987157	-0.784705	6.49252e-05	-0.995203	2.33694e-05	-0.733307	4.10621e-05	-1.36817	1.79621e-06
460	Ssa#XM_014129709.1	Williams-Beuren syndrome chromosomal region 27 pro	1.18445	0.0139692	1.1644	0.00477397	0.966018	0.00530241	1.73604	0.0107834	0.792317	0.096693
461	Ssa#XM_014129718.1	mesenteric estrogen-dependent adipogenesis	-1.06976	0.00249196	-1.11626	0.00203397	-1.01658	0.0017554	-1.24629	0.000282634	0.191713	0.590097
462	Ssa#XM_014129726.1	carcinoembryonic antigen-related cell adhesion molecule 5-like	0.580549	0.0135985	-0.476362	0.0353122	-0.895723	0.00407676	-2.17586	2.94774e-07	-2.07185	1.14194e-06
463	Ssa#XM_014129766.1	Exosome complex component RRP43	-0.396455	0.52638	-1.18761	0.0373427	-0.595223	0.309933	-1.09192	0.0568361	-0.630737	0.232466
464	Ssa#XM_014129769.1	adhesive plaque matrix protein-like	1.09907	0.0207921	0.601841	0.0110182	0.41204	0.0602664	1.3587	0.000381855	0.660527	0.04075
465	Ssa#XM_014129816.1	synaptojanin 1	-0.559789	0.299968	-0.243263	0.670668	-0.0666938	0.883744	-1.25541	0.0202812	-0.22681	0.695363
466	Ssa#XM_014129884.1	PAX3- and PAX7-binding protein 1	0.805183	0.029827	0.772611	0.0101664	0.236472	0.28126	0.581348	0.0610602	0.509828	0.0787878
467	Ssa#XM_014129907.1	Antimicrobial peptide NK-lysin-like	-0.0308985	0.948069	-0.932044	0.0694888	-0.586019	0.175954	-1.45818	0.0256779	-0.641935	0.202557
468	Ssa#XM_014129924.1	fibrous sheath CABYR-binding protein-like	-0.373765	0.0890297	-0.355173	0.0900685	-0.0205343	0.917677	-0.824465	0.00149546	-0.520756	0.0303569
469	Ssa#XM_014129928.1	mitochondrial dynamics protein MID51-like	-0.49257	0.364534	-1.40622	0.00687427	-0.921277	0.0989856	-1.26922	0.0142565	-1.35799	0.0107044
470	Ssa#XM_014129976.1	protein sidekick-1-like	0.42801	0.104687	0.513427	0.019254	0.401804	0.0984736	0.942684	0.012647	0.377478	0.270692
471	Ssa#XM_014129987.1	neurofilament medium polypeptide-like	0.604024	0.00279907	0.421756	0.0376552	0.452911	0.0264366	0.853285	0.00011009	0.523381	0.0783159
472	Ssa#XM_014130001.1	zinc finger protein 2-like (LOC106594864)	0.725117	0.00200876	0.496922	0.022345	0.384778	0.037889	1.00718	0.00240834	0.323152	0.151124
473	Ssa#XM_014130021.1	Zinc finger C2H2	0.584789	0.0190796	0.415175	0.0882875	0.452768	0.0186869	0.855174	0.0142373	0.213704	0.360792
474	Ssa#XM_014130072.1	A-kinase anchor protein 8-like	1.23841	0.00283444	1.12362	0.00354961	0.335273	0.294963	1.08273	0.0116322	0.760868	0.0641508
475	Ssa#XM_014130175.1	bromodomain-containing protein 4-like (LOC106593004)	-0.026528	0.977381	-1.83034	0.029407	-0.943264	0.294245	-1.70299	0.0583445	-1.97152	0.0257207
476	Ssa#XM_014130176.1	Antimicrobial peptide NK-lysin-like	0.102342	0.827338	-0.923639	0.0604475	-0.678746	0.159466	-1.94132	0.0236653	-1.14192	0.0603648
477	Ssa#XM_014130184.1	fast skeletal myosin heavy chain	0.263242	0.691102	1.49341	0.0704538	1.32679	0.0381982	0.755709	0.31208	0.821149	0.292836
478	Ssa#XM_014130189.1	fast skeletal myosin heavy chain	0.332561	0.548322	1.27344	0.0503019	1.08834	0.0387453	0.53556	0.342236	0.685561	0.326925
479	Ssa#XM_014130237.1	fast skeletal myosin heavy chain	0.422126	0.423445	1.06829	0.134603	1.00544	0.0409822	0.490845	0.387123	0.352204	0.629665
480	Ssa#XM_014130259.1	fast skeletal myosin heavy chain	0.455525	0.404938	1.21122	0.0556016	1.17769	0.0207908	0.577322	0.286089	0.568644	0.382464
481	Ssa#XM_014130328.1	Myosin, heavy chain b	0.269696	0.595801	1.08857	0.108674	0.901701	0.0477672	0.479159	0.380674	0.327632	0.617163
482	Ssa#XM_014130341.1	lipopolysaccharide-induced tumor necrosis factor-alpha factor homolog	-0.374861	0.072947	0.38168	0.0144708	0.892735	0.000178953	0.896656	0.000803067	0.798444	0.000293929
483	Ssa#XM_014130355.1	Phosphoglycerate mutase 1a	-0.30026	0.0349461	-0.439721	0.00660438	-0.241315	0.0666372	-0.811518	0.000200276	-0.207105	0.087401
484	Ssa#XM_014130418.1	H-2 class II histocompatibility antigen, A-Q alpha chain-like	0.455441	0.00596114	-1.08612	0.000395871	-0.96017	1.85634e-05	-0.423988	0.113833	-0.219112	0.113265
485	Ssa#XM_014130434.1	HEPACAM family member 2	1.20975	0.00292543	1.0286	0.00764964	0.891168	0.00392466	1.46425	0.000410639	0.808223	0.0788291
486	Ssa#XM_014130507.1	5-hydroxytryptamine receptor 3A-like	0.877964	0.0074092	0.612887	0.0398408	0.592929	0.0109003	1.14042	0.000276563	0.801956	0.0594367
487	Ssa#XM_014130583.1	Adducin 3 (Gamma)	-0.451592	0.618215	-1.51927	0.0467705	-1.08232	0.214546	-1.50739	0.0957493	-1.99925	0.017143
488	Ssa#XM_014130588.1	Adrenergic, alpha-2B-, receptor	-0.717798	0.00406437	-0.79939	0.00107025	-0.282138	0.17545	-0.0915377	0.571685	0.0930557	0.650332
489	Ssa#XM_014130590.1	Programmed cell death 4a	-0.0505302	0.454699	-0.212465	0.00752517	-0.227849	0.0101276	-0.496756	9.89103e-05	-0.492308	0.000402273
490	Ssa#XM_014130623.1	volume-regulated anion channel subunit LRRC8C-like	-0.18253	0.360473	0.83762	0.000267026	1.37554	4.68256e-05	1.22632	4.96384e-06	1.7125	0.000130757
491	Ssa#XM_014130650.1	Hematopoietic lineage cell-specific protein (hcls1)	-0.374275	0.00349622	-0.718028	0.000159243	-0.881874	0.000267162	-1.01176	8.55785e-05	-0.479358	0.016974
492	Ssa#XM_014130714.1	Glutaryl-CoA dehydrogenase, mitochondrial	-0.443614	0.0199561	-1.10737	0.0187379	-0.279097	0.263797	-0.517659	0.306776	-0.677942	0.0404896
493	Ssa#XM_014130801.1	Gamma-aminobutyric acid	0.545948	0.00804592	0.640316	0.00278571	0.504106	0.00869464	1.07435	0.00518979	0.50433	0.0220387
494	Ssa#XM_014130896.1	phosphoinositide 3-kinase regulatory subunit 6-like	-0.324377	0.0758596	-0.706632	4.00898e-05	-0.71703	8.80686e-06	-0.311437	0.0391626	0.992009	0.0082346
495	Ssa#XM_014131101.1	Type I cytokeratin	-0.397991	0.25324	1.04193	0.00648905	1.33155	0.000977424	2.62187	4.96583e-06	2.10759	0.000267549
496	Ssa#XM_014131110.1	cholecystokinin-like	-0.0265252	0.807056	0.0744178	0.549303	7.26667e-06	0.999925	0.589519	0.00260241	0.973731	0.00323516
497	Ssa#XM_014131319.1	Myeloperoxidase	-1.07798	0.0060867	-1.03718	0.00382937	-1.16423	0.00034806	-1.70281	8.52895e-05	-1.30378	0.000973354
498	Ssa#XM_014131510.1	Intermediate filament protein	-0.799414	0.000345315	-0.96669	1.90062e-06	-0.557712	4.90281e-05	-0.514369	0.000502934	-0.548203	0.00652758
499	Ssa#XM_014131677.1	Matrilin-4	1.30429	0.0180361	0.54732	0.294958	1.05252	0.0464624	1.74588	0.00199138	0.378662	0.533927
500	Ssa#XM_014131709.1	Cyp24a1l 1_25-dihydroxyvitamin D(3) 24-hydroxylase	-0.0569415	0.299489	0.702538	0.0246833	2.45924	0.0107999	0.384318	0.169969	0.37739	0.145147
501	Ssa#XM_014131843.1	ETS-related transcription factor Elf-3	-0.650825	0.000532744	-1.33432	8.35201e-06	-1.14276	1.58774e-05	-1.42038	0.000226186	-0.190884	0.385089
502	Ssa#XM_014131850.1	Cryptochrome 1b	0.665028	0.00445531	0.864398	0.000497035	1.20527	0.000455807	1.53436	3.27246e-06	0.243672	0.235778
503	Ssa#XM_014131878.1	G0/G1 switch protein 2	-0.553143	0.0442906	0.194623	0.298197	-0.361791	0.142778	-1.29087	3.35672e-05	0.271482	0.0746364
504	Ssa#XM_014131912.1	Spen homolog, transcriptional regulator	0.463808	0.187985	0.207301	0.526243	0.177949	0.512377	0.838159	0.0330026	0.146612	0.634508
505	Ssa#XM_014131926.1	Protein unc-13 homolog A	-0.367595	0.0364716	-0.725644	0.000335599	-0.412641	0.00995497	-0.794296	0.000175636	-0.290718	0.103513
506	Ssa#XM_014132008.1	Cytochrome b561 domain-containing protein 2	1.11555	0.00851044	0.920287	0.0316039	0.515564	0.175435	1.54489	0.00868929	0.545571	0.273802
507	Ssa#XM_014132107.1	Keratin 4	0.229244	0.252544	0.752922	0.00100845	0.809651	0.000457941	0.397951	0.0723647	0.119713	0.560428
508	Ssa#XM_014132180.1	Serinc1 protein	1.11024	0.00715762	0.850711	0.0392192	0.723672	0.0260102	1.35999	0.00266391	0.548943	0.256443
509	Ssa#XM_014132220.1	protein-glutamine gamma-glutamyltransferase 5-like	0.335562	0.0512506	1.0833	0.000292296	2.05714	1.15453e-05	2.57102	2.41987e-06	1.87348	0.000669473
510	Ssa#XM_014132321.1	family with sequence similarity 3, member D	-0.944395	0.00411765	-0.771066	0.0046336	-0.358626	0.146801	-0.561147	0.0342953	0.109664	0.620008
511	Ssa#XM_014132341.1	CASP8 and FADD-like apoptosis regulator CASP8 and FADD-like apoptosis regulator	1.33643	1.88356e-06	0.646386	0.000561925	0.201555	0.532672	-3.76422	3.17849e-10	-5.1927	3.15205e-11
512	Ssa#XM_014132436.1	D-aspartate oxidase	0.878323	0.00294536	0.96116	0.00332865	0.791034	0.00575655	1.38115	0.000121526	0.477015	0.174894
513	Ssa#XM_014132526.1	Canopy1	-0.874127	0.000179933	0.0587054	0.676573	-0.0864558	0.533356	-0.232896	0.178199	0.379617	0.108902
514	Ssa#XM_014132587.1	matrix metalloproteinase-19-like	0.384699	0.0296773	0.509201	0.00341967	0.120919	0.359376	0.285532	0.0132207	1.2165	4.74095e-05
515	Ssa#XM_014132669.1	Carboxyl ester lipase, tandem duplicate 1	-0.596199	0.0192639	-0.212529	0.296503	-0.0744084	0.685667	-0.86677	0.0024898	-0.320764	0.194509
516	Ssa#XM_014132704.1	Glutamate receptor, metabotropic 3	0.935569	0.0257194	0.642303	0.114678	0.719245	0.0241781	1.47029	0.000832658	0.547441	0.189618
517	Ssa#XM_014132795.1	Glutamate-ammonia ligase	-0.0361586	0.739478	-0.500906	0.00159307	-0.551112	0.0205993	-0.716547	0.000844424	-1.13026	3.88794e-06
518	Ssa#XM_014132814.1	6-phosphofructo-2-kinase/fructose-2,6-bisphosphatase 4-like	0.320002	0.0753353	0.095116	0.670497	0.593062	0.00151685	0.179194	0.369835	-0.818462	0.00136754
519	Ssa#XM_014132821.1	Mitochondrial intermembrane space import and assembly protein 40	0.211434	0.213742	0.388896	0.0325949	0.382579	0.0617942	1.15699	0.0133324	0.218952	0.202123
520	Ssa#XM_014132857.1	uncharacterized LOC106565579	0.364503	0.373874	0.584349	0.12296	0.327258	0.322241	-1.10431	0.00727362	0.779079	0.0129105
521	Ssa#XM_014132910.1	ankyrin repeat domain-containing protein 33B-like	0.930698	0.0682735	0.979307	0.0542729	-0.662031	0.562556	1.12261	0.0205252	0.379871	0.46387
522	Ssa#XM_014133010.1	Solute carrier family 6	0.952488	0.0154728	0.59844	0.0727981	0.562078	0.0619154	1.23913	0.000645068	0.325746	0.445719
523	Ssa#XM_014133044.1	Integrin beta	-0.308942	0.122223	-0.902905	0.000189465	-0.496219	0.0218244	-1.10141	2.91739e-05	-0.531394	0.0166053
524	Ssa#XM_014133066.1	MHC class II antigen	-0.141343	0.268007	-1.02969	0.027591	-1.15762	2.88813e-05	-0.573269	0.000793873	-0.681564	0.0105447
525	Ssa#XM_014133137.1	Bactericidal/permeability-increasing protein	-0.0348912	0.791582	-0.972193	1.51018e-07	-0.7447	0.000466088	-0.878473	0.000982084	-1.12089	1.68839e-07
526	Ssa#XM_014133283.1	zinc fingers and homeoboxes protein 3-like	-0.207175	0.536455	0.877718	0.00183128	0.750251	0.00580051	0.570659	0.0413436	0.731151	0.00412139
527	Ssa#XM_014133457.1	C-C motif chemokine 19 precursor-1	-1.17399	0.0135582	-1.68598	0.0041777	-0.976078	0.048751	-1.83388	0.00260884	1.91616	0.00170356
528	Ssa#XM_014133473.1	T-complex protein 11-like protein 2	0.622207	0.0781863	0.519485	0.161881	0.279889	0.289177	1.12035	0.00927076	0.121862	0.689579
529	Ssa#XM_014133598.1	MRNA turnover protein 4 homolog	-0.427535	0.00846517	0.0310948	0.797264	-0.165226	0.101236	0.246491	0.291701	1.14279	0.000147737
530	Ssa#XM_014133617.1	E3 ubiquitin-protein ligase TRIM32	0.283143	0.0967702	0.152695	0.429408	0.110991	0.486357	0.864309	0.00363249	0.333842	0.113807
531	Ssa#XM_014133762.1	rho guanine nucleotide exchange factor 19-like	0.59047	0.0108423	0.384313	0.0592727	0.199738	0.204037	1.58322	0.0236568	0.698793	0.113871
532	Ssa#XM_014133829.1	Plakophilin-1	0.074876	0.398017	0.416206	0.00316304	0.970009	0.000163123	0.231805	0.0711207	0.065303	0.623547
533	Ssa#XM_014133846.1	CD9 antigen	0.82018	0.008313	-0.0988333	0.610514	-0.158566	0.366611	-0.0669952	0.738312	-0.495859	0.21562
534	Ssa#XM_014133886.1	Ubiquitin-like modifier activating enzyme 1	-0.336467	0.000992664	-0.907978	1.16119e-06	-1.02973	9.45601e-07	-0.478506	0.000338805	-0.368047	0.00441011
535	Ssa#XM_014134027.1	Nck-associated protein 1	1.02713	0.00187357	0.451519	0.0682038	0.612925	0.0165462	1.3192	0.00057054	0.594934	0.128298
536	Ssa#XM_014134040.1	proline rich 13	0.265338	0.0788165	-0.316254	0.101075	-0.234496	0.100898	-0.805341	0.000328015	-0.42598	0.0455047
537	Ssa#XM_014134127.1	5-aminolevulinate synthase, nonspecific, mitochondrial-like	0.585122	0.067268	0.333626	0.271747	0.294668	0.259926	-0.00633835	0.977399	1.317	0.00834826
538	Ssa#XM_014134206.1	cuticle protein 38-like	0.552341	0.160286	0.821757	0.0328434	0.489459	0.166005	0.860459	0.0293967	0.330911	0.472175
539	Ssa#XM_014134212.1	nerve growth factor-like	-0.315481	0.303994	-0.855832	0.00142753	-0.666898	0.0116357	-0.70577	0.0103553	-0.783536	0.00143112
540	Ssa#XM_014134275.1	methyl-CpG-binding protein 2-like	0.900097	0.00392055	0.726631	0.0181983	0.599309	0.0196934	1.07831	0.00102008	0.528899	0.22231
541	Ssa#XM_014134298.1	guanine nucleotide binding protein (G protein), gamma 10 (gng10), X1	0.422086	0.0676838	0.268548	0.114626	0.357242	0.029531	0.815787	0.0141753	0.107501	0.592093
542	Ssa#XM_014134312.1	neugrin, neurite outgrowth associated	-0.372943	0.0317231	-0.279454	0.11505	0.0412079	0.724028	-0.856347	0.000137232	-0.287513	0.063324
543	Ssa#XM_014134351.1	alpha-enolase	-0.90554	0.0029587	-0.099167	0.481353	0.522964	0.000667351	0.338009	0.034987	0.0978634	0.52866
544	Ssa#XM_014134363.1	sodium-dependent neutral amino acid transporter SLC6A17-like	0.363256	0.170974	0.605333	0.0110308	0.255355	0.257032	0.974452	0.0105036	0.259616	0.3113
545	Ssa#XM_014134399.1	Coiled-coil domain-containing protein 74B	0.525853	0.0270402	0.536991	0.00833518	0.510317	0.00360783	0.914202	0.00110287	0.513003	0.0501517
546	Ssa#XM_014134422.1	Src-family tyrosine kinase SCK	-0.133791	0.333185	-0.604727	0.000501965	-0.783647	6.56654e-05	-0.853495	3.82606e-06	-0.260748	0.0413755
547	Ssa#XM_014134510.1	Troponin C type 1a	0.448426	0.341119	0.755704	0.160036	1.23772	0.00659529	0.649627	0.170017	1.08948	0.135778
548	Ssa#XM_014134557.1	inositol 1,4,5-trisphosphate receptor type 3-like	-0.801736	0.00147829	-1.03019	0.00129735	-0.602681	0.00594824	-0.578892	0.00419351	-0.322248	0.0778251
549	Ssa#XM_014134570.1	tyrosine-protein phosphatase non-receptor type 18-like	0.315552	0.0647338	-0.499495	0.00444437	-0.458302	0.0196156	-0.933127	4.29367e-05	-0.713185	0.00281283
550	Ssa#XM_014134618.1	CTTNBP2 N-terminal-like protein	0.47414	0.42029	0.368011	0.326389	0.408129	0.192898	1.51261	0.00287047	0.900096	0.181941
551	Ssa#XM_014134642.1	Transmembrane prolyl 4-hydroxylase	1.1978	0.00904689	1.07277	0.0145689	0.636552	0.0581022	1.49154	0.00149397	0.734022	0.153895
552	Ssa#XM_014134650.1	tripartite motif-containing protein 35-like	-0.0953446	0.692263	-0.312664	0.174647	-0.377434	0.0895106	-0.585787	0.0164326	-0.875504	0.00247852
553	Ssa#XM_014134653.1	C1Q and TNF related protein 3	0.932601	0.0225619	0.352277	0.34964	0.183511	0.583959	1.15963	0.00256351	0.254526	0.499501
554	Ssa#XM_014134762.1	complement component C7-like	-0.0809478	0.638487	0.559003	0.000637416	0.970639	0.000203581	0.885524	0.000220898	1.02042	7.11932e-06
555	Ssa#XM_014134847.1	Sulfotransferase family 1, cytosolic sulfotransferase 4	-0.294712	0.141726	-1.00377	0.000819251	-1.07848	0.00208117	0.378805	0.0693169	0.0988856	0.598807
556	Ssa#XM_014134883.1	solute carrier family 12 member 5-like	0.228523	0.173456	0.698366	0.00706357	0.24074	0.169105	1.12998	0.00113539	0.566353	0.0103166
557	Ssa#XM_014134958.1	interleukin-17 receptor B-like	-0.464793	0.129409	-0.80348	0.0150188	-0.757353	0.0181617	-0.502909	0.0971116	0.598568	0.0978184
558	Ssa#XM_014134972.1	Cation channel sperm-associated protein subunit de	0.706245	0.00729036	0.488444	0.0130509	0.424107	0.00780656	0.870442	0.000695288	0.531812	0.0141517
559	Ssa#XM_014134993.1	B-cell receptor CD22	-0.12035	0.80552	-0.287624	0.553619	0.0222049	0.952505	-1.10535	0.00704779	0.0397851	0.903373
560	Ssa#XM_014135023.1	glycerol-3-phosphate dehydrogenase [NAD(+)], cytoplasmic-like (LOC106583703), X1	0.175587	0.114683	-0.025244	0.86145	-0.0941331	0.31292	0.901316	6.38869e-07	0.316339	0.0773848
561	Ssa#XM_014135071.1	TLD domain-containing protein 2-like	-0.32347	0.225283	-0.50561	0.045592	-0.0714504	0.735094	-0.627355	0.0617725	-0.850902	0.00546156
562	Ssa#XM_014135076.1	TATA box binding protein	0.221867	0.256385	0.402883	0.074017	0.0858345	0.62744	0.797818	0.00752226	0.277628	0.187742
563	Ssa#XM_014135081.1	proteasome subunit alpha 7	1.26375	0.00285639	0.612455	0.0558057	0.339091	0.383748	0.988241	0.0179126	0.325947	0.275085
564	Ssa#XM_014135088.1	synovial sarcoma translocation gene on chromosome 18-like 1	0.842108	0.00248905	0.674536	0.0154277	0.299474	0.233441	1.18508	0.0138536	0.323603	0.284956
565	Ssa#XM_014135170.1	Solute carrier family 26 member 6	-0.344581	0.0161814	-0.150133	0.158628	0.0312509	0.739007	0.258829	0.193129	1.01365	0.00108729
566	Ssa#XM_014135373.1	tripartite motif-containing protein 16-like	-0.857568	0.000151588	-1.05988	9.71156e-06	-0.945367	5.11708e-06	-1.15948	9.68175e-07	0.178175	0.642939
567	Ssa#XM_014135642.1	Angiopoietin-like 7	1.36678	9.03617e-05	1.14816	0.000198289	1.03251	0.0010246	1.27506	1.50722e-05	1.98805	1.26141e-05
568	Ssa#XM_014135718.1	Protein MRVI1	0.554871	0.010764	0.495265	0.00401073	0.442014	0.00288891	0.927674	0.000186146	0.412956	0.0451045
569	Ssa#XM_014135939.1	LIM domain and actin binding 1	0.325577	0.133949	-0.156862	0.516087	0.0523244	0.740924	0.112704	0.520386	0.962346	0.00822702
570	Ssa#XM_014135945.1	G-protein coupled receptor 182-like	0.417334	0.223637	0.327398	0.191557	0.0736927	0.680244	1.10527	0.00438001	0.31524	0.273781
571	Ssa#XM_014136011.1	G0/G1 switch protein 2	0.0462812	0.924311	1.21597	0.00805662	1.70704	0.00121222	-0.519327	0.133282	0.625719	0.146872
572	Ssa#XM_014136012.1	Calcium/calmodulin-dependent protein kinase IGb	-0.278499	0.131855	-0.215756	0.391018	0.308124	0.162712	-1.32357	2.16396e-06	-0.921843	0.00130619
573	Ssa#XM_014136094.1	lysophosphatidic acid receptor 6-like	1.01189	0.00704289	0.935162	0.0155523	0.485057	0.140809	1.47983	0.00647105	0.611445	0.141791
574	Ssa#XM_014136263.1	Syntabulin	1.21028	0.0277944	1.15194	0.0372427	0.380907	0.448559	1.47268	0.00743391	0.984201	0.0663192
575	Ssa#XM_014136322.1	Kruppel-like factor 11b	-0.364983	0.12549	0.250974	0.197081	1.01055	1.10565e-05	0.380118	0.00634922	0.100223	0.381736
576	Ssa#XM_014136365.1	Probable carboxypeptidase PM20D1	0.947358	0.0015081	0.85036	0.0220532	0.704293	0.0141912	1.13577	0.000486454	0.441712	0.321475
577	Ssa#XM_014136461.1	formin-A-like	-0.361847	0.00518117	-0.61965	0.000758053	-0.768913	4.55203e-05	-0.983127	6.37747e-07	-0.13884	0.484204
578	Ssa#XM_014136493.1	Chloride intracellular channel protein 3	-0.302073	0.364848	-0.247719	0.434893	-0.363126	0.255775	-0.814175	0.00369707	-0.348481	0.332047
579	Ssa#XM_014136494.1	zinc finger protein 395-like	0.289001	0.0421465	-0.331098	0.161535	0.0055517	0.966282	-1.24669	6.95053e-05	-0.974176	0.000105778
580	Ssa#XM_014136556.1	Large neutral amino acids transporter small subunit 1	1.54653	0.0270519	1.3347	0.0608816	1.45274	0.0143689	2.02565	0.00117953	0.801937	0.306785
581	Ssa#XM_014136682.1	Interleukin-12 subunit beta	0.532232	0.00479284	0.472784	0.0150368	0.485272	0.0190617	0.855277	0.00422344	0.322224	0.260071
582	Ssa#XM_014136683.1	Interleukin-12 subunit beta	-0.130283	0.683865	-0.645745	0.000192389	-0.759241	3.28865e-06	-0.797338	7.32558e-07	-0.277388	0.140978
583	Ssa#XM_014136756.1	Forkhead box I3b	0.776888	0.00457567	0.437942	0.128488	0.999537	0.00731887	-0.606967	0.0102481	-0.750878	0.00467622
584	Ssa#XM_014136795.1	zinc finger CCHC domain-containing protein 10-like	0.794815	0.0289469	0.689165	0.0378064	0.657993	0.0374914	0.734555	0.0299714	0.364666	0.205546
585	Ssa#XM_014136968.1	CDC42 binding protein kinase beta (DMPK-like)	0.934897	0.020836	0.717165	0.0588137	0.451469	0.0974164	1.21792	0.00349661	0.358948	0.297063
586	Ssa#XM_014137020.1	Rab effector Noc2	0.920133	0.0058655	0.534643	0.0846457	0.309603	0.130703	1.00717	0.00253751	0.337313	0.428319
587	Ssa#XM_014137022.1	Opposite strand transcription unit to Stag3	1.06189	0.00439159	0.897879	0.019884	0.745829	0.0161087	1.42751	0.00171261	0.644041	0.147959
588	Ssa#XM_014137123.1	Forkhead box N4 - Ident 41	0.669299	0.0863843	0.623911	0.159239	0.519281	0.103934	0.686197	0.0221149	0.823123	0.0443655
589	Ssa#XM_014137242.1	uroplakin-3b-like protein	0.622447	0.00195754	0.322376	0.0889472	-0.220505	0.50984	-1.20854	6.82306e-05	-1.74066	2.26169e-06
590	Ssa#XM_014137360.1	Zinc finger and BTB domain containing 16a	1.64549	0.00671258	0.786901	0.00432482	1.64863	0.000985472	1.20084	1.65736e-05	-0.119673	0.517386
591	Ssa#XM_014137435.1	Charged multivesicular body protein 1b	0.442348	0.00368795	0.51682	0.00557672	0.356912	0.0271766	0.820339	0.000444929	0.296505	0.086719
592	Ssa#XM_014137562.1	Protein FAM46D	0.485068	0.0419369	0.418996	0.0131561	0.16238	0.251821	0.833001	0.00163017	0.578128	0.00129702
593	Ssa#XM_014137596.1	tripartite motif-containing protein 16-like (LOC106603357), X1	0.147094	0.556281	-0.64306	0.0276763	-0.537997	0.0199579	-0.614354	0.0628222	-0.851843	0.00982335
594	Ssa#XM_014137642.1	Dual 3 ,5 -cyclic-AMP and -GMP phosphodiesterase 1	0.0554136	0.848055	-0.888279	0.00108853	-0.950363	1.92042e-05	-0.93703	0.000101467	-0.849457	0.00499553
595	Ssa#XM_014137648.1	Arf-GAP with Rho-GAP domain, ANK repeat and PH dom	-0.338969	0.222057	-1.18243	0.000487354	-1.28594	5.44074e-06	-1.88444	8.58386e-05	-1.12809	0.000112652
596	Ssa#XM_014137669.1	calphotin-like	-0.551321	0.0144558	-0.600854	0.00246746	-0.322723	0.0669725	-0.812642	0.00198444	-0.337661	0.0291653
597	Ssa#XM_014137794.1	mitochondrial intermediate peptidase-like	0.692132	0.00102386	0.592317	0.00390899	0.368559	0.0218904	0.998079	0.00987351	0.481576	0.0728513
598	Ssa#XM_014137803.1	vegetative cell wall protein gp1-like	1.27884	0.0151103	0.801885	0.117326	0.966132	0.031707	1.80921	0.000557099	0.775268	0.164396
599	Ssa#XM_014137818.1	Neutrophil collagenase	-0.031453	0.8319	-0.234504	0.0613234	0.0251753	0.836578	0.204356	0.243719	0.797857	0.0137874
600	Ssa#XM_014137899.1	spermatogenesis-associated protein 22-like	0.258268	0.211435	0.0525474	0.771787	-0.0181572	0.93994	0.947912	0.00759349	0.464538	0.152065
601	Ssa#XM_014137997.1	caspase-3-like	-0.555077	0.0428338	0.0248146	0.901603	0.965274	0.0101101	0.573693	0.0137917	1.20355	0.0154596
602	Ssa#XM_014138023.1	mitochondrial fission factor-like (LOC106603472), X1	0.413726	0.118367	0.362076	0.0831577	0.391675	0.0536136	0.871337	0.00333014	0.130355	0.544292
603	Ssa#XM_014138062.1	E3 ubiquitin-protein ligase RNF144A-like	-0.760832	0.00159521	-0.853362	0.011947	-1.06575	0.000255671	-0.292939	0.353449	-0.100473	0.657662
604	Ssa#XM_014138127.1	Protocadherin-1	0.537692	0.061067	0.658728	0.0688545	0.418463	0.170822	0.985964	0.0300877	1.07744	0.00309963
605	Ssa#XM_014138433.1	IL-6 subfamily member M17	-0.227918	0.0119733	-0.244706	0.107998	-0.27988	0.00807368	-0.359878	0.0228991	1.39923	0.0296992
606	Ssa#XM_014138491.1	Homeobox containing 1 b	0.373275	0.0119922	0.34645	0.0150252	0.243591	0.037348	0.80091	0.00138461	0.367766	0.038254
607	Ssa#XM_014138571.1	trypsin inhibitor ClTI-1-like	-0.746349	0.000331033	0.184199	0.424366	0.986145	0.000985992	1.25887	0.000491588	1.13373	0.00528465
608	Ssa#XM_014138596.1	Beta-1,3-galactosyl-O-glycosyl-glycoprotein beta-1	0.410768	0.00485593	-0.639755	0.000388542	-1.15311	5.11734e-05	-0.637344	0.000299663	-0.748364	1.00048e-05
609	Ssa#XM_014138624.1	Guanine nucleotide binding protein	-0.203594	0.793493	-0.101541	0.884936	-0.473122	0.443778	1.56953	0.0112078	1.10781	0.167828
610	Ssa#XM_014138700.1	RasGEF domain family, member 1Ba	0.792593	0.0139894	0.307694	0.221525	0.653025	0.0116805	0.53634	0.0377241	0.396517	0.236543
611	Ssa#XM_014138777.1	Protein-tyrosine phosphatase MEG2b - Ident 30	0.72208	0.0487292	0.979754	0.010613	0.448585	0.207972	0.966521	0.038002	0.514416	0.20586
612	Ssa#XM_014138790.1	endothelin-1 receptor-like	0.273863	0.532933	0.414433	0.163165	0.30223	0.207918	0.81555	0.00383588	0.656882	0.0102085
613	Ssa#XM_014138833.1	G protein-coupled receptor kinase 4 - Ident 64	-0.7307	0.000556573	-0.670275	0.00118198	-0.518435	0.00162736	-0.794169	0.001822	-1.01685	0.00209417
614	Ssa#XM_014138867.1	prolactin receptor	0.7723	0.00016323	-0.205303	0.136301	0.362879	0.0322363	-0.85993	6.68866e-06	-1.09735	0.00039136
615	Ssa#XM_014138871.1	Alanine-glyoxylate aminotransferase 2	0.338632	0.0106342	-0.628963	0.0118203	-0.999038	1.50165e-06	-0.711088	0.00410012	-0.726475	0.000193219
616	Ssa#XM_014138958.1	Asparagine--tRNA ligase, cytoplasmic	0.445675	0.0899112	0.902018	0.000447214	0.860652	0.000256716	0.800542	0.00107227	0.728594	0.00887558
617	Ssa#XM_014139045.1	Katanin p60 ATPase-containing subunit A1 [Katanin p60 subunit A1]	1.1383	0.00448442	0.859202	0.0464815	0.455817	0.246293	1.59573	0.0184454	0.498467	0.246926
618	Ssa#XM_014139078.1	cytospin-A-like	-0.375985	0.0894147	0.144376	0.48885	0.212919	0.289359	-0.0135368	0.948946	-0.908362	0.0298448
619	Ssa#XM_014139193.1	ATP-binding cassette, sub-family F	-1.00487	0.000142704	0.0417103	0.690144	0.0836668	0.720702	-0.417075	0.0360444	0.486529	0.101179
620	Ssa#XM_014139265.1	ATP-dependent zinc metalloprotease YME1L1	0.844625	0.0365464	0.482576	0.197904	0.644568	0.0851788	0.977182	0.0110027	0.22542	0.592932
621	Ssa#XM_014139302.1	cAMP-specific 3 ,5 -cyclic phosphodiesterase 4A	-0.0110241	0.975575	-0.672541	0.06548	-0.604677	0.0517265	-0.919939	0.00562887	0.358833	0.365112
622	Ssa#XM_014139315.1	3-keto-steroid reductase	1.02803	0.0147286	0.95832	0.0348275	0.431846	0.369439	1.72716	0.0104572	0.569973	0.219037
623	Ssa#XM_014139323.1	Regulator of G-protein signaling 5b	0.586759	0.0255412	0.387048	0.165649	0.511185	0.0458593	0.392741	0.0873714	1.30881	0.00147711
624	Ssa#XM_014139360.1	Phosphatidylinositol 4,5-bisphosphate 3-kinase cat	0.820989	0.00223139	0.564125	0.0486272	0.3928	0.33231	0.885543	0.00196846	0.174268	0.493456
625	Ssa#XM_014139463.1	Sterile alpha motif domain-containing protein 7	0.735178	0.168753	1.20689	0.03779	-0.2241	0.810863	1.16644	0.0342799	0.587445	0.354576
626	Ssa#XM_014139534.1	Presequence protease, mitochondrial	-0.151448	0.401934	-0.302694	0.169389	0.0474803	0.783908	-0.86977	0.000574106	-0.590695	0.0138344
627	Ssa#XM_014139536.1	Frizzled-5	-0.394502	0.0675273	-0.210675	0.0534064	-0.357631	0.0326765	-0.890141	4.92241e-05	-0.487385	0.00441148
628	Ssa#XM_014139547.1	ladderlectin-like	0.364498	0.0670785	0.475645	0.112829	0.425494	0.0960662	0.948777	0.0115649	0.423581	0.287327
629	Ssa#XM_014139574.1	Eph receptor B2b	-0.109257	0.775356	-0.071372	0.652859	0.315892	0.0355368	-0.268904	0.378245	-0.793594	0.00257392
630	Ssa#XM_014139591.1	lysophosphatidic acid receptor 5-like	-0.353375	0.317591	-0.361798	0.256596	-1.0106	0.00403546	-0.842018	0.00909717	-0.450295	0.220411
631	Ssa#XM_014139667.1	Acyl-CoA thioesterase 11b	-0.553342	0.00753624	-0.810386	0.00506372	-0.680273	0.00719284	-0.167204	0.538002	-0.845002	0.00159753
632	Ssa#XM_014139763.1	Protein phosphatase, Mg2+/Mn2+ dependent, 1La	0.41205	0.127037	0.475255	0.0931974	0.206652	0.216664	1.02759	0.000418684	0.373989	0.0932096
633	Ssa#XM_014139785.1	SplA/ryanodine receptor domain and SOCS box containing 4a	1.01094	0.0132401	1.04744	0.0156858	-0.118905	0.857705	0.850459	0.0363	0.26892	0.580312
634	Ssa#XM_014139801.1	LAG1 homolog_ ceramide synthase 2 (S. cerevisiae) - Ident 58	-0.392683	0.0047305	-0.607645	0.000367101	-0.246802	0.0910781	-1.20184	1.22493e-07	-1.12263	1.25323e-05
635	Ssa#XM_014139824.1	gamma-interferon-inducible lysosomal thiol reductase-like	-0.332578	0.0938132	-0.67479	0.000254735	-0.552693	0.00230171	-0.917047	0.000154657	-0.776927	0.000233158
636	Ssa#XM_014139926.1	GTPase IMAP family member 8-like	1.00416	0.0723442	0.555303	0.314775	0.662919	0.178494	1.1821	0.0209492	0.289902	0.663096
637	Ssa#XM_014140010.1	Deoxycytidine kinase	0.237297	0.0397653	0.0488415	0.558238	-0.101462	0.425889	-1.02949	9.28952e-07	-0.525005	0.00102054
638	Ssa#XM_014140126.1	DNA replication licensing factor MCM4	-0.483485	0.0184864	-0.141087	0.412651	-0.805744	1.72113e-06	-0.340023	0.157844	-0.0522572	0.577155
639	Ssa#XM_014140158.1	Latrophilin-2	1.06593	0.00235261	0.954874	0.0103461	0.211442	0.540302	1.23747	0.00486213	0.39018	0.226601
640	Ssa#XM_014140163.1	Oxoglutarate	-0.0425232	0.858275	-0.303894	0.074091	-0.482202	0.110408	-0.254694	0.276113	-0.818661	0.00101075
641	Ssa#XM_014140233.1	Proteasome subunit alpha type-7	0.432833	0.0906263	0.558068	0.0557727	0.116232	0.589496	0.939044	0.000502642	0.569307	0.0200766
642	Ssa#XM_014140427.1	glutamate decarboxylase 1-like	-0.324895	0.391172	-0.618087	0.0655555	-0.705568	0.0385408	-0.88699	0.0325991	-0.609057	0.108549
643	Ssa#XM_014140436.1	XK-related protein 4	1.10314	0.00263539	0.793137	0.0173695	0.632627	0.050956	1.40238	0.000699516	0.433969	0.345034
644	Ssa#XM_014140564.1	Zinc finger FYVE domain-containing protein 16	-0.245832	0.542028	-1.03029	0.0104629	-0.721038	0.0994441	-1.2271	0.00675707	-1.20449	0.00545157
645	Ssa#XM_014140574.1	atypical chemokine receptor 2-like	0.563064	0.0115093	0.544865	0.00389608	0.583157	0.00163429	1.00013	0.000204145	0.717666	0.00884501
646	Ssa#XM_014140575.1	HIG1 domain family member 1A, mitochondrial-like	0.24272	0.150506	0.493562	0.0355265	0.890682	0.000413342	0.609383	0.00779156	0.241764	0.315646
647	Ssa#XM_014140652.1	Cysteine-rich angiogenic inducer 61 variant	0.124617	0.63233	-0.412665	0.194036	-1.01561	0.000335515	-1.03378	0.00190973	-0.886484	0.00222042
648	Ssa#XM_014140666.1	Carbonic anhydrase 12	-0.456118	0.0339926	-0.60617	0.00458613	-0.995827	0.00884962	-1.56324	0.000435387	-0.551695	0.0585422
649	Ssa#XM_014140765.1	ferric-chelate reductase 1	-1.64409	7.47537e-05	-1.44922	5.66381e-05	-0.0966541	0.727239	0.385136	0.198517	2.0922	0.000581668
650	Ssa#XM_014140766.1	protein lifeguard 1-like	0.18923	0.0773936	0.0766363	0.456871	0.244314	0.0177103	0.815213	0.000600611	0.36925	0.00263612
651	Ssa#XM_014140797.1	zinc-binding protein A33-like	-0.321431	0.0527429	0.137074	0.507354	0.0711669	0.64425	1.24268	0.000322406	0.770967	0.0327783
652	Ssa#XM_014140830.1	Histocompatibility	-0.274952	0.0220036	-0.590372	8.66345e-05	-0.945139	4.11925e-06	-0.884766	4.78593e-07	-0.808679	1.52364e-06
653	Ssa#XM_014140873.1	carbonic anhydrase 4-like	-0.500977	0.0107946	-0.652165	0.0235153	-1.01749	0.0112302	-1.56924	0.000924678	-0.600151	0.0660545
654	Ssa#XM_014140878.1	carbonic anhydrase 4-like	-0.645773	0.00424639	-0.585869	0.00310783	-0.790006	0.00291755	-1.06737	0.000822081	-0.508976	0.0563923
655	Ssa#XM_014140883.1	SH2 domain-containing protein 1A	-0.053012	0.750743	-1.05447	0.000814078	-0.543104	0.0240859	-0.458507	0.0249097	-0.259787	0.219124
656	Ssa#XM_014140946.1	GRAM domain-containing protein 3-like	-0.168759	0.267178	-0.0345954	0.834914	-0.0861557	0.512111	0.297991	0.0587823	0.959398	0.000379432
657	Ssa#XM_014140953.1	RAR-related orphan receptor C b	0.0942731	0.461206	-0.228195	0.202004	-0.118861	0.267473	-0.535234	0.00192633	-0.959225	0.000376268
658	Ssa#XM_014140963.1	Elongation factor 2	-0.459888	3.92429e-05	-0.188021	0.0049692	-0.126304	0.335591	-1.10329	1.65242e-05	-0.888866	1.23524e-05
659	Ssa#XM_014141026.1	MAU2 chromatid cohesion factor homolog	1.27931	0.00272553	0.939208	0.0132267	0.878787	0.0097722	1.68731	0.0010707	0.648858	0.208438
660	Ssa#XM_014141094.1	Natural killer cell receptor 2B4	0.470987	0.0407778	0.1423	0.488032	0.116526	0.439758	0.901387	0.00403289	0.419989	0.221115
661	Ssa#XM_014141110.1	NAD kinase a	0.807354	0.0329297	0.842493	0.0169486	0.502719	0.156452	1.33707	0.00671887	0.48999	0.175661
662	Ssa#XM_014141139.1	Calreticulin like	0.166551	0.498676	0.608286	0.0199723	-0.138931	0.646991	0.531474	0.0228809	1.03159	0.00302387
663	Ssa#XM_014141146.1	Nicotinamide riboside kinase 2	0.362061	0.140406	0.925085	3.15864e-05	1.17962	9.66023e-07	0.625126	0.0192006	0.944066	0.00136019
664	Ssa#XM_014141163.1	THAP domain-containing protein 7	0.759829	0.0196908	0.598896	0.00465531	0.57894	0.011433	0.994648	0.00427645	0.265551	0.336973
665	Ssa#XM_014141180.1	Alpha-tropomyosin	0.652322	0.347582	0.922664	0.143973	1.25367	0.0326565	1.29127	0.105603	1.09909	0.19218
666	Ssa#XM_014141182.1	Lipoprotein lipase	0.147904	0.118255	0.577192	0.000468082	0.468327	3.51337e-05	0.939172	6.27943e-07	0.42344	0.00500928
667	Ssa#XM_014141220.1	microtubule-associated protein 6 homolog	1.07264	0.206793	1.90887	0.00467776	0.554886	0.353744	1.03484	0.113966	1.57425	0.0144325
668	Ssa#XM_014141229.1	Calmodulin-regulated spectrin-associated protein 2	1.21942	0.00258352	1.1561	0.00358042	0.463226	0.180467	1.37204	0.00568921	0.482562	0.325576
669	Ssa#XM_014141243.1	C-C motif chemokine 20-like	0.0953894	0.72176	-0.820997	0.0489314	-0.564789	0.138169	-1.00444	0.0752586	-0.300023	0.282386
670	Ssa#XM_014141260.1	Poly(U)-specific endoribonuclease-C - Ident 65	0.366122	0.217918	-0.686945	0.0450263	-0.796775	0.0126326	-0.0959743	0.686669	-0.413863	0.0979823
671	Ssa#XM_014141285.1	prostaglandin E synthase	1.21498	0.000497334	0.300563	0.200054	0.565912	0.0797359	0.0022929	0.990807	-0.374353	0.140093
672	Ssa#XM_014141423.1	Netrin-G1	0.515573	0.0350795	0.35257	0.118886	0.324616	0.104278	0.795547	0.00900152	0.307778	0.160773
673	Ssa#XM_014141663.1	MTSS1-like protein	0.57831	4.95631e-05	0.283412	0.0531354	0.367586	0.00160038	-0.483305	0.0031927	-1.11337	0.000149263
674	Ssa#XM_014141670.1	Secretagogin	-0.178854	0.561013	0.836088	0.00410369	-0.00991573	0.979626	0.051023	0.796287	0.573505	0.152543
675	Ssa#XM_014141771.1	Sodium/potassium-transporting ATPase subunit alpha-2	-1.33137	1.03719e-05	0.267088	0.0858642	0.296043	0.114202	0.338625	0.0605348	-0.106463	0.514118
676	Ssa#XM_014141794.1	carcinoembryonic antigen-related cell adhesion molecule 6-like	0.0517213	0.804021	0.475918	0.0590056	0.128865	0.66506	0.518914	0.039706	0.815043	0.0112776
677	Ssa#XM_014141923.1	Eukaryotic translation elongation factor 1 alpha 1, like 1	-0.510017	0.00375452	0.530197	0.00829319	0.267711	0.0426772	-1.10084	3.08363e-05	-0.28734	0.0588564
678	Ssa#XM_014141968.1	Absent in melanoma 1 protein	-0.926419	0.0138776	-0.698219	0.0257062	-0.219047	0.38014	-0.3459	0.180773	-0.171415	0.519938
679	Ssa#XM_014141980.1	sterile alpha motif domain-containing protein 12-like	-0.362984	0.101644	-0.893969	0.000864844	-1.04556	0.000133643	-1.3767	1.02235e-05	-0.110735	0.732504
680	Ssa#XM_014142074.1	Secretory carrier-associated membrane protein 3	1.31834	0.00405583	1.06956	0.0126078	0.687431	0.0645361	1.72507	0.00445149	0.701729	0.195702
681	Ssa#XM_014142103.1	Tripartite motif-containing protein 46	0.563326	0.0346743	0.690749	0.0333546	0.549336	0.0148389	1.42928	2.72421e-05	0.753904	0.0648792
682	Ssa#XM_014142112.1	protein S100-A1-like	-1.99734	0.000435648	1.94194	0.000727093	2.88351	1.55056e-05	3.61221	1.1343e-06	3.70474	1.18988e-05
683	Ssa#XM_014142147.1	IgGFc-binding protein-like	0.643735	0.0272592	0.585594	0.0173296	0.36692	0.071902	1.07666	0.0121316	0.205702	0.396093
684	Ssa#XM_014142198.1	Glyceraldehyde-3-phosphate dehydrogenase, spermatogenic	0.404362	0.251411	-0.0796058	0.758105	-0.124543	0.524198	-0.941621	0.00016506	-0.90316	0.00058883
685	Ssa#XM_014142217.1	aquaporin-10-like	1.32949	0.00295378	0.887514	0.0322294	0.802901	0.0103487	1.60667	0.00106926	0.665595	0.161741
686	Ssa#XM_014142218.1	golgin subfamily A member 6-like protein 22	0.688275	0.0150378	0.645201	0.0103083	0.462101	0.0767515	1.29823	0.00117201	0.833086	0.0536663
687	Ssa#XM_014142219.1	extracellular matrix protein 1-like	-0.625706	0.0337184	-0.457212	0.180523	-0.612797	0.0717233	-1.07766	0.00356653	-1.16725	0.00102837
688	Ssa#XM_014142332.1	Collagen alpha-1	0.169303	0.0631142	0.371233	0.0336631	0.177808	0.197104	0.934324	0.000122461	0.394535	0.0274109
689	Ssa#XM_014142356.1	formin-like protein 5	0.512201	0.0608222	0.148058	0.519803	0.238968	0.291912	0.797438	0.0393423	-0.040974	0.878813
690	Ssa#XM_014142412.1	protein lin-28 homolog A-like	0.54434	0.0207827	0.439622	0.0977587	0.484621	0.015238	0.942714	0.00382128	0.250667	0.243366
691	Ssa#XM_014142441.1	Glycoprotein-N-acetylgalactosamine 3-beta-galactos	-0.808166	0.00387669	-0.929637	0.000617182	-0.853794	0.000417341	-0.91498	0.000320671	-0.630273	0.0167788
692	Ssa#XM_014142492.1	Anterior gradient homolog 2	-1.37439	0.00095694	-0.653171	0.0170092	-0.277949	0.232802	-0.375416	0.21496	0.839703	0.0344197
693	Ssa#XM_014142523.1	Lysophosphatidylcholine acyltransferase 1	0.203104	0.168026	0.420772	0.108012	0.210384	0.0713261	0.989919	0.000152698	0.538979	0.0593527
694	Ssa#XM_014142538.1	Tubulin, beta 4B class IVb	-0.587566	0.0599621	-0.396054	0.152635	-0.799432	0.0085183	-0.417144	0.123208	-0.264801	0.350693
695	Ssa#XM_014142572.1	Sgk1 serum/glucocrticoid regulated kinase	1.35462	0.0046893	0.389369	0.061698	1.05649	0.00263367	0.925332	0.00140934	0.322677	0.175865
696	Ssa#XM_014142592.1	Small integral membrane protein 13	1.03543	0.00294819	0.773266	0.0207399	0.678104	0.0204188	1.34632	0.00105921	0.562943	0.16745
697	Ssa#XM_014142628.1	Multiple epidermal growth factor-like domains protein 9	0.847534	0.0185963	0.753712	0.0640544	0.293981	0.178572	1.16325	0.016096	0.430611	0.240778
698	Ssa#XM_014142753.1	Zinc transporter ZIP4	0.428897	0.00327233	0.355879	0.00675785	0.238929	0.0499428	0.824328	0.0119088	0.293777	0.0468016
699	Ssa#XM_014142836.1	Dynein, cytoplasmic 1, intermediate chain 1	-0.26048	0.0924976	0.797127	0.00429928	0.762834	0.00260924	-0.0855959	0.653872	0.0609284	0.676234
700	Ssa#XM_014142877.1	Nuclear pore complex protein Nup153	0.843156	0.0192483	0.577211	0.0803735	0.0517974	0.889841	1.15057	0.00905475	0.325058	0.317975
701	Ssa#XM_014142890.1	HEPACAM family member 2	0.499519	0.0127999	-0.224606	0.141634	-0.469242	0.0338425	-1.10322	3.60504e-06	-0.95247	0.000210948
702	Ssa#XM_014142909.1	histone acetyltransferase KAT2B-like	0.063801	0.68017	-0.200614	0.115281	0.130065	0.0452949	-0.568614	0.000162351	-0.945789	0.000371888
703	Ssa#XM_014142914.1	Outer dense fiber protein 2	1.44061	0.00617376	1.22421	0.0223658	0.991788	0.0246615	2.42564	0.000270779	0.841889	0.186611
704	Ssa#XM_014142974.1	Inactive phospholipase C-like protein 1	0.991499	0.00920645	0.652424	0.0284372	0.667914	0.0154953	1.00757	0.0160962	0.400843	0.348612
705	Ssa#XM_014143003.1	Stathmin 1a	0.585584	0.0476476	0.669295	0.0211586	0.332045	0.20101	1.12759	0.00567565	0.561514	0.120755
706	Ssa#XM_014143004.1	Y+L amino acid transporter 2	0.639245	0.0142227	0.461918	0.0279409	0.342545	0.125114	1.79868	0.00106489	0.765718	0.0794731
707	Ssa#XM_014143018.1	vegetative cell wall protein gp1-like	0.494876	0.120047	-0.00033024	0.999165	0.104874	0.725747	1.06054	0.0280988	0.235146	0.453096
708	Ssa#XM_014143135.1	extensin-like	0.210152	0.622105	0.803171	0.0647475	0.19541	0.569287	1.03628	0.00994595	0.202654	0.695761
709	Ssa#XM_014143155.1	glutenin, high molecular weight subunit DY10-like	2.09298	0.00557447	1.65557	0.0232458	0.99749	0.0757153	2.84523	0.000162041	1.48311	0.0794075
710	Ssa#XM_014143199.1	tissue alpha-L-fucosidase-like	-0.491873	0.0257604	-0.649084	0.00228176	-0.576259	0.0141394	-0.888741	0.000408511	-1.27073	0.000187255
711	Ssa#XM_014143356.1	up-regulator of cell proliferation-like	-0.0800277	0.606139	-0.816279	0.00120335	-0.878511	0.00828874	-0.612867	0.0102866	-0.12742	0.529388
712	Ssa#XM_014143391.1	titin-like	1.06251	0.0361154	0.904053	0.0362446	1.16934	0.00383604	1.69529	0.000310082	0.347966	0.625985
713	Ssa#XM_014143430.1	DNA-binding protein HU 2-like	-0.54092	0.0481843	-0.861537	0.00909768	-1.15132	0.00161401	-1.07421	0.00181543	-0.0116396	0.975619
714	Ssa#XM_014143450.1	perforin-1-like	-0.767937	0.0142669	-0.905297	0.00354134	-0.549825	0.0375133	-0.0193982	0.950525	1.02949	0.00589235
715	Ssa#XM_014143496.1	CDP-diacylglycerol synthase	0.507075	0.0675715	0.543256	0.0369283	0.171146	0.397826	0.791896	0.0062867	0.312102	0.240122
716	Ssa#XM_014143521.1	E3 ubiquitin-protein ligase DTX3L	1.46313	0.000589882	1.40679	0.0075357	0.809873	0.00639458	1.89932	0.00348404	1.07065	0.033322
717	Ssa#XM_014143568.1	Phosphoserine aminotransferase	-0.0704762	0.57077	0.127628	0.465249	-0.162125	0.328665	0.324311	0.0365477	0.854287	0.000461887
718	Ssa#XM_014143669.1	keratin-associated protein 9-8-like	0.511487	0.114443	0.313942	0.329139	0.371918	0.206442	0.98309	0.0103449	0.432773	0.244467
719	Ssa#XM_014143710.1	DeltaC	0.350849	0.104233	0.406473	0.0339961	0.354638	0.0659007	0.955081	0.0025993	0.213194	0.372609
720	Ssa#XM_014143713.1	Armadillo repeat-containing protein 1	0.72574	0.0201856	0.798337	0.0230896	0.237842	0.463139	1.33063	0.0139795	0.379104	0.221592
721	Ssa#XM_014143787.1	Cytochrome P450, family 46, subfamily A, polypeptide 2	0.63485	0.128967	0.585313	0.156165	0.83194	0.0425315	0.850995	0.0378501	0.00483374	0.990562
722	Ssa#XM_014143801.1	protein LBH-like	-0.625693	0.0226358	-1.17201	0.00120221	-1.14524	0.000813653	-1.71334	2.65613e-05	-1.0542	0.0194325
723	Ssa#XM_014143848.1	C1q and TNF domain	-0.166672	0.0507753	-0.11875	0.180482	-0.0878145	0.207414	-0.196656	0.0284061	0.958778	0.0471042
724	Ssa#XM_014143863.1	trichohyalin-like	0.737453	0.0340365	0.524513	0.0370728	0.624228	0.0161869	0.980608	0.000471475	0.402487	0.296398
725	Ssa#XM_014143921.1	Sine oculis binding protein homolog	-0.322658	0.363739	-1.06624	0.00567739	-0.568783	0.146543	-0.551966	0.0549893	-0.953125	0.00809912
726	Ssa#XM_014143933.1	Protein disulfide-isomerase A6	0.262886	0.0599989	0.447526	0.00301577	0.298331	0.0434651	0.971655	0.00269701	0.424286	0.00779826
727	Ssa#XM_014143991.1	Ezrin a	-0.853371	0.00241887	-0.885418	0.00577628	-0.534754	0.0540264	-0.612585	0.00282919	-0.622731	0.0273971
728	Ssa#XM_014144220.1	Endoribonuclease ZC3H12A	-0.578502	0.000502714	-0.57109	7.27211e-05	-0.381269	0.00439618	-0.935674	5.24503e-05	0.776856	0.0444593
729	Ssa#XM_014144260.1	Tyrosine-protein kinase FRK	0.090376	0.19121	-0.288559	0.0179489	-0.0747922	0.500086	-0.60799	1.57398e-06	-0.873725	3.97195e-06
730	Ssa#XM_014144367.1	interleukin-22 receptor subunit alpha-1-like	-0.194684	0.313504	-0.794985	0.000872383	-0.911587	0.00449589	-0.777698	0.000504152	-0.134996	0.659994
731	Ssa#XM_014144410.1	Decorin	-0.458533	0.042441	-0.442491	0.0696165	-0.475853	0.00909439	-0.805046	0.00191373	0.973144	0.0115576
732	Ssa#XM_014144435.1	Hydroxycarboxylic acid receptor 2	0.384307	0.0167726	0.442752	0.00691769	0.41375	0.00329061	1.01841	0.00488473	0.319263	0.0531897
733	Ssa#XM_014144514.1	UDP-N-acetyl-alpha-D-galactosamine:polypeptide N-acetylgalactosaminyltransferase 2	0.823657	0.00565736	0.593383	0.0153959	0.474053	0.0298897	0.915451	0.00834345	0.425547	0.141905
734	Ssa#XM_014144593.1	probable G-protein coupled receptor 116	-0.214178	0.399517	-0.657452	0.00903478	-0.479817	0.122401	-0.95316	0.00019449	-0.433068	0.141593
735	Ssa#XM_014144703.1	Hydroxymethylglutaryl-CoA synthase, cytoplasmic	-0.331224	0.169357	-0.46247	0.00965119	-0.416571	0.00725403	-0.301555	0.226689	0.88214	9.96298e-05
736	Ssa#XM_014144745.1	galectin-3-like	1.03177	0.000378624	0.03505	0.736386	-0.164964	0.0530698	-0.319776	0.0125539	-0.142401	0.212274
737	Ssa#XM_014144832.1	Heat shock protein 90, alpha	-0.113774	0.676428	0.618327	0.0440562	0.259049	0.290342	0.499916	0.0744147	2.05798	0.00921777
738	Ssa#XM_014144843.1	F-box protein 16	0.755453	0.0168367	0.391135	0.1932	0.335707	0.255062	0.592158	0.0536044	0.827096	0.0124927
739	Ssa#XM_014144945.1	Glyoxalase 1	0.0631906	0.732345	0.0967894	0.580447	-0.0460863	0.780683	0.508506	0.0716779	1.0406	0.00129699
740	Ssa#XM_014145145.1	golgin subfamily A member 6-like protein 22	0.94615	0.0467022	0.786405	0.065115	0.457105	0.147209	1.3232	0.00117217	1.0437	0.058124
741	Ssa#XM_014145275.1	Pre-mRNA-processing factor 17	1.1776	0.0054651	0.827775	0.0137347	0.623003	0.0626268	1.56316	0.00337019	0.466805	0.257369
742	Ssa#XM_014145359.1	solute carrier family 12 member 5-like	0.230088	0.176018	0.567707	0.0108102	0.148223	0.394466	1.12745	0.00103616	0.431966	0.0838485
743	Ssa#XM_014145437.1	Protein Wnt	-0.209891	0.0348418	-0.274174	0.0063032	0.0798238	0.655507	-0.742376	3.12148e-05	-0.790647	0.000239458
744	Ssa#XM_014145471.1	interferon regulatory factor 4-like	0.345084	0.011808	-0.725723	0.000322863	-0.984258	2.26245e-05	-0.6106	0.00151857	-0.780275	6.05034e-05
745	Ssa#XM_014145472.1	Cadherin-like protein 26	0.623086	0.00185499	0.354734	0.030695	0.0107844	0.960631	-0.913095	3.19982e-06	-0.909001	2.66269e-05
746	Ssa#XM_014145477.1	Cadherin-like protein 26	0.289671	0.0842779	-0.547927	0.00559385	-1.02916	9.04875e-06	-0.0298064	0.915941	0.273306	0.12067
747	Ssa#XM_014145483.1	PDZ and pleckstrin homology domains 1	0.032064	0.854569	-0.922309	0.00134095	-0.933433	6.36479e-05	-0.863429	0.00154657	-0.36994	0.0843011
748	Ssa#XM_014145591.1	zinc finger protein 79-like	0.244219	0.717015	0.459788	0.246878	0.416946	0.191646	1.05785	0.0138479	0.739915	0.231196
749	Ssa#XM_014145711.1	Heat shock protein family, alpha-crystallin-related, b7	-0.416282	0.0443964	-0.639063	0.000338368	-0.0901393	0.45962	-0.882486	0.000133706	-0.473748	0.00399538
750	Ssa#XM_014145727.1	DENN domain-containing protein 2A	0.665493	0.00555112	0.752266	0.00110219	0.680743	0.00121995	1.05514	0.00403297	0.549345	0.0421656
751	Ssa#XM_014145896.1	Rho GTPase-activating protein 39	1.28756	0.00210416	1.2105	0.00612893	0.762445	0.0379187	1.85656	0.00176075	0.711325	0.155704
752	Ssa#XM_014145922.1	peptidase inhibitor 16-like	-0.790224	0.00221989	-0.372767	0.0248415	-0.18728	0.169539	-0.864333	0.000168408	0.176305	0.459998
753	Ssa#XM_014145965.1	cytochrome c oxidase subunit 4 isoform 2, mitochondrial-like	0.610007	0.0360963	0.682963	0.0178689	0.820397	0.000122879	0.818622	0.00639615	0.710398	0.0522107
754	Ssa#XM_014145996.1	Multiple epidermal growth factor-like domains prot	-0.237651	0.675459	-1.38785	0.0109254	-0.784746	0.220863	-1.00955	0.134621	-1.41398	0.0150552
755	Ssa#XM_014146050.1	Zinc finger protein 362a	0.639768	0.0282545	0.547962	0.0439142	0.402648	0.0610648	0.983754	0.000480875	0.287824	0.460865
756	Ssa#XM_014146103.1	TNF decoy receptor	-0.478647	0.00797218	-1.67751	3.23872e-05	-1.61053	2.91281e-07	-1.22359	0.00010623	0.0847374	0.630523
757	Ssa#XM_014146135.1	Angiopoietin-like 7	1.44061	1.3696e-05	1.1669	7.86485e-05	1.14075	6.30847e-05	1.6792	1.1902e-07	2.35946	2.69469e-08
758	Ssa#XM_014146183.1	G protein-coupled receptor 160	0.211512	0.17159	-0.703754	0.00540959	-0.614499	0.0030557	-1.38095	3.28576e-05	-0.678831	0.0137842
759	Ssa#XM_014146211.1	Solute carrier family 38, member 5b	0.586008	0.00301674	0.339776	0.00181268	0.813374	1.71136e-07	0.813962	3.35055e-06	0.468471	0.000475917
760	Ssa#XM_014146255.1	Asparagine--tRNA ligase, cytoplasmic	-0.932926	0.00287013	-0.530034	0.0438767	-0.721485	0.0333271	-0.181288	0.418461	-0.301282	0.261551
761	Ssa#XM_014146303.1	Oxysterol binding protein-like 2b	0.299879	0.0817993	0.303687	0.0879653	0.15909	0.247306	1.02484	0.00174343	0.452897	0.125696
762	Ssa#XM_014146315.1	DALR anticodon-binding domain-containing protein 3	0.652206	0.0374132	0.0754128	0.775273	0.19387	0.614575	2.12098	0.00291736	0.826299	0.241812
763	Ssa#XM_014146346.1	Helicase ARIP4	0.205169	0.567845	0.819502	0.0270595	0.23807	0.476062	0.139291	0.673509	0.193544	0.522156
764	Ssa#XM_014146358.1	hes family bHLH transcription factor 3	0.815319	0.099431	0.526733	0.270595	0.883464	0.0472382	0.708255	0.0649749	0.669411	0.196499
765	Ssa#XM_014146359.1	forkhead box protein P1-B-like	0.367151	0.103618	0.703338	0.00286466	1.00115	0.000458692	0.260812	0.358239	-0.120297	0.739416
766	Ssa#XM_014146479.1	Rap1 GTPase-activating protein 1	0.105021	0.462733	-0.287257	0.0322947	-0.302998	0.01841	-0.73035	0.00403627	-1.00831	0.0010002
767	Ssa#XM_014146514.1	F-box only protein 2	0.920839	0.000610691	0.792939	0.00284252	0.677086	0.0022995	1.08137	0.00107959	0.729712	0.0328356
768	Ssa#XM_014146754.1	bridging integrator 2-like	0.806406	0.000826199	0.613268	0.0172655	0.519816	0.00624328	1.13754	0.00216324	0.435314	0.157578
769	Ssa#XM_014146772.1	Diacylglycerol kinase alpha	1.12742	0.00935398	1.15355	0.00786125	0.53843	0.142976	1.33576	0.013938	0.590788	0.222157
770	Ssa#XM_014146863.1	Zinc finger and BTB domain-containing protein 48	0.42109	0.250247	0.996684	0.0040216	0.56989	0.157779	0.853695	0.00963297	0.45687	0.103752
771	Ssa#XM_014146891.1	uncharacterized LOC106572581	1.12131	0.0105731	1.0734	0.00895015	0.535221	0.139575	1.22571	0.0295765	0.436801	0.322843
772	Ssa#XM_014146896.1	PWWP domain-containing protein MUM1L1	1.16525	0.000978458	0.972636	0.00336078	0.80802	0.0106659	1.44096	0.00493102	0.485425	0.280235
773	Ssa#XM_014146932.1	Melanocyte protein PMEL17-like	-0.282579	0.0392343	0.433817	0.00734566	0.488184	0.00523884	1.0815	0.000946437	0.950417	0.001849
774	Ssa#XM_014147001.1	FH2 domain-containing protein 1	-0.224049	0.0240939	-0.857286	2.6111e-05	-0.933808	2.34997e-06	-0.961303	2.49232e-06	-0.24247	0.0793879
775	Ssa#XM_014147002.1	MORC family CW-type zinc finger protein 3	1.08334	0.00181012	0.651412	0.0487057	0.704921	0.0109746	1.20708	0.00316793	0.455215	0.290179
776	Ssa#XM_014147015.1	claudin-23-like	-0.248726	0.506522	-0.833591	0.0319707	-0.808265	0.0243881	-0.887521	0.00925091	-0.927206	0.0137348
777	Ssa#XM_014147162.1	La-related protein 4	0.451847	0.0196313	0.390425	0.023299	0.402023	0.0487639	1.38654	0.0103502	0.717927	0.043723
778	Ssa#XM_014147168.1	Phosphofructokinase, muscle a	0.301904	0.0987193	0.644976	0.0157651	0.841082	0.000260093	0.460215	0.103375	0.469999	0.0346419
779	Ssa#XM_014147173.1	Myeloperoxidase	-2.41047	0.0011447	-3.88394	6.91607e-05	-1.04601	0.0620379	-5.32666	3.00725e-08	1.24061	0.0517077
780	Ssa#XM_014147224.1	mitogen-activated protein kinase 14A-like	0.0730539	0.67908	-0.377114	0.132463	-0.341932	0.0150401	-0.617245	0.00349155	-0.811698	0.000786282
781	Ssa#XM_014147235.1	tumor necrosis factor receptor superfamily member 5-like	-0.446167	0.271037	-0.975928	0.00572839	-1.03334	0.00771904	-0.855822	0.0279843	-0.76767	0.0723557
782	Ssa#XM_014147385.1	Nothepsin	0.726496	0.134555	1.26166	0.0191196	1.45064	0.01088	1.28285	0.00917339	1.14454	0.0483921
783	Ssa#XM_014147409.1	S-adenosylhomocysteine hydrolase-like 2	-1.00422	0.00682194	0.246516	0.282207	0.724257	0.0381723	0.813254	0.00782439	0.518406	0.0715232
784	Ssa#XM_014147463.1	protein-tyrosine kinase 6-like	-0.299595	0.135285	-0.738141	9.91122e-05	-0.606911	0.00512348	-0.953775	1.13266e-05	0.147869	0.637745
785	Ssa#XM_014147465.1	Ethylmalonyl-CoA decarboxylase	0.422254	0.0491888	0.578118	0.0157328	0.000171987	0.999434	0.974785	0.000199799	0.54722	0.0464329
786	Ssa#XM_014147492.1	CDK5 and ABL1 enzyme substrate 1	-0.216672	0.564064	-0.752714	0.0182932	-0.531594	0.149296	-0.534875	0.148614	-0.848434	0.00977007
787	Ssa#XM_014147509.1	proline-rich extensin-like protein EPR1	0.250801	0.720431	1.11045	0.0106904	-0.0490757	0.920648	0.653928	0.300465	0.581499	0.24521
788	Ssa#XM_014147530.1	Calcium channel, voltage-dependent, L type, alpha 1C subunit	0.0374126	0.887515	0.337824	0.251637	0.19784	0.459743	0.844186	0.0084968	0.194171	0.539903
789	Ssa#XM_014147563.1	plexin-B1-like	-0.983289	0.00182	-0.491036	0.043565	0.151705	0.446384	-0.878234	0.0101594	-0.541872	0.0444064
790	Ssa#XM_014147574.1	neural cell adhesion molecule L1.1-like	0.164998	0.256374	0.438612	0.0416002	0.141394	0.394102	1.10349	0.00778261	0.522117	0.0229209
791	Ssa#XM_014147585.1	secretagogin-like	-0.474829	0.0607528	-0.598053	0.0607508	-0.756817	0.00998438	-0.87984	0.00194657	0.155206	0.546443
792	Ssa#XM_014147669.1	Membrane-associated guanylate kinase, WW and PDZ domain-containing protein 3	0.378114	0.0477087	0.602333	0.00104647	0.111898	0.540222	0.857649	0.00354516	0.0640507	0.831754
793	Ssa#XM_014147829.1	Hepatocyte growth factor receptor	-0.0367592	0.617462	-0.81146	7.68132e-06	-0.719707	0.00161359	-1.2449	3.71127e-07	-1.77414	1.02392e-07
794	Ssa#XM_014147961.1	Mitochondrial glutamate carrier 2	0.212415	0.299375	0.465814	0.00858075	-0.0296841	0.887762	-1.8596	4.5645e-07	-2.05365	7.89748e-07
795	Ssa#XM_014148005.1	Cytochrome P450, family 2, subfamily X, polypeptide 8	0.127225	0.0895908	0.108305	0.0833726	0.131847	0.221984	1.02541	0.0232301	0.404616	0.1329
796	Ssa#XM_014148057.1	Parvin, beta	0.642272	0.000406221	0.615132	0.000563481	0.509326	0.0066874	0.935603	0.000104197	0.542442	0.0160547
797	Ssa#XM_014148187.1	flocculation protein FLO11-like	-0.0104958	0.946738	0.111113	0.47518	0.267918	0.0434103	0.815361	0.0476089	0.212406	0.110065
798	Ssa#XM_014148208.1	Pannexin-2	0.105919	0.737267	-0.665498	0.0372772	-0.400788	0.430286	-0.404853	0.136196	-0.80487	0.0177513
799	Ssa#XM_014148240.1	Nuclear receptor subfamily 1, group H, member 5	0.648118	0.00414205	0.588274	0.0146581	0.33054	0.144771	1.2423	0.00227856	0.589964	0.0196706
800	Ssa#XM_014148350.1	Tripartite motif containing TRIM 25	-0.633597	0.00800896	-0.680683	0.00991528	-0.895727	1.9093e-05	-1.02423	5.01585e-06	0.124165	0.627512
801	Ssa#XM_014148424.1	CD209 antigen-like protein A	-0.0925595	0.679246	-0.844995	0.00010284	-0.870971	0.000273729	-0.508443	0.0026568	0.0246316	0.838093
802	Ssa#XM_014148440.1	Carnitine palmitoyltransferase 1B (Muscle) - Ident 97	0.680628	0.00234165	0.5006	0.00815562	0.365565	0.142142	0.309938	0.164974	-0.858701	0.00442839
803	Ssa#XM_014148449.1	proteoglycan 4-like	-0.72173	0.195835	-0.0954522	0.871959	-0.0997663	0.796262	-1.32041	0.0290035	-0.294653	0.623532
804	Ssa#XM_014148478.1	complement C4-like	0.563402	0.00394459	0.775511	0.011301	0.707496	0.000714022	0.891697	0.0114223	1.36273	3.61452e-05
805	Ssa#XM_014148563.1	proteoglycan 4-like	0.794385	0.00255697	0.922336	0.000934962	1.19967	0.000533701	0.933295	0.00277391	0.248388	0.342395
806	Ssa#XM_014148581.1	Mucosa-associated lymphoid tissue lymphoma translo	0.116863	0.504459	-0.684903	0.00541576	-0.811905	0.00777407	-0.66251	0.0111169	-0.0842444	0.474798
807	Ssa#XM_014148632.1	Otogelin-like protein	0.440565	0.0394145	0.367445	0.0190518	0.387718	0.00358573	1.06217	0.00142245	0.448533	0.117059
808	Ssa#XM_014148659.1	fibronectin-like	0.0754827	0.743783	-0.279835	0.109152	-0.120804	0.454355	-0.319283	0.0403906	-0.810072	0.000116783
809	Ssa#XM_014148673.1	Novel ADAM metallopeptidase domain 10 family protein - Ident 94	0.520694	0.0373627	0.410981	0.00528076	0.424357	0.0609351	0.865546	0.000255783	0.27893	0.166525
810	Ssa#XM_014148678.1	Lipoprotein lipase	-0.538169	0.0200981	-0.464931	0.0588395	-0.0799839	0.746861	-0.883962	0.00019911	-0.747445	0.00333994
811	Ssa#XM_014148724.1	E3 ubiquitin-protein ligase MARCH2-like	0.763702	0.00671748	0.683856	0.0164795	0.525631	0.0171949	1.54658	0.000251942	0.697127	0.0785301
812	Ssa#XM_014148789.1	cold-inducible RNA-binding protein B-like	-0.435631	0.000145963	0.467074	0.000161155	0.0133748	0.868104	-1.01795	4.40762e-08	-0.856644	3.94742e-07
813	Ssa#XM_014148864.1	Carbonic anhydrase 5A, mitochondrial	-0.296879	0.0208364	-0.764665	0.00394282	-0.590376	0.00130522	-0.86205	0.00111042	-0.71004	0.000176527
814	Ssa#XM_014148869.1	phosphatidylcholine-sterol acyltransferase-like	0.760973	0.000488909	0.556063	0.00335961	0.461054	0.00763202	0.827857	0.00694343	0.477777	0.0425231
815	Ssa#XM_014148886.1	E3 ubiquitin-protein ligase znrf1-like	0.713399	0.0027151	0.437987	0.175615	0.368333	0.0311735	0.733691	0.00618709	1.30909	0.00260668
816	Ssa#XM_014148955.1	aldose reductase-like	-0.265766	0.0202022	-0.249394	0.0687839	-0.0597127	0.68036	-0.861665	0.000459384	-0.599398	0.00101937
817	Ssa#XM_014148981.1	Potassium voltage-gated channel subfamily G member	0.702351	0.125091	0.373317	0.30117	0.100369	0.699329	0.827671	0.029461	0.122751	0.725177
818	Ssa#XM_014149091.1	Purine nucleoside phosphorylase	-0.332581	0.127552	-1.32831	3.58007e-07	-1.23435	0.000373588	-1.51577	2.03017e-09	-1.20273	1.11897e-06
819	Ssa#XM_014149095.1	synaptotagmin 1-like	-0.765274	0.00123169	-0.965377	0.000305388	-0.754072	0.00300665	-1.02954	9.40919e-05	0.0922959	0.701036
820	Ssa#XM_014149098.1	Histone-lysine N-methyltransferase SUV420H1	0.936218	0.00941881	0.707675	0.0175367	0.338374	0.171196	1.18514	0.00841419	0.407549	0.297139
821	Ssa#XM_014149126.1	Repulsive guidance molecule A	0.800616	0.0562502	0.648032	0.162647	0.320494	0.273454	1.15294	0.010452	0.414016	0.240946
822	Ssa#XM_014149153.1	Forkhead box protein L1	0.0703282	0.861742	0.879273	0.0138637	0.103278	0.75275	0.372121	0.269386	0.350507	0.384024
823	Ssa#XM_014149154.1	interleukin-17C-like	-0.111595	0.585724	-0.627618	0.00905653	-0.672591	0.000887235	-0.9497	0.000157495	-0.59171	0.0104323
824	Ssa#XM_014149185.1	Zinc finger RNA binding protein	0.253151	0.00515094	0.340433	0.0044857	0.161883	0.0995088	0.904324	0.00375058	0.230013	0.111933
825	Ssa#XM_014149206.1	Sphingosine 1-phosphate receptor 1 [S1P receptor 1] - Ident 38	0.776752	0.00457355	0.665955	0.0141567	0.328499	0.114315	1.19236	0.00788733	0.38877	0.197439
826	Ssa#XM_014149242.1	toll-like receptor 12	1.03507	0.0841601	1.59038	0.00120224	0.504253	0.323218	0.914084	0.136578	1.0065	0.0562829
827	Ssa#XM_014149315.1	CTD small phosphatase-like protein 3	-0.0463962	0.502907	-0.261712	0.0137168	-0.14466	0.234755	-0.824648	5.10901e-05	-0.450619	0.0117344
828	Ssa#XM_014149319.1	FYN-binding protein-like	-0.422857	0.0119147	-0.831339	0.000103495	-0.630117	0.00425921	-0.838544	0.000950951	-0.135968	0.373076
829	Ssa#XM_014149365.1	Homer protein homolog 3	0.144446	0.201938	0.355329	0.0584418	0.0790808	0.531077	0.844022	0.000291303	0.293218	0.047866
830	Ssa#XM_014149378.1	phospholipase A2 inhibitor and Ly6/PLAUR domain-containing protein-like	-1.23752	0.000212223	0.114607	0.574173	1.56093	0.000479888	0.394063	0.109788	-0.915352	0.0202236
831	Ssa#XM_014149394.1	growth arrest and DNA damage-inducible protein GADD45 beta-like	0.713626	0.00119716	0.623516	0.0293278	1.22783	0.000422018	0.865318	0.00144003	0.142716	0.493441
832	Ssa#XM_014149395.1	Adenomatous polyposis coli protein 2	-0.325852	0.205008	-0.670606	0.0137438	-0.353026	0.244374	-0.873771	0.00288657	-0.775297	0.00554915
833	Ssa#XM_014149427.1	Sphingosine-1-phosphate receptor 2	0.204249	0.105201	0.618824	0.000147124	0.798673	7.19353e-06	0.419252	0.000178087	0.199229	0.0827601
834	Ssa#XM_014149503.1	multidrug resistance protein 1-like	-0.177897	0.227299	-0.947444	6.30001e-06	-1.58553	4.49128e-07	-1.49739	0.000435067	-1.24181	2.62546e-05
835	Ssa#XM_014149520.1	Acyl-CoA thioesterase 11b	-0.372258	0.0393704	-0.684785	0.0011611	-0.945233	0.0036272	-2.25029	4.57865e-08	-2.43238	9.3401e-08
836	Ssa#XM_014149547.1	leukocyte elastase inhibitor-like	0.716214	0.0109754	0.462779	0.0595124	0.546443	0.012867	1.10452	3.90011e-05	0.529361	0.0844528
837	Ssa#XM_014149573.1	Nardilysin	0.760096	0.0374295	0.55544	0.0792988	0.546097	0.062938	1.06994	0.00166734	0.218687	0.614327
838	Ssa#XM_014149576.1	zinc finger protein 287-like	0.768139	0.0134632	0.417704	0.0907415	0.4464	0.0569487	0.882386	0.000207178	0.551116	0.0351077
839	Ssa#XM_014149764.1	D-aspartate oxidase	-0.140867	0.479761	-0.799662	0.00231448	-0.905196	0.000455616	-0.982026	8.42264e-05	-0.36083	0.159099
840	Ssa#XM_014149845.1	5-hydroxytryptamine receptor 3A-like	0.584934	0.0272734	0.442344	0.0707369	0.382254	0.0433956	0.848488	0.00217449	0.698873	0.0634437
841	Ssa#XM_014149846.1	5-hydroxytryptamine receptor 3A-like	0.694394	0.00632377	0.382584	0.0524416	0.491012	0.00446708	1.00189	0.000299045	0.614402	0.0542753
842	Ssa#XM_014149851.1	5-hydroxytryptamine receptor 3A-like	0.767374	0.0140557	0.639256	0.0199025	0.526028	0.0118191	1.01389	0.000467346	0.637539	0.0842807
843	Ssa#XM_014149889.1	leukemia NUP98 fusion partner 1	0.910206	0.00247045	0.833656	0.0271988	0.332122	0.19381	1.62651	0.000226417	0.804856	0.0105938
844	Ssa#XM_014150008.1	TNF receptor member 11B	-0.105234	0.492964	-1.31469	0.000206024	-1.94116	8.98784e-06	-1.28638	1.06463e-06	-0.461626	0.0501412
845	Ssa#XM_014150021.1	claudin-24	-0.386256	0.154785	-0.9922	0.000690383	-0.546251	0.123331	-0.907499	0.00302568	-0.769528	0.00476858
846	Ssa#XM_014150165.1	ATP-binding cassette, sub-family B	-0.194299	0.398857	0.0345767	0.797477	-0.0442684	0.817529	-0.926443	0.0012245	-0.840256	0.0067918
847	Ssa#XM_014150216.1	ladderlectin-like	0.533476	0.00149258	0.340517	0.004181	0.232703	0.0558898	0.842673	0.00109661	0.421942	0.0444203
848	Ssa#XM_014150226.1	Differentially regulated trout protein 1	-0.0087366	0.975865	-0.30752	0.300137	1.14412	0.00427729	1.18642	0.00308436	1.78669	0.00775813
849	Ssa#XM_014150236.1	sodium- and chloride-dependent GABA transporter 2-like	0.556493	0.0394114	0.301996	0.204063	0.448284	0.0176649	0.991815	0.0011747	0.299483	0.272613
850	Ssa#XM_014150248.1	zinc finger protein 687-like	0.799982	0.00217239	0.583683	0.019313	0.521079	0.00422311	0.9868	0.00394175	0.435517	0.0327445
851	Ssa#XM_014150396.1	UPF0392 protein F13G3.3-like	-0.730109	0.0866726	-1.06379	0.0166155	-1.30206	0.0161809	-1.3503	0.0463089	-0.430784	0.497887
852	Ssa#XM_014150424.1	Kelch-like ECH-associated protein 1a	0.973768	0.00782707	0.554656	0.122409	0.574924	0.0774463	1.15755	0.00482249	0.340335	0.333664
853	Ssa#XM_014150426.1	C1q and TNF-like domains	0.162622	0.0864444	0.306031	0.00673175	0.0678255	0.537771	0.825003	0.000142448	0.301787	0.0533383
854	Ssa#XM_014150437.1	mdm2-binding protein-like	0.96746	0.0312176	0.977614	0.0221048	0.658177	0.0466485	1.57093	0.00101326	0.534729	0.264297
855	Ssa#XM_014150441.1	zinc finger protein 585A-like	0.704589	0.0139704	0.677849	0.00271123	0.539651	0.0067781	0.882474	0.00420689	0.520785	0.0470353
856	Ssa#XM_014150523.1	calcium/calmodulin-dependent protein kinase type II subunit alpha-like (LOC106563741), X1	-1.1944	0.00285864	-2.48729	9.52325e-06	-2.46775	1.68995e-05	-3.03338	3.66718e-07	0.585829	0.394617
857	Ssa#XM_014150565.1	uncharacterized LOC106574588 (LOC106574588)	1.05478	0.0148942	0.831494	0.0715293	0.77938	0.0268818	2.12124	0.000383972	1.1397	0.100915
858	Ssa#XM_014150588.1	E3 ubiquitin-protein ligase RNF19A	0.433414	0.024412	0.0906416	0.561515	0.175064	0.294527	0.871322	0.00663536	0.342486	0.178803
859	Ssa#XM_014150738.1	Sodium/potassium-transporting ATPase subunit alpha-2	-1.7604	5.48531e-06	0.0408204	0.727202	0.100104	0.329133	-0.0548735	0.70219	-0.302911	0.0342774
860	Ssa#XM_014150818.1	protein asteroid homolog 1-like	0.320325	0.176739	-1.35135	7.44518e-05	-1.37321	9.04383e-05	-0.502979	0.201405	-0.892189	0.00747031
861	Ssa#XM_014150820.1	Probable G-protein coupled receptor 128	0.382452	0.226419	0.598764	0.0370399	1.09568	0.000107653	0.391628	0.189356	0.0822132	0.684579
862	Ssa#XM_014150907.1	dystrotelin-like	-0.420425	0.0812764	-0.881668	0.000975395	-0.578987	0.0306578	-0.962876	0.000305054	-0.799411	0.00229251
863	Ssa#XM_014150920.1	OX-2 membrane glycoprotein-like (LOC106573843), X1	0.424898	0.166642	0.269307	0.305239	0.190864	0.414663	1.14216	0.00380226	0.417257	0.294472
864	Ssa#XM_014151012.1	zinc finger protein OZF-like	-0.240516	0.446889	-1.00616	0.00279135	-0.494942	0.13108	-0.863667	0.0086145	-0.854904	0.00885528
865	Ssa#XM_014151053.1	Erythroid membrane-associated protein	1.17619	0.00247783	1.02191	0.00170396	0.541479	0.0374149	1.20349	0.00236287	0.548248	0.218308
866	Ssa#XM_014151069.1	trafficking kinesin-binding protein 2-like	-0.727156	0.116361	-0.516388	0.278474	-0.242584	0.633019	-0.982524	0.0192979	-0.345502	0.448095
867	Ssa#XM_014151077.1	zinc finger protein OZF-like (LOC106574881)	0.9921	0.0298237	0.541546	0.149504	0.551052	0.0750672	1.44675	0.00131407	0.32974	0.536642
868	Ssa#XM_014151082.1	protein N-lysine methyltransferase METTL21A-like	-0.589412	0.00752984	-0.0708588	0.535672	-0.326472	0.0216362	-0.820874	0.000803801	-0.247058	0.184552
869	Ssa#XM_014151117.1	zinc finger protein OZF-like	0.954751	7.62742e-05	0.819295	0.00578449	0.503895	0.0386631	1.16183	8.65969e-05	0.685418	0.0489918
870	Ssa#XM_014151127.1	protocadherin 9	1.16105	0.0135121	1.16496	0.0480128	0.576203	0.00779622	1.51062	0.00485562	0.925943	0.0832239
871	Ssa#XM_014151157.1	progesterone immunomodulatory binding factor 1	-0.264753	0.583982	-1.15302	0.0112086	-0.825503	0.104664	-1.10693	0.0289181	-1.31583	0.00730845
872	Ssa#XM_014151183.1	Nucleolar protein 58	-0.648965	0.0619228	0.0853584	0.701743	-0.918229	0.00154272	-0.244269	0.40728	0.0819307	0.795591
873	Ssa#XM_014151229.1	cyclin-dependent kinase inhibitor 1B-like	0.370891	0.110678	0.519527	0.00972785	0.903552	0.00220235	0.631752	0.00244988	0.0431906	0.805242
874	Ssa#XM_014151237.1	B-cell CLL/lymphoma 9 protein	0.760449	0.0388238	0.481433	0.187593	0.488016	0.1212	0.965595	0.00398592	0.507236	0.217276
875	Ssa#XM_014151267.1	SHC	0.960626	0.0151792	0.988173	0.00763278	0.473776	0.181507	0.821661	0.0115824	0.746436	0.0261017
876	Ssa#XM_014151270.1	Alpha-1,6-mannosylglycoprotein 6-beta-N-acetylgluc	0.93644	0.0250048	0.641794	0.118777	0.320399	0.0792174	1.10299	0.00243594	0.458419	0.166732
877	Ssa#XM_014151277.1	CD28 T-cell-specific surface glycoprotein	0.863623	0.0213473	0.499106	0.0535449	0.165822	0.468694	1.06005	0.00544105	0.30918	0.353277
878	Ssa#XM_014151366.1	microfibrillar-associated protein 5-like	0.802936	0.0176109	0.390605	0.154573	0.925466	0.0181366	0.394587	0.175125	0.570038	0.0750281
879	Ssa#XM_014151367.1	Integrin alpha IV	-0.914176	0.00241065	-1.00852	0.0275523	-0.956799	0.00428698	-0.173935	0.394626	-1.07133	0.00619387
880	Ssa#XM_014151377.1	thyrotropin receptor-like	0.521517	0.0758906	0.630579	0.0786937	0.253292	0.153729	0.809469	0.00582998	0.397317	0.0523677
881	Ssa#XM_014151379.1	interleukin-10 receptor subunit beta-like	0.123182	0.500171	-0.606615	0.0628352	-1.07777	9.31972e-05	-1.30335	6.21079e-06	-0.777526	0.00258238
882	Ssa#XM_014151435.1	Desmin b	0.286316	0.125993	0.639177	0.182882	-0.0556567	0.680011	1.07641	3.097e-05	0.945135	0.000218238
883	Ssa#XM_014151527.1	Ras-related protein M-Ras	1.34512	0.0912215	0.683209	0.266356	0.281883	0.542785	1.63559	0.00664932	0.51576	0.408103
884	Ssa#XM_014151528.1	Differentially regulated trout protein 1	-0.225363	0.50969	-0.232611	0.385983	1.18026	0.00246538	1.05489	0.00194332	1.95491	0.00533817
885	Ssa#XM_014151600.1	Voltage-dependent calcium channel gamma-5 subunit	1.26007	0.0452825	0.266751	0.675702	0.321609	0.48275	1.41908	0.0101381	0.405923	0.436539
886	Ssa#XM_014151626.1	Matrix-remodeling-associated protein 5	-0.327925	0.0805588	0.0268413	0.903654	0.173611	0.496687	-0.450517	0.0221255	-0.913867	0.00356917
887	Ssa#XM_014151644.1	augurin-B-like	0.443775	0.0415374	0.380018	0.0303967	0.320642	0.111115	0.805343	0.00159188	0.377255	0.133017
888	Ssa#XM_014151689.1	acyl-CoA-binding protein-like	-0.0209788	0.852958	0.065956	0.450903	0.0588992	0.546513	0.886747	0.000174721	1.11742	1.3163e-05
889	Ssa#XM_014151722.1	motile sperm domain containing 2	-0.280861	0.188958	-0.488021	0.0472129	-0.269725	0.164283	-0.889655	0.00491033	-0.948679	0.00178592
890	Ssa#XM_014151819.1	calcium/calmodulin-dependent protein kinase type II delta 1 chain-like (LOC106570798)	-0.674396	0.0032173	-0.810077	0.00108402	-0.626	0.0118732	-0.976874	9.04285e-05	0.0432952	0.900144
891	Ssa#XM_014151877.1	Otoancorin	-0.359879	0.00755372	-0.720942	0.000751519	-0.920664	0.00013263	-1.63746	5.72346e-08	-0.874069	2.33892e-05
892	Ssa#XM_014151882.1	Cytokine receptor-like factor 1b	0.297846	0.197743	0.805971	0.0074841	0.231833	0.325273	1.45606	0.00184062	0.686036	0.0189535
893	Ssa#XM_014151913.1	histone-lysine N-methyltransferase, H3 lysine-79 specific-like	0.801574	0.0149592	0.69445	0.0537735	0.555107	0.0278413	1.83996	0.0001992	0.963873	0.0969797
894	Ssa#XM_014151929.1	ELAV-like protein 1	-0.528173	0.00162721	-0.319128	0.0171771	-0.427463	0.0315263	-0.792786	6.52775e-05	-0.667583	0.000816412
895	Ssa#XM_014151937.1	Fibronectin type III domain-containing protein 3B	0.509397	0.212408	-0.0426202	0.888472	0.455222	0.0481879	0.895009	0.0222944	0.195474	0.566322
896	Ssa#XM_014151990.1	Homeo box	0.502486	0.0299835	0.124815	0.541596	0.335041	0.152964	0.967043	0.00220049	0.403028	0.211064
897	Ssa#XM_014152103.1	Tensin-1	-0.238699	0.741505	-1.55188	0.0163818	-0.93494	0.181598	-1.48168	0.0321219	-1.59837	0.0168794
898	Ssa#XM_014152156.1	Sodium/potassium-transporting ATPase subunit alpha-2	-1.53227	8.35735e-05	0.0867419	0.428111	0.093296	0.287712	0.141428	0.0985747	-0.0837814	0.485139
899	Ssa#XM_014152159.1	Chloride intracellular channel 4	-0.162859	0.415438	0.191708	0.220672	-0.298398	0.0462297	-0.862994	2.23869e-05	-0.553854	0.00195295
900	Ssa#XM_014152170.1	FAD synthase	0.600078	0.00828654	0.610435	0.00858284	0.481108	0.00500849	1.12533	0.0281402	0.344323	0.0775124
901	Ssa#XM_014152244.1	IL-8 receptor	0.764326	0.000640794	0.309279	0.00209888	0.357393	0.00702322	0.997592	1.21699e-05	1.41973	6.56788e-06
902	Ssa#XM_014152254.1	T cell immunoreceptor with Ig and ITIM domains	-0.281085	0.0840512	-0.728119	0.000268198	-0.934216	9.76456e-07	-0.687215	6.05383e-05	-0.121521	0.514767
903	Ssa#XM_014152365.1	calcitonin gene-related peptide type 1 receptor-like	0.953343	0.00880707	0.562444	0.0398024	0.2893	0.385656	0.495683	0.0762896	0.610997	0.0621108
904	Ssa#XM_014152385.1	NADH dehydrogenase	-0.27639	0.588254	-1.07721	0.0199443	-0.74586	0.170812	-1.0798	0.0377063	-1.37579	0.00803763
905	Ssa#XM_014152428.1	Coagulation factor IX	0.316756	0.110969	0.135702	0.406294	0.0666209	0.614984	0.877632	0.0084722	0.308708	0.248287
906	Ssa#XM_014152431.1	ATPase, Na+/K+ transporting, beta 1a polypeptide	-0.540421	0.0550207	-0.413337	0.0661626	-0.00882843	0.964099	-0.791423	0.00141061	-0.864515	0.00248611
907	Ssa#XM_014152442.1	T-box transcription factor TBX19-like	1.17894	0.0666207	0.579527	0.27285	0.344196	0.228734	1.53104	0.0014338	0.58347	0.219733
908	Ssa#XM_014152449.1	Serine/threonine-protein kinase WNK2	1.30904	0.00310534	1.13069	0.00916491	0.682245	0.0785386	1.75046	0.0030752	0.714818	0.145312
909	Ssa#XM_014152492.1	Semaphorin 5B	-0.457304	0.395913	-1.35077	0.0129031	-0.960419	0.0809625	-1.29592	0.0200035	-1.37813	0.0132285
910	Ssa#XM_014152565.1	kell blood group glycoprotein-like	-0.353513	0.316215	-0.897297	0.0109117	-0.0331492	0.909865	-1.07061	0.00134325	-0.706652	0.0620781
911	Ssa#XM_014152583.1	Transmembrane and coiled-coil domain-containing protein 3	0.994023	0.0145899	0.917003	0.0661993	0.294104	0.472499	0.47941	0.135165	0.552391	0.0737109
912	Ssa#XM_014152609.1	interleukin-18 receptor accessory protein-like	-0.472608	0.0216322	-0.42162	0.0516326	-0.0131107	0.966134	-0.852223	0.000508332	-0.645435	0.00723246
913	Ssa#XM_014152701.1	Glyceraldehyde-3-phosphate dehydrogenase, spermatogenic	-0.217524	0.273027	1.19292	0.000174739	0.653213	0.0473412	0.314245	0.172965	0.140072	0.639171
914	Ssa#XM_014152780.1	Ceramide kinase	-0.247696	0.216764	-0.549769	0.0162466	-0.57671	0.0096302	-0.945847	0.000248855	-1.42896	1.18285e-05
915	Ssa#XM_014152795.1	Chimeric transposon-like	1.0422	0.00621553	0.953186	0.0158727	0.568741	0.0827099	1.49726	0.00924257	0.554037	0.211732
916	Ssa#XM_014152809.1	troponin I, slow skeletal muscle	0.481931	0.222626	0.266006	0.252848	0.971326	0.00226611	0.597165	0.0668604	0.673081	0.0170481
917	Ssa#XM_014152847.1	Adenylyltransferase and sulfurtransferase MOCS3	0.282461	0.177204	-0.0044424	0.976943	-0.020096	0.84006	0.453966	0.0226545	0.810889	0.000863709
918	Ssa#XM_014152874.1	Synapsin IIa	1.45418	0.00535888	1.18328	0.0322581	0.976129	0.0179445	2.31236	0.000172027	0.797186	0.23751
919	Ssa#XM_014152901.1	small lysine-rich protein 1	0.944318	0.00656867	0.553623	0.0600309	0.447414	0.0795855	1.10552	0.000687693	0.76039	0.0671219
920	Ssa#XM_014152902.1	uncharacterized protein C7orf73-like	-0.218655	0.388559	0.315667	0.101668	0.160396	0.376886	0.668616	0.0363056	0.854862	0.00689011
921	Ssa#XM_014152917.1	suppressor APC domain-containing protein 1-like	0.245	0.0990099	0.552499	0.00127129	0.588063	0.000323594	0.875032	3.01983e-05	0.381948	0.098332
922	Ssa#XM_014152919.1	B-cell lymphoma 3 protein	0.727374	8.43636e-06	0.280228	0.0302852	0.811541	0.000209641	0.533113	2.99697e-06	0.003155	0.970568
923	Ssa#XM_014153005.1	G protein-coupled receptor 22	1.16245	0.00117429	0.934721	0.00872411	0.631793	0.0518438	1.74221	0.00726045	0.741629	0.0345567
924	Ssa#XM_014153009.1	SPRY domain-containing SOCS box protein 1-like	0.515633	0.0793371	0.57182	0.0701202	0.270386	0.192763	1.01055	0.0199669	0.313358	0.3873
925	Ssa#XM_014153033.1	C-type lectin lectoxin-Lio2-like	0.0652114	0.807001	-0.460015	0.0298628	-0.626752	0.00491427	-0.88197	0.00195972	-0.419795	0.0912352
926	Ssa#XM_014153047.1	lymphoid-restricted membrane protein-like	-0.297621	0.112134	-0.269071	0.0667541	-0.516442	0.00112164	-0.822359	5.37067e-05	-0.271925	0.237099
927	Ssa#XM_014153082.1	Ethanolamine kinase 1	-0.211861	0.181801	-0.232619	0.14267	-0.211231	0.374461	-0.953474	1.71521e-06	-0.464824	0.0702137
928	Ssa#XM_014153149.1	Suppressor of cytokine signaling 2	0.956567	0.00580706	1.41675	6.41158e-06	1.71661	1.19809e-05	2.19762	4.29891e-07	1.80416	3.80785e-06
929	Ssa#XM_014153163.1	Optineurin	-0.827829	0.00790905	-0.611536	0.0306842	-0.188099	0.429195	0.168111	0.608143	0.804744	0.0531837
930	Ssa#XM_014153166.1	Coiled-coil domain-containing protein 3	-0.900632	0.00139066	-0.574166	0.0190904	-0.124871	0.416383	-0.0223376	0.888191	-0.249221	0.262283
931	Ssa#XM_014153199.1	protein MCM10 homolog	-0.474203	0.0668745	-0.615831	0.00868313	-0.391509	0.00687574	-0.865932	0.00538951	-0.666595	0.0346609
932	Ssa#XM_014153258.1	Thioredoxin domain-containing protein 16	1.08287	0.00160577	0.896721	0.00493068	0.786728	0.00715707	1.59385	0.00043099	0.707196	0.11003
933	Ssa#XM_014153283.1	ADM2-like	-0.343093	0.309531	-0.939997	0.00770883	-0.457143	0.242221	-0.729371	0.0338182	-0.865451	0.0145356
934	Ssa#XM_014153317.1	Solute carrier family 16, member 7	0.586144	0.00128478	0.453142	0.0189533	0.0147489	0.929494	0.858567	0.00129669	0.23868	0.141985
935	Ssa#XM_014153319.1	secretory phospholipase A2 receptor-like (LOC106609371), X1	-0.176135	0.388081	-0.300866	0.0672866	-0.33899	0.103696	-0.896911	0.00498073	-0.323653	0.253027
936	Ssa#XM_014153348.1	Dual-specificity tyrosine-phosphorylation-regulated kinase 4	1.10803	0.000774074	0.383581	0.319449	0.588389	0.0433526	0.911674	0.0192963	0.41988	0.448489
937	Ssa#XM_014153350.1	UDP-N-acetyl-alpha-D-galactosamine:polypeptide N-acetylgalactosaminyltransferase 8a	0.128607	0.64795	-0.450486	0.121379	-1.84581	0.000214588	-0.859058	0.0222854	-0.718049	0.0445509
938	Ssa#XM_014153355.1	transcription factor Spi-C-like	-0.578786	0.00387727	-1.40676	0.00178357	-1.60733	8.01705e-05	-2.62064	1.92241e-06	-1.26691	0.000164831
939	Ssa#XM_014153422.1	ferric-chelate reductase 1	1.08778	0.00318766	-0.626207	0.0364291	-1.3107	0.000218488	-1.3602	8.88025e-05	-1.04163	0.00199795
940	Ssa#XM_014153489.1	Proline-rich protein 5	0.185981	0.186063	-0.0894514	0.514184	0.656711	0.00174724	-0.872699	0.000207066	-0.57681	0.000652605
941	Ssa#XM_014153571.1	Transmembrane 7 superfamily member 3	0.0476388	0.830494	0.309219	0.241677	-0.0215459	0.922017	0.814756	0.00626002	0.335636	0.111803
942	Ssa#XM_014153641.1	alpha-(1,3)-fucosyltransferase 9-like (LOC106576449)	0.0764812	0.621899	0.239264	0.237115	0.111933	0.605948	0.845039	0.000679644	0.955144	0.000333756
943	Ssa#XM_014153663.1	gamma-secretase-activating protein-like	-0.818627	0.00925735	-0.82575	0.00139199	-0.775313	0.00146996	-1.01266	0.000380186	-0.664888	0.00973149
944	Ssa#XM_014153685.1	Staphylococcal nuclease domain-containing protein 1	-0.6437	0.00549344	-0.17097	0.383492	-0.0818116	0.636622	-0.941011	0.00115623	-0.711273	0.0127681
945	Ssa#XM_014153722.1	repetitive proline-rich cell wall protein 2-like	0.372355	0.230579	0.696953	0.0426529	0.0856033	0.744771	0.81324	0.0181092	0.0558012	0.903207
946	Ssa#XM_014153787.1	hepatocyte growth factor-like (LOC106609646), X1	0.394239	0.147274	0.388202	0.123538	0.090039	0.686662	0.362	0.249673	1.19348	0.00278683
947	Ssa#XM_014153792.1	Wingless-type MMTV integration site family, member 4b	0.82108	0.000965238	0.792647	0.0324431	0.504711	0.0037102	1.1037	0.000682629	0.529434	0.0456245
948	Ssa#XM_014153847.1	PWWP domain-containing protein MUM1L1	-1.36638	0.00102682	-1.30068	0.000834525	-1.22078	0.000730673	-0.654915	0.105203	-0.347102	0.311291
949	Ssa#XM_014153849.1	leukolectin protein (ll)	-2.14645	0.000276467	-2.03968	0.000603427	-1.37508	0.00447452	-2.86359	0.000391307	-2.204	0.00104732
950	Ssa#XM_014153850.1	fish-egg lectin-like	-2.11084	1.4024e-05	-2.15505	4.34815e-05	-1.5141	0.000685526	-2.83229	0.000178925	-2.38275	4.67821e-05
951	Ssa#XM_014153852.1	fish-egg lectin-like	-2.19144	0.000337084	-2.10137	0.000553423	-1.35837	0.00975738	-2.75024	8.32605e-05	-2.18808	0.00104277
952	Ssa#XM_014153862.1	transcription factor E2F7-like	0.876828	0.0591312	0.264978	0.575887	0.491004	0.154546	1.2029	0.0118894	0.452548	0.253235
953	Ssa#XM_014153880.1	TBC1 domain family member 15	0.795793	0.00432021	0.730117	0.0196807	0.34314	0.241617	1.41783	0.00760988	0.578812	0.0669626
954	Ssa#XM_014153904.1	TBC1 domain family member 15	-0.880178	0.00053929	-1.2375	5.096e-05	-1.35269	1.00506e-05	-1.42054	2.03869e-05	-1.26438	2.00451e-05
955	Ssa#XM_014153991.1	uncharacterized LOC106576685	1.05763	0.00458719	1.031	0.00339666	0.594394	0.0249981	1.24525	0.00060405	0.875167	0.0394396
956	Ssa#XM_014154082.1	Deoxyribonucleoside 5_-monophosphate N-glycosidase	-0.772553	0.0223547	0.248388	0.245511	-0.122298	0.383219	0.318272	0.258653	0.897033	0.000891571
957	Ssa#XM_014154130.1	alpha-2,8-sialyltransferase 8E-like	0.73821	0.119887	0.489159	0.31228	0.331765	0.269857	1.04501	0.00387498	0.442015	0.204097
958	Ssa#XM_014154143.1	Suppressor of cytokine signaling 5	1.0138	0.0952928	0.489295	0.228891	0.381877	0.386725	1.38769	0.0184199	0.461142	0.366477
959	Ssa#XM_014154233.1	cytochrome P450 1B1-like	-0.679517	0.00220692	-1.7851	3.82364e-08	-2.24723	2.63256e-09	-0.25042	0.137755	0.239766	0.101816
960	Ssa#XM_014154237.1	IKAROS family zinc finger 1	0.5503	0.0122211	0.299804	0.203712	0.145246	0.438242	0.930974	0.0106184	0.671112	0.000408775
961	Ssa#XM_014154240.1	brorin-like	0.448825	0.00299719	0.458742	0.0475964	0.411008	0.00578737	0.85536	8.27664e-05	0.572613	0.00554689
962	Ssa#XM_014154284.1	Cytochrome c oxidase subunit 5B, mitochondrial	-0.301802	0.221954	0.742833	0.00852294	1.24207	5.62404e-05	0.83174	0.000802684	1.02882	0.000325309
963	Ssa#XM_014154354.1	prominin-1-A-like	0.531882	0.0257255	-0.237972	0.083783	-0.286157	0.149947	-1.90213	1.05266e-07	-1.95124	1.02374e-07
964	Ssa#XM_014154362.1	Rho GTPase-activating protein 22	1.25682	0.00200855	0.795893	0.0212535	0.754623	0.020588	1.6618	0.000685262	0.601085	0.202819
965	Ssa#XM_014154587.1	heme-binding protein 2-like	-0.363602	0.277353	-0.771198	0.0237643	-0.375766	0.163223	-1.24683	0.000661206	-1.34771	0.000502456
966	Ssa#XM_014154759.1	SPARC-like	0.746018	0.0175617	-0.124726	0.459147	-0.597047	0.0108663	-1.0769	0.000132414	-1.25085	6.99329e-05
967	Ssa#XM_014154799.1	Novel immune type receptor	-0.388907	0.0226134	-0.637101	0.000918126	-0.461252	0.00779847	-0.831952	7.03943e-05	-0.373954	0.0338642
968	Ssa#XM_014154800.1	homeobox protein 2-like	0.656735	0.0291196	0.515108	0.0238344	0.367123	0.0440189	1.12383	0.000706761	0.205375	0.468132
969	Ssa#XM_014154890.1	fibroblast growth factor-binding protein 2-like	-0.274434	0.113263	-0.659498	0.000517178	-0.858439	0.000127975	-2.02272	3.50997e-06	-1.3434	0.000151155
970	Ssa#XM_014154894.1	cytochrome P450 26B1-like	-0.384582	0.124149	-0.424709	0.0133893	-0.717761	0.00107909	-1.112	0.000217611	-0.426887	0.0160531
971	Ssa#XM_014154975.1	myelin and lymphocyte protein-like	-0.753915	0.0109684	-2.38248	1.85301e-05	-3.26521	1.18869e-08	-2.62384	7.80213e-07	-2.19443	0.00417407
972	Ssa#XM_014154988.1	myelin and lymphocyte protein-like (LOC106577163)	-0.765048	0.0109549	-2.42939	2.18713e-05	-3.32509	1.7947e-08	-2.62921	5.68248e-07	-2.08968	0.00226702
973	Ssa#XM_014155014.1	graves disease carrier protein-like	-0.339151	0.199208	-0.479574	0.0721517	-0.218572	0.490827	-1.09937	0.000455708	-0.441533	0.222142
974	Ssa#XM_014155022.1	E3 ubiquitin-protein ligase MARCH1	0.702077	0.00534855	0.540535	0.0276035	0.445608	0.0405339	1.36461	0.00539285	0.233035	0.367151
975	Ssa#XM_014155120.1	trypsin domain containing 1	0.19025	0.758813	-1.0265	0.0194727	-0.713494	0.0498041	-0.575327	0.108701	-0.245886	0.646393
976	Ssa#XM_014155171.1	Methionine adenosyltransferase II, alpha b	0.226897	0.0813253	0.53472	0.0137086	0.158612	0.231502	0.897513	0.000198458	0.448529	0.0221533
977	Ssa#XM_014155252.1	Probable carboxypeptidase X1	-0.0500239	0.836217	-0.00656183	0.981258	-0.0695232	0.799749	-0.200174	0.454057	-0.883213	0.00644529
978	Ssa#XM_014155338.1	Myosin, heavy chain b	1.04693	0.0236599	0.717406	0.091757	0.817693	0.0271085	1.14193	0.017816	0.999518	0.0987473
979	Ssa#XM_014155343.1	fast skeletal myosin heavy chain	0.580831	0.0223555	0.602699	0.00396211	0.639739	0.00717084	0.829473	0.0227098	0.511191	0.176545
980	Ssa#XM_014155366.1	DNA damage-inducible transcript 4 protein-like	1.88856	0.000934376	1.91688	0.00147735	3.05823	0.000125471	2.21462	3.88199e-05	0.788675	0.0577796
981	Ssa#XM_014155390.1	Myosin, heavy chain b	0.589909	0.0180504	1.09011	0.00201887	0.632297	0.0123623	0.913547	0.0227871	0.845377	0.0887868
982	Ssa#XM_014155406.1	homeobox protein HMX3-like	0.787089	0.00412583	0.182706	0.393389	0.481332	0.0422402	1.35107	0.000590546	0.64291	0.134975
983	Ssa#XM_014155425.1	Leucine-rich repeat and calponin homology domain-c	-0.183782	0.670083	-0.966401	0.00633631	-0.334637	0.225488	-0.608283	0.079066	-0.554618	0.0593706
984	Ssa#XM_014155590.1	Apolipoprotein Eb [Apo-Eb]	-0.284976	0.160852	-0.47151	0.013173	-0.430973	0.00402559	-0.873564	0.00101452	-1.11663	0.000320942
985	Ssa#XM_014155608.1	E3 ubiquitin-protein ligase pellino homolog 3	-0.114008	0.3295	-0.339031	0.0348281	-0.371907	0.0100604	-1.03371	2.23876e-07	-0.609313	0.00769448
986	Ssa#XM_014155632.1	Mitogen-activated protein kinase kinase kinase kinase 2-like	0.715164	0.00405312	0.47398	0.00765009	0.254148	0.12714	0.902728	7.20253e-05	0.469923	0.102841
987	Ssa#XM_014155685.1	Facilitated glucose transporter 1	0.128898	0.409875	-0.935072	0.00231889	-0.769291	0.00136109	-0.775196	0.000391877	-0.88337	0.00208337
988	Ssa#XM_014155741.1	Perilipin	0.115798	0.532948	0.0169453	0.90935	0.385456	0.0029233	0.354241	0.0885506	1.14989	0.000708163
989	Ssa#XM_014155743.1	NACHT, LRR and PYD domains-containing protein 1	-0.0647646	0.818812	-0.979253	0.0145529	-0.383044	0.130636	-0.619385	0.0793607	-0.670014	0.0498776
990	Ssa#XM_014155838.1	myozenin-2-like	-0.172319	0.646432	0.295091	0.164318	0.803086	0.00152023	0.0759189	0.748798	0.443493	0.162849
991	Ssa#XM_014155954.1	Chromodomain helicase DNA binding protein 4b	0.529233	0.00575395	0.511361	0.00875102	0.349518	0.00831178	1.02894	0.000132437	0.466657	0.0530108
992	Ssa#XM_014156125.1	Immunoglobulin-like domain	-0.476382	0.637179	-1.64649	0.0361505	-1.03065	0.206113	-1.49043	0.130246	-1.99872	0.021465
993	Ssa#XM_014156154.1	tripartite motif-containing protein 34A-like	0.578181	0.0688503	0.239185	0.381453	0.333546	0.0886586	1.03925	0.00347006	0.133402	0.608523
994	Ssa#XM_014156161.1	Mitochondrial inner membrane protein OXA1L	0.249226	0.642452	0.15508	0.571862	0.2722	0.212608	0.997157	0.0189269	0.61835	0.26017
995	Ssa#XM_014156165.1	Fc receptor-like protein 2	0.71502	0.0185038	0.551969	0.0540482	0.658396	0.0027226	1.10827	0.00201447	0.464742	0.255706
996	Ssa#XM_014156167.1	Sushi, von Willebrand factor type A, EGF and pentraxin domain-containing protein 1	0.908631	0.0143386	0.864834	0.0149449	0.0724898	0.872427	1.17098	0.0244203	0.22966	0.572435
997	Ssa#XM_014156180.1	Cytosolic phospholipase A2 gamma	-0.548649	0.510773	-1.47913	0.0579621	-1.18458	0.187039	-1.42524	0.135831	-2.10874	0.0166103
998	Ssa#XM_014156186.1	Fc receptor-like protein 2	-0.0560622	0.863702	-0.948173	0.00118156	-0.498043	0.11232	-0.754712	0.00346896	-0.787195	0.00463018
999	Ssa#XM_014156235.1	Cytosolic phospholipase A2 gamma	0.365232	0.0258236	-0.0146678	0.95322	0.330328	0.0677713	0.675294	0.0722251	1.33568	0.0043697
1000	Ssa#XM_014156244.1	SLAM family member 8 precursor	1.50559	0.00487963	1.16653	0.0363831	1.00826	0.00533083	2.05829	0.000447312	0.895161	0.180769
1001	Ssa#XM_014156253.1	GTPase IMAP family member 4-like	-1.23555	0.00135955	-1.36485	0.00034555	-1.43987	1.01499e-05	-1.59147	4.61771e-06	-0.0843158	0.837015
1002	Ssa#XM_014156256.1	Actinin alpha 3b	0.42333	0.452427	1.17195	0.0981409	1.26764	0.0159902	1.18296	0.0727899	1.07341	0.145805
1003	Ssa#XM_014156332.1	Plasminogen activator inhibitor type 1-like	1.21889	0.0124659	0.746675	0.016381	1.15774	0.00129349	1.42413	0.000678323	1.77187	0.00276791
1004	Ssa#XM_014156399.1	52 kDa Ro protein-4	-0.559655	0.00499289	-0.441604	0.0943655	0.0607522	0.792275	-0.812341	0.000101999	-0.61553	0.0388697
1005	Ssa#XM_014156426.1	sterile alpha motif domain-containing protein 9-like	-0.407448	0.032054	0.656947	0.0484709	2.06075	0.000112644	2.47798	0.000227951	1.76028	0.00324903
1006	Ssa#XM_014156440.1	E3 ubiquitin-protein ligase TRIM39	-0.0652026	0.523212	0.606595	0.000739969	0.325612	0.00272449	0.808508	0.000119542	0.902032	0.00018054
1007	Ssa#XM_014156465.1	Purkinje cell protein 4-like protein 1	0.482087	0.102049	0.545903	0.0507841	0.42844	0.0062217	1.2748	0.000853455	0.600379	0.152812
1008	Ssa#XM_014156517.1	FH1/FH2 domain-containing protein 1-like	-0.312839	0.0153009	-0.161026	0.0896857	-0.0216062	0.912123	-0.673947	0.000816191	-0.847075	0.000205132
1009	Ssa#XM_014156531.1	Urokinase plasminogen activator	-0.495528	0.0112186	-1.02036	0.000290578	-0.942318	0.000454142	-0.984422	0.000938412	-0.696058	0.00604416
1010	Ssa#XM_014156544.1	Urokinase plasminogen activator, CD87	-0.421454	0.00725723	-1.02317	0.00131456	-0.774275	0.000127131	-1.03349	5.82179e-06	-0.679739	0.000938636
1011	Ssa#XM_014156584.1	Nebulin-related-anchoring protein	-0.278197	0.139152	-0.735709	0.010247	-0.828646	0.000125267	-1.21665	2.1743e-05	-0.683359	0.00112834
1012	Ssa#XM_014156612.1	RAB38a, member RAS oncogene family	0.14394	0.558725	0.0810659	0.734386	0.0446852	0.857734	0.974575	0.00787183	0.26228	0.314832
1013	Ssa#XM_014156621.1	ferric-chelate reductase 1	-0.465639	0.159141	-1.35008	0.00078022	-1.53552	0.000180673	-1.40001	0.000257379	-0.498415	0.189429
1014	Ssa#XM_014156822.1	type II inositol 3,4-bisphosphate 4-phosphatase-like	0.412192	0.00735889	0.452673	0.00561443	0.402024	0.0472039	0.956017	0.000347912	0.760529	0.00154081
1015	Ssa#XM_014156887.1	Beta-1_4-galactosyltransferase 1 - Ident 54	0.781057	0.0137124	0.570841	0.0677811	0.579528	0.0272357	0.900565	0.00188463	0.251843	0.407676
1016	Ssa#XM_014156890.1	sialic acid-binding Ig-like lectin 16	0.072648	0.395068	-0.762893	8.85577e-05	-0.484059	0.00697788	-0.728016	3.78317e-05	-0.949099	8.42659e-06
1017	Ssa#XM_014157036.1	Neurogenic differentiation 2	1.13557	0.0147389	1.15104	0.00829724	0.722759	0.0431649	1.38256	0.00480758	0.862677	0.0582794
1018	Ssa#XM_014157084.1	Zinc finger protein 518A	1.31609	0.00133429	1.1367	0.00678149	0.770113	0.0350482	1.72682	0.00178652	0.729524	0.127332
1019	Ssa#XM_014157118.1	Prostaglandin-H2 D-isomerase	0.314405	0.0129598	0.482575	0.00402326	1.08518	8.63211e-07	0.331851	0.0303191	0.39216	0.0334625
1020	Ssa#XM_014157120.1	neural cell adhesion molecule 1-like	0.0402298	0.818889	-0.346292	0.0287103	-0.740315	4.93734e-05	0.920189	4.70598e-05	0.864429	1.2827e-05
1021	Ssa#XM_014157137.1	GMP Giant mucus protein	-0.727948	0.0672565	-1.17571	0.00498639	-0.703856	0.0590537	-0.174061	0.627346	0.0906543	0.79517
1022	Ssa#XM_014157197.1	52 kDa Ro protein-3	0.697503	0.021736	0.621997	0.00690002	0.730873	0.00026655	1.01265	0.00237239	0.589193	0.049951
1023	Ssa#XM_014157202.1	Mitochondrial import inner membrane translocase su	-0.854775	0.00378306	0.0861677	0.726551	0.0537269	0.699657	-0.555876	0.0100216	-0.188957	0.339948
1024	Ssa#XM_014157283.1	Short transient receptor potential channel 1	-0.15692	0.344133	-0.220873	0.180917	-0.174398	0.232065	-0.378838	0.0784006	-0.98387	0.00016147
1025	Ssa#XM_014157303.1	E3 ubiquitin-protein ligase rnf146; AltName: Full=RING finger protein 146	0.537769	0.0410663	0.487398	0.0745779	0.434845	0.115986	0.792549	0.00137535	0.195276	0.589745
1026	Ssa#XM_014157343.1	tartrate-resistant acid phosphatase type 5-like	0.008679	0.956745	-0.479564	0.0250083	-0.675693	0.000488562	-1.07631	3.60066e-05	-0.66556	0.000450231
1027	Ssa#XM_014157398.1	ferric-chelate reductase 1	-0.147205	0.183112	-0.0918498	0.359099	0.107229	0.316899	-0.267218	0.0287315	0.946078	0.0194194
1028	Ssa#XM_014157426.1	Metalloreductase STEAP2	1.2518	0.00329073	1.08172	0.025437	0.910249	0.0149279	1.97714	6.02666e-05	0.707746	0.204596
1029	Ssa#XM_014157583.1	Ribonuclease 3	-0.598761	0.00477302	-0.784327	0.00269275	-0.592351	0.00337481	-1.10879	3.83913e-05	-0.958765	0.000209738
1030	Ssa#XM_014157598.1	insulin-induced gene 1 protein-like	-0.34913	0.138451	-1.13854	6.09338e-06	-0.665369	3.02855e-05	-0.824956	0.00849547	-0.222385	0.0699976
1031	Ssa#XM_014157647.1	OTU domain-containing protein 1-like	0.267463	0.133254	0.442179	0.0221808	0.79263	0.000148799	0.288508	0.0578994	0.278326	0.203309
1032	Ssa#XM_014157764.1	hemicentin-1-like	-0.178491	0.442036	-0.788586	0.00268324	-0.5569	0.0653877	-4.04457	2.84057e-09	-3.72145	2.99358e-08
1033	Ssa#XM_014157840.1	GTPase IMAP family member 4-like	1.11779	0.0129862	1.05411	0.00713748	0.555779	0.0960617	1.27135	0.0173971	0.453274	0.376917
1034	Ssa#XM_014157886.1	Isthmin-1	-0.008113	0.92068	0.348103	0.0233439	0.853477	3.11087e-06	1.20816	5.68179e-05	0.758907	4.18752e-06
1035	Ssa#XM_014157923.1	pollen-specific leucine-rich repeat extensin-like protein 2	0.500542	0.043051	0.340706	0.11885	0.369397	0.199796	0.829139	0.00340281	0.154177	0.580188
1036	Ssa#XM_014157945.1	Transmembrane protein 63Ba	-0.645698	0.0316995	0.349749	0.167041	1.59555	0.000238251	0.658544	0.0330352	-0.564163	0.0753985
1037	Ssa#XM_014157964.1	calpain-2 catalytic subunit-like	-0.567318	0.00278715	-0.934622	0.000155971	-0.450838	0.00792608	-1.36329	1.94596e-05	-0.824802	0.000751884
1038	Ssa#XM_014157984.1	Proactivator polypeptide precursor	-0.066567	0.390051	-0.842016	0.000234047	-0.821263	0.000974598	-0.87	9.94058e-05	-0.807778	0.000260445
1039	Ssa#XM_014158013.1	Transmembrane protein 63Ba	-0.683956	0.04143	0.484491	0.0611464	1.67222	9.88518e-05	0.65665	0.0186236	-0.505985	0.110296
1040	Ssa#XM_014158032.1	Pantothenate kinase 1	0.57463	0.00190848	0.55766	0.0147667	0.372257	0.0320619	1.20634	0.0040207	0.524885	0.00954909
1041	Ssa#XM_014158042.1	WD repeat-containing protein 92	0.571144	0.0355321	0.39967	0.169898	0.0499977	0.817096	0.873739	0.0130553	0.34959	0.25096
1042	Ssa#XM_014158100.1	WD repeat domain phosphoinositide-interacting protein 3-like	0.886372	0.000714381	0.797205	0.00150479	0.58191	0.00649028	1.14266	0.000712716	0.69344	0.011628
1043	Ssa#XM_014158126.1	C-type lectin M4, cd209l	0.0062504	0.989878	0.223708	0.543805	-0.0216786	0.951864	-1.26185	0.00697473	0.785115	0.0242453
1044	Ssa#XM_014158170.1	Bmp1a protein - Ident 27	0.612343	0.0272498	0.501034	0.0170877	0.362961	0.13916	0.887187	0.00927581	0.338637	0.202077
1045	Ssa#XM_014158297.1	Pantothenate kinase 1	-0.185355	0.0897167	-0.49423	0.00115641	-0.443341	0.000160884	-0.854907	1.14701e-05	-0.830945	2.17664e-07
1046	Ssa#XM_014158434.1	G-protein coupled receptor family C group 6 member A	-0.643615	0.0011498	-0.755983	0.000596502	-0.637617	0.00410237	-0.991881	4.97848e-05	-0.191706	0.43368
1047	Ssa#XM_014158475.1	Leucine-rich repeat-containing protein 18	0.6775	0.0232095	0.458968	0.2066	0.35232	0.11123	0.850593	0.00649127	0.181801	0.584423
1048	Ssa#XM_014158636.1	GMP - giant mucus protein	-1.8423	0.00315476	-2.19054	4.96777e-05	-0.0897123	0.869319	0.890016	0.00322887	2.85406	6.88721e-05
1049	Ssa#XM_014158669.1	Glycylpeptide N-tetradecanoyltransferase	-0.899721	0.0257884	-0.48895	0.194071	-0.0608468	0.833922	-1.5209	0.000804826	0.859474	0.156852
1050	Ssa#XM_014158697.1	Sodium channel, voltage-gated, type IV, alpha, a	1.49408	0.00289973	1.33928	0.00999105	1.00095	0.0112946	1.9093	0.00102294	1.12748	0.0546867
1051	Ssa#XM_014158716.1	pseudouridylate synthase 3	0.741282	0.0101486	0.514504	0.0417923	0.51802	0.0154194	0.884674	0.0020665	0.217499	0.492991
1052	Ssa#XM_014158878.1	Putative protein MSS51 homolog, mitochondrial	0.20841	0.236651	0.29675	0.0842041	0.763238	0.00123209	0.434878	0.00813991	0.960789	0.00127652
1053	Ssa#XM_014158984.1	cytochrome c oxidase subunit 6B1-like	0.230369	0.398035	0.728779	0.0402012	0.922109	0.00180167	0.653171	0.0208039	1.22074	0.00249654
1054	Ssa#XM_014159068.1	disintegrin and metalloproteinase domain-containing protein 8-like	0.259626	0.153045	0.125957	0.21305	0.245457	0.0177897	0.27057	0.0167153	0.795256	1.07405e-05
1055	Ssa#XM_014159140.1	Uromodulin	-0.470934	0.077833	-0.455195	0.0851123	-1.12827	0.000418462	-1.09988	0.000371885	-0.586354	0.0324414
1056	Ssa#XM_014159177.1	Formin-like protein 1	-0.00655276	0.964901	-0.714633	0.00372263	-0.441589	0.051093	-1.15056	0.000164606	-0.734944	0.00492729
1057	Ssa#XM_014159402.1	diamine acetyltransferase 1-like	-0.0059978	0.955693	-0.387222	0.016708	-0.377015	0.0214569	-1.07573	2.4948e-05	-1.03111	1.60576e-05
1058	Ssa#XM_014159436.1	Tyrosine kinase, non-receptor, 1	0.217778	0.433415	0.0464824	0.860548	0.163076	0.626383	1.27196	0.0244464	-0.032577	0.927504
1059	Ssa#XM_014159437.1	Chemokine CK-1 precursor	-0.132511	0.153191	0.203403	0.149194	0.464872	0.00138819	0.237207	0.204248	1.64609	0.000496447
1060	Ssa#XM_014159440.1	otospiralin-like	-0.588451	0.0283478	-0.207614	0.410103	-0.119627	0.59572	-1.07759	0.00042269	-0.695606	0.0369245
1061	Ssa#XM_014159442.1	SH2 domain-containing protein 1B-like	1.1785	0.00111751	0.807711	0.0192168	0.918561	0.00553062	1.46816	0.000941277	0.754855	0.108098
1062	Ssa#XM_014159445.1	E3 ubiquitin-protein ligase RNF213-like	0.843309	0.00142143	0.43649	0.0224216	0.162756	0.348553	1.15049	0.000792631	0.46556	0.173607
1063	Ssa#XM_014159450.1	receptor-type tyrosine-protein kinase FLT3-like	-0.333881	0.113131	-0.460352	0.00295177	-0.460989	0.00407244	-0.888436	0.000650929	-0.306907	0.227356
1064	Ssa#XM_014159465.1	G-protein coupled receptor 12-like	0.178698	0.438002	0.327376	0.226403	0.0527631	0.816474	1.07195	0.0108483	0.358864	0.151363
1065	Ssa#XM_014159524.1	ribosome biogenesis regulatory protein homolog	-0.184797	0.427458	0.660897	0.0187565	0.19999	0.324179	0.17328	0.546379	0.794983	0.019144
1066	Ssa#XM_014159606.1	ranBP-type and C3HC4-type zinc finger-containing protein 1-like	1.34148	0.00385866	0.851115	0.0404839	0.273379	0.437263	0.342106	0.464134	0.567785	0.146699
1067	Ssa#XM_014159647.1	cytochrome c oxidase subunit 4 isoform 1, mitochondrial-like	-0.148841	0.265701	-1.31838	0.000324645	-2.03663	1.85933e-06	-1.20584	0.000551995	0.230333	0.204195
1068	Ssa#XM_014159649.1	G-protein coupled receptor family C group 6 member A	-0.46674	0.00545963	-0.880247	0.00012234	-0.622213	0.00391789	-0.928701	1.25704e-06	-0.175921	0.456701
1069	Ssa#XM_014159699.1	Myosin, heavy chain b	-0.0847798	0.819483	0.424357	0.123532	1.0521	0.00180284	0.409125	0.22861	0.421458	0.331044
1070	Ssa#XM_014159709.1	myelin-associated glycoprotein-like	-0.176106	0.547361	-0.441475	0.00716686	-0.373166	0.0897396	-1.05989	8.57083e-05	-0.141441	0.442725
1071	Ssa#XM_014159716.1	myelin-associated glycoprotein-like	-0.0899347	0.730128	-0.450127	0.150189	-0.700609	0.0111452	-1.06323	0.00298558	-0.454349	0.0453472
1072	Ssa#XM_014159926.1	DNA-directed RNA polymerase II subunit RPB1	-0.098669	0.78569	-0.119805	0.595843	-0.0640674	0.5861	-0.114326	0.431878	0.833489	0.043945
1073	Ssa#XM_014159941.1	Glycyl-tRNA synthetase	0.339933	0.0927078	0.422364	0.0415855	0.28624	0.0517054	0.549114	0.00176579	0.873944	0.000836887
1074	Ssa#XM_014160145.1	Rho-related BTB domain-containing protein 2	0.958916	0.00679941	0.988391	0.00507743	0.427074	0.199484	1.15568	0.0110391	0.52826	0.160861
1075	Ssa#XM_014160250.1	Angiopoeitin like 2	0.476298	0.0216121	0.653341	0.00644516	1.11245	2.52495e-06	1.1306	1.34484e-05	0.93862	0.0229175
1076	Ssa#XM_014160442.1	calcium-binding mitochondrial carrier protein SCaMC-2-A-like	0.121887	0.23987	0.680092	0.0707275	1.64388	8.69456e-05	0.409323	0.000936009	0.0574166	0.639095
1077	Ssa#XM_014160459.1	Multiple epidermal growth factor-like domains protein 9	0.107527	0.547431	-0.374142	0.0150288	0.14078	0.513527	-0.743175	0.000180441	-0.906021	7.3097e-05
1078	Ssa#XM_014160530.1	negative elongation factor B-like (LOC106579998)	0.168239	0.321382	-0.429237	0.0562864	-0.533908	0.0220961	-1.12923	5.33066e-05	-0.587867	0.00568301
1079	Ssa#XM_014160547.1	LIM domain only 4 - Ident 82	-0.561305	0.0766194	-0.662132	0.0888126	-0.334368	0.199083	-0.771543	0.0103062	-1.294	0.00123502
1080	Ssa#XM_014160599.1	Long-chain-fatty-acid--CoA ligase ACSBG1	0.584362	0.00442335	0.514687	0.00791746	-0.090145	0.718189	-0.691716	0.0094821	-0.946411	0.00016288
1081	Ssa#XM_014160720.1	ladderlectin-like	0.750645	0.0194736	0.822101	0.0086863	0.844678	0.00387954	1.17126	0.00148725	0.42489	0.179938
1082	Ssa#XM_014160763.1	Ankyrin repeat domain-containing protein 13A	0.794223	0.00170014	0.549841	0.0164956	0.386609	0.0501662	0.888745	0.00879176	0.445039	0.138537
1083	Ssa#XM_014160782.1	Acetyl-CoA carboxylase 2	0.253326	0.144541	0.33743	0.085393	0.213324	0.160879	1.14827	0.0294501	0.212267	0.223012
1084	Ssa#XM_014160786.1	Fibronectin type III domain containing 5b	-0.262184	0.119474	-0.303107	0.162824	-0.0301386	0.895022	1.03016	0.00587738	1.68411	0.00229418
1085	Ssa#XM_014160908.1	Metallo-beta-lactamase domain-containing protein 2	0.652276	0.00647548	0.60225	0.0248345	0.5019	0.041832	1.14147	0.000273593	0.61261	0.0542678
1086	Ssa#XM_014160955.1	Cysteine dioxygenase type 1	0.0173209	0.916831	-0.213905	0.286057	0.0838177	0.569659	-0.337507	0.0580779	-0.835477	0.00829857
1087	Ssa#XM_014161057.1	IG-like transmembrane	-0.209295	0.551943	-0.592293	0.0356382	-0.894182	0.0224519	-0.830382	0.0191093	-0.133817	0.657152
1088	Ssa#XM_014161082.1	paralemmin-2-like	-0.416836	0.253279	-1.06197	0.00514263	-0.75629	0.0518516	-0.996477	0.00431543	-1.00185	0.00858671
1089	Ssa#XM_014161115.1	Leucyl-cystinyl aminopeptidase	-0.0317234	0.864027	-0.189224	0.306126	-0.623045	0.00163084	-0.827636	0.000205778	-0.287029	0.196627
1090	Ssa#XM_014161156.1	ubiquitin-like protein	1.16177	0.00127465	0.580904	0.0276633	0.45702	0.115817	0.91614	0.0135307	0.765481	0.00246876
1091	Ssa#XM_014161207.1	Tectonic-2	0.441809	0.0119957	0.581111	0.00105542	0.312915	0.0340743	0.897938	5.13707e-05	0.409507	0.0581758
1092	Ssa#XM_014161266.1	GON-4-like protein	-0.452534	0.0318886	-0.491639	0.00269903	-0.331308	0.0571574	-0.89904	0.000295855	-0.566983	0.0444599
1093	Ssa#XM_014161279.1	Methionine adenosyltransferase II, alpha b	0.0689248	0.532213	-0.00340914	0.975846	0.0942036	0.514047	0.343574	0.0136071	0.881765	0.00908052
1094	Ssa#XM_014161305.1	RILP-like protein 2	0.348644	0.0105326	0.191669	0.101968	0.333865	0.0220447	1.00955	0.000124571	0.283351	0.0603412
1095	Ssa#XM_014161391.1	clustered mitochondria protein homolog	-0.0904076	0.72711	-0.0101882	0.966893	0.113896	0.635911	1.05093	0.0405597	0.394076	0.180268
1096	Ssa#XM_014161399.1	L-serine dehydratase/L-threonine deaminase	-0.0696948	0.70745	-0.681624	0.0109812	-0.354217	0.0930542	-0.505677	0.0179766	1.70413	0.00696229
1097	Ssa#XM_014161401.1	annexin A2-like	0.462247	0.0434975	-0.695756	0.00542462	-0.5915	0.109157	-1.5241	0.000187368	-0.977113	0.000770882
1098	Ssa#XM_014161422.1	Kinesin-like protein KIF2A	0.515543	0.0532843	0.526655	0.0397794	-0.0152162	0.938366	0.851074	0.0230688	0.247547	0.300574
1099	Ssa#XM_014161449.1	Tropomyosin alpha-3 chain	0.377892	0.400972	0.963763	0.00196291	0.857384	0.0121502	0.500276	0.175341	1.03234	0.0184086
1100	Ssa#XM_014161454.1	Ras GTPase-activating-like protein IQGAP1	0.0126266	0.939267	-0.288539	0.0371836	-0.253745	0.159912	-0.798889	7.35992e-05	-0.785417	0.0010933
1101	Ssa#XM_014161594.1	Noggin 1	0.615703	0.0191041	0.665971	0.0202923	0.901031	0.00716118	0.633682	0.00813933	0.0166024	0.939104
1102	Ssa#XM_014161635.1	Adducin 1	0.973666	0.0164045	0.673783	0.126807	0.143775	0.705965	1.13163	0.00138341	0.486574	0.266619
1103	Ssa#XM_014161687.1	cytochrome b ascorbate-dependent protein 3-like	-0.372615	0.00420153	-0.935933	0.000167625	-0.8027	5.2125e-06	-1.12636	3.60073e-07	-1.13913	2.59364e-07
1104	Ssa#XM_014161734.1	Neuropathy target esterase	1.07084	0.00474526	0.782672	0.0200254	0.750378	0.00689953	1.34227	0.00122973	0.768222	0.0952623
1105	Ssa#XM_014161737.1	folliculogenesis specific bHLH transcription factor	0.385799	0.0149459	0.475241	0.00859926	0.188446	0.195436	0.850369	0.00267594	0.378731	0.056441
1106	Ssa#XM_014161777.1	Dual specificity protein phosphatase 13	0.451457	0.203197	0.0858184	0.800374	0.368788	0.265802	0.877689	0.00307703	-0.19404	0.622053
1107	Ssa#XM_014161795.1	Glucokinase	-0.243034	0.0927449	0.0631518	0.699563	0.647831	0.0143024	1.09782	0.00258982	0.814919	0.0189757
1108	Ssa#XM_014161797.1	Myosin regulatory light chain 2, atrial isoform	0.297098	0.346304	0.37599	0.481079	0.119986	0.460993	1.11334	0.0116527	0.370067	0.0417182
1109	Ssa#XM_014161843.1	C-type lectin domain family 4 member K	-0.533991	0.0167722	-1.24019	0.000452917	-1.44904	2.47761e-05	-2.20483	3.81233e-05	-0.874776	0.00132087
1110	Ssa#XM_014161859.1	Zinc finger protein 367	0.559787	0.00266656	0.417302	0.011975	0.399071	0.00235002	1.03004	0.00176921	0.527851	0.0187568
1111	Ssa#XM_014161986.1	Glycerophosphodiester phosphodiesterase domain-containing protein 1	-0.051594	0.790061	-0.25151	0.215935	-0.246329	0.21548	-0.818299	0.00134085	-0.272037	0.220831
1112	Ssa#XM_014162042.1	neutrophil cytosol factor 2-like	-0.415601	0.0183022	-0.205422	0.137841	-0.130727	0.336886	-0.236146	0.111792	1.24565	0.0156066
1113	Ssa#XM_014162129.1	Glucagon receptor	0.648826	0.00733089	0.613834	0.00120349	0.346347	0.0244865	1.26765	0.000225817	0.684925	0.0223687
1114	Ssa#XM_014162133.1	cytochrome P450 2M1-like	-0.431656	0.285708	-0.324429	0.196748	-0.0184174	0.938374	-0.884889	0.00302938	-0.0291324	0.921129
1115	Ssa#XM_014162140.1	A-kinase anchor protein 12-like	0.509088	0.453341	0.650434	0.318065	0.242763	0.57398	0.881007	0.0481202	0.20954	0.650332
1116	Ssa#XM_014162158.1	cytochrome c oxidase subunit 7A2, mitochondrial-like	0.740291	0.0013939	0.959916	0.000477746	1.19979	1.44399e-05	1.54328	6.44404e-06	1.38015	1.42134e-05
1117	Ssa#XM_014162168.1	protein phosphatase 1 regulatory subunit 14A-like	0.773308	0.00175328	0.798146	0.000451774	0.603675	0.00480469	0.444523	0.0134339	0.0531306	0.771364
1118	Ssa#XM_014162251.1	protein PXR1-like	0.480229	0.0265188	-0.0309176	0.873443	-0.0997437	0.611961	-0.72199	0.00997979	-0.859475	0.00396073
1119	Ssa#XM_014162322.1	Gap junction protein	0.322471	0.485386	0.897914	0.00997976	-0.0379127	0.915817	0.925092	0.0396039	0.295988	0.503845
1120	Ssa#XM_014162425.1	Mitogen-activated protein kinase kinase kinase kinase 5 - Ident 76	-0.0430208	0.705499	-0.367395	0.0105287	-0.358569	0.000386958	-0.878105	8.30738e-08	-0.60131	4.70709e-05
1121	Ssa#XM_014162647.1	complement C4-B-like	0.877606	0.000479835	0.617242	0.00273626	0.742149	0.00182393	0.665008	0.000209368	0.635977	0.0020203
1122	Ssa#XM_014162686.1	Phosphoserine phosphatase	-0.933514	0.000144046	0.147514	0.296877	0.165687	0.230128	0.0417521	0.750012	0.234145	0.23779
1123	Ssa#XM_014162701.1	Sterol regulatory element-binding protein cleavage	0.711913	0.0120727	0.479857	0.0961095	0.367497	0.0239583	0.804385	0.00205809	0.479749	0.121854
1124	Ssa#XM_014162712.1	Abhydrolase domain-containing protein 15	-0.0732689	0.63255	-0.00881636	0.948676	0.35091	0.166571	0.527599	0.0033486	0.904803	1.46363e-05
1125	Ssa#XM_014162766.1	Phosphorylase b kinase gamma catalytic chain, live	0.233155	0.153644	0.62648	0.00100487	1.0366	0.000102997	0.904946	9.59937e-05	0.417536	0.0497076
1126	Ssa#XM_014162775.1	Claudin g	0.322229	0.039594	-0.116568	0.330296	-0.106377	0.612579	-0.679538	9.00151e-05	-0.840925	6.75885e-05
1127	Ssa#XM_014162778.1	regulator of G-protein signaling 3-like	-0.393112	0.103034	-0.82387	0.00295177	-0.624203	0.0140608	-0.741889	0.011351	-0.628704	0.0281776
1128	Ssa#XM_014162813.1	ATP-sensitive inward rectifier potassium channel 1	0.219893	0.152787	0.6082	0.000218309	0.310232	0.0102287	1.16892	3.64982e-06	1.17702	1.56742e-07
1129	Ssa#XM_014162984.1	uncharacterized LOC106581144	-0.696179	0.00311185	-0.635789	0.00698656	-0.341517	0.0500687	-0.892836	0.000166951	-0.51125	0.0303917
1130	Ssa#XM_014163020.1	Dixin	-0.541485	0.00218447	-0.267813	0.133118	0.0293724	0.707907	-0.674211	0.000249588	-0.937531	0.00032995
1131	Ssa#XM_014163215.1	leucine-rich repeat extensin-like protein 2	0.657931	0.00748772	0.235247	0.182833	0.459599	0.0243824	1.16268	0.0037632	0.555973	0.088841
1132	Ssa#XM_014163238.1	Serpin H1 (Hsp47)	0.320262	0.141024	-0.131228	0.42932	-0.106901	0.420026	1.82245	5.6159e-07	1.21788	4.3673e-05
1133	Ssa#XM_014163250.1	lysophosphatidic acid receptor 4-like	-0.197185	0.0903308	-0.609438	0.000657483	-0.474993	0.0021838	-0.828264	5.43454e-05	0.0501427	0.725797
1134	Ssa#XM_014163348.1	galactose-3-O-sulfotransferase 2-like	0.493888	0.185524	0.567362	0.30567	0.278035	0.222538	1.32135	0.0082593	0.419944	0.212983
1135	Ssa#XM_014163374.1	von Willebrand factor A domain-containing protein 5A-like	1.04358	0.00432915	0.899786	0.00813466	0.281258	0.282658	1.27153	0.00680651	0.31066	0.357826
1136	Ssa#XM_014163384.1	High affinity choline transporter 1	0.235406	0.364833	0.328609	0.111171	0.200143	0.274003	0.875096	0.0317482	0.332031	0.277892
1137	Ssa#XM_014163416.1	Protein sel-1 homolog 3	-1.37656	0.00197894	-1.44473	0.000423196	-0.718572	0.0183082	-0.802578	0.0113082	-0.29509	0.282196
1138	Ssa#XM_014163456.1	NACHT, LRR and PYD domains-containing protein 1	0.853224	0.0240019	0.73815	0.0484128	0.601856	0.045187	1.54011	0.000226608	0.713393	0.197999
1139	Ssa#XM_014163510.1	Ventricular zone-expressed PH domain-containing protein homolog 1	0.842232	0.0601608	1.37505	0.0092181	0.55363	0.186739	2.31973	0.0009896	1.14463	0.0328031
1140	Ssa#XM_014163556.1	extracellular calcium-sensing receptor-like	0.219196	0.000823089	0.306608	0.00373169	0.194981	0.0517282	0.888133	0.00712558	0.335251	0.0285296
1141	Ssa#XM_014163565.1	Pumilio homolog 1	0.951085	0.0105297	0.741376	0.00827477	0.42692	0.0641676	0.523617	0.0439255	0.33063	0.305526
1142	Ssa#XM_014163570.1	Succinate receptor 1	-0.687247	0.0161115	-0.451309	0.117897	-1.10193	0.000733544	-0.435213	0.0876644	-0.235859	0.339417
1143	Ssa#XM_014163649.1	Claudin 8 - Ident 62	0.361054	0.104903	-0.284849	0.262179	0.121628	0.581823	-1.34222	0.000791826	-1.30444	0.000154743
1144	Ssa#XM_014163697.1	capZ-interacting protein-like	1.09771	0.00730011	0.572253	0.087853	0.501578	0.172551	1.50715	0.00391402	0.706099	0.157523
1145	Ssa#XM_014163698.1	splicing factor 3A subunit 2-like	0.567115	0.0221419	0.391268	0.0781005	0.312163	0.094786	0.845087	0.0402242	0.0487402	0.897865
1146	Ssa#XM_014163716.1	keratin-associated protein 4-3-like	1.34352	0.0025611	0.456758	0.256954	0.108242	0.739798	1.43351	0.00227785	0.681463	0.237019
1147	Ssa#XM_014163747.1	immunoresponsive 1 homolog	-0.186884	0.0112	-0.204896	0.0125656	-0.266061	0.000271446	-0.191456	0.0151404	1.96538	0.0020102
1148	Ssa#XM_014163777.1	G-protein coupled receptor 183-like	0.776476	0.00702132	0.631204	0.00966535	0.393759	0.113	0.857159	0.00283718	0.139813	0.685512
1149	Ssa#XM_014163809.1	Palmitoyltransferase ZDHHC3	0.525492	9.91469e-05	0.359375	0.0967121	0.168052	0.363863	0.914698	0.00265153	0.179883	0.470639
1150	Ssa#XM_014163825.1	ras-related protein Rab-17-like	0.522067	0.0131332	0.291617	0.201072	0.409941	0.0407319	0.813043	0.00449826	0.409478	0.195888
1151	Ssa#XM_014163957.1	testis development-related protein-like	-0.909729	0.0773338	-0.150219	0.773452	-0.219864	0.688638	-1.06207	0.0202216	-0.356799	0.454695
1152	Ssa#XM_014163988.1	Son of sevenless homolog 2	0.728074	0.00530951	0.714427	0.00664703	0.571245	0.00481623	1.09873	0.00263391	0.495143	0.050202
1153	Ssa#XM_014163989.1	GTP-binding protein 8	1.22917	0.00241419	1.09831	0.00640478	0.879173	0.0107423	1.67967	0.000499634	0.881766	0.092037
1154	Ssa#XM_014164030.1	Cell division cycle associated 7a	-1.03798	0.00551414	-0.167801	0.206431	-0.913722	1.90601e-05	-0.49301	0.0313336	0.0251262	0.837957
1155	Ssa#XM_014164051.1	Homeobox protein DLX-1	-0.195773	0.495469	-0.206613	0.531407	0.307466	0.204242	-0.273304	0.257565	-1.04165	0.00854286
1156	Ssa#XM_014164064.1	E3 ubiquitin-protein ligase UBR3	0.90189	0.0147865	0.752789	0.0261899	0.699104	0.0106469	1.2874	0.000888382	0.512841	0.257657
1157	Ssa#XM_014164086.1	Bile salt export pump	0.747475	0.00403264	0.569863	0.016582	0.386428	0.106193	1.16693	0.00532312	0.435641	0.0584188
1158	Ssa#XM_014164094.1	serine threonine kinase 39	-1.43568	0.000105991	-0.698616	0.0146181	-0.707656	0.0150322	-0.0160451	0.925269	0.109363	0.62173
1159	Ssa#XM_014164290.1	ankyrin repeat and SOCS box containing 1	0.80103	0.00593371	0.613425	0.00659261	0.550952	0.00650757	1.2053	7.54285e-05	0.50877	0.108258
1160	Ssa#XM_014164302.1	Connexin 43.4	0.547584	0.103038	0.421025	0.1792	0.313339	0.132096	0.976096	0.00490787	0.346119	0.233442
1161	Ssa#XM_014164314.1	glutamate-rich protein 6-like	0.866166	0.0549279	0.399088	0.305853	0.550156	0.0780145	0.922539	0.0332374	0.652923	0.23223
1162	Ssa#XM_014164327.1	major histocompatibility complex class I-related gene protein-like	-0.238254	0.429913	1.43523	0.57561	-1.36727	0.00194239	-0.301491	0.383231	0.39924	0.0797819
1163	Ssa#XM_014164332.1	Interleukin-10 receptor subunit beta	0.967315	0.0407955	0.844306	0.072979	0.767582	0.0672212	0.984215	0.103659	0.681835	0.116739
1164	Ssa#XM_014164341.1	High affinity cGMP-specific 3 ,5 -cyclic phosphodi	1.61287	3.15481e-05	0.127791	0.566041	-0.330155	0.241142	-1.73189	7.52031e-06	-1.42459	0.00034211
1165	Ssa#XM_014164354.1	SLIT and NTRK-like protein 5	0.567299	0.00985138	0.540838	0.011638	0.407902	0.0101242	0.841081	0.000132143	0.448163	0.0583048
1166	Ssa#XM_014164451.1	Caspase-like	-0.389632	0.183965	-0.806445	0.00951523	-0.800463	0.00873264	-0.202807	0.565358	0.362804	0.229491
1167	Ssa#XM_014164527.1	Arf-GAP with dual PH domain-containing protein 1	0.479241	0.00957988	0.0612326	0.686707	0.305683	0.0423472	0.918392	2.78692e-05	-0.0334294	0.898895
1168	Ssa#XM_014164544.1	deoxyribonuclease-2-alpha-like	-0.219154	0.0957163	-0.384477	0.0103727	-0.437073	0.00327423	-0.6095	0.000494798	-0.9005	0.000580607
1169	Ssa#XM_014164575.1	Growth hormone regulated TBC protein 1a	-0.795926	0.00677466	-0.943999	0.00339518	-0.765853	0.00382553	-1.04581	0.000459215	-0.308591	0.392668
1170	Ssa#XM_014164664.1	Guanine nucleotide exchange factor DBS	-0.0508939	0.855392	-0.332445	0.0877497	-0.366958	0.067457	-0.838388	0.00178752	-0.566398	0.0123112
1171	Ssa#XM_014164688.1	cysteine-rich venom protein ophanin-like	1.22861	0.000419382	-0.456942	0.140942	-1.19301	0.000381318	-1.26238	1.88033e-05	-1.25642	5.84077e-05
1172	Ssa#XM_014164708.1	interleukin 17D	0.119213	0.513255	-0.26779	0.13805	-0.476629	0.000601276	-1.0023	3.94638e-06	-0.74469	0.000124804
1173	Ssa#XM_014164729.1	adrenodoxin-like	1.07308	0.00984336	1.12191	0.00698619	0.504384	0.1429	1.30241	0.0153236	0.529592	0.268182
1174	Ssa#XM_014164868.1	Scavenger receptor cysteine-rich domain-containing	1.15086	0.00781293	0.672273	0.0656632	0.820802	0.0134325	1.16146	0.00123413	0.457145	0.329336
1175	Ssa#XM_014164895.1	Mitotic checkpoint serine/threonine-protein kinase	-0.8099	0.000771811	0.252373	0.0561497	-0.296615	0.0306434	-0.555604	0.0496523	-0.100087	0.596912
1176	Ssa#XM_014164896.1	Adenylate cyclase 6b	1.26862	0.00079592	0.768597	0.0216547	0.803593	0.00255986	1.35761	0.00148861	0.408616	0.370937
1177	Ssa#XM_014164968.1	E3 ubiquitin-protein ligase SH3RF1	-0.678698	0.0028003	-1.0319	0.000173515	-1.19169	1.64821e-05	-1.1795	1.50008e-05	-1.10677	7.34892e-05
1178	Ssa#XM_014165110.1	interferon-induced guanylate-binding protein 1-like	0.105647	0.61482	-0.548862	0.0393429	-0.212	0.323551	0.648092	0.0426737	0.882439	0.0233256
1179	Ssa#XM_014165132.1	Plastin-2 lymphocyte cytosolic protein	-0.310094	0.0875251	-0.53041	0.0102992	-0.670153	0.0102642	-0.80536	0.000484426	0.0468935	0.762616
1180	Ssa#XM_014165219.1	Nebulette	1.01133	0.00350026	0.828731	0.0382408	0.673011	0.0194309	1.35125	0.00282379	0.981379	0.0803115
1181	Ssa#XM_014165427.1	prisilkin-39-like	0.0481948	0.332432	0.024501	0.656374	0.215773	0.421695	0.852983	0.011009	0.187047	0.245745
1182	Ssa#XM_014165437.1	Frizzled-5	0.424429	0.0766831	0.669893	0.00144976	-0.00578372	0.978706	0.844269	0.00514554	0.469857	0.113461
1183	Ssa#XM_014165444.1	YHR209W	-0.150366	0.422599	-0.450469	0.195575	-0.123727	0.512238	-1.11433	0.000273966	-1.1561	1.78546e-05
1184	Ssa#XM_014165669.1	interferon-induced guanylate-binding protein 1-like	-0.279249	0.178882	-0.895749	4.15023e-05	-1.02739	0.00242769	-0.603075	0.00149634	-0.206787	0.0511645
1185	Ssa#XM_014165670.1	interferon-induced guanylate-binding protein 1-like	-0.616753	0.0210068	-1.02793	0.00130988	-0.653212	0.101567	-0.384852	0.0551342	-0.744721	0.0177534
1186	Ssa#XM_014165684.1	Bridging integrator 1	1.01372	0.0174224	0.645388	0.101502	0.597305	0.0389217	1.29341	0.00108636	0.535278	0.240188
1187	Ssa#XM_014165693.1	integrin, alpha V	0.684046	0.0385255	0.327691	0.333369	0.202028	0.511802	1.1158	0.00165007	0.560259	0.0679631
1188	Ssa#XM_014165701.1	receptor-interacting serine/threonine-protein kinase 1-like	-0.401775	0.0947776	-0.729446	0.0069048	-0.561915	0.0392366	-0.330545	0.24874	-1.13965	0.0027699
1189	Ssa#XM_014165713.1	Neuropilin 2a	0.866077	0.00485514	0.555459	0.043243	0.455484	0.0718964	1.00919	0.00175953	0.344486	0.343971
1190	Ssa#XM_014165717.1	spindle assembly checkpoint kinase-like	-0.418457	0.0712043	-0.576273	0.0217691	-0.603513	0.0237941	-0.389154	0.135282	-1.10832	0.00121303
1191	Ssa#XM_014165759.1	interferon-inducible GTPase_a [Salmo salar] Immunity-related GTPase	0.699455	0.0306203	0.454427	0.142287	0.476087	0.056191	0.896964	0.0152324	0.266565	0.486604
1192	Ssa#XM_014165792.1	Collagen alpha-2	0.880932	0.0308521	0.531324	0.0665114	0.731653	0.00556952	1.10599	0.000966601	1.08619	0.000553373
1193	Ssa#XM_014165815.1	E3 ubiquitin-protein ligase MARCH4-like	0.875837	0.00124057	0.759598	0.0180637	0.574202	0.0157176	1.34745	3.75096e-05	0.493113	0.269553
1194	Ssa#XM_014165838.1	serine-rich adhesin for platelets-like	0.509252	0.0160773	0.490726	0.0298512	0.411801	0.0102585	1.37969	0.0154688	0.691196	0.104348
1195	Ssa#XM_014165845.1	tumor necrosis factor receptor superfamily member 5-like	2.10409	0.00501275	1.75654	0.025147	1.39789	0.016593	2.63638	0.000234893	1.38643	0.0956943
1196	Ssa#XM_014165968.1	cytochrome c oxidase subunit NDUFA4-like	-0.102323	0.788397	0.377361	0.216459	0.846836	0.00548879	-0.24547	0.358169	0.105504	0.712485
1197	Ssa#XM_014165992.1	Adenosine receptor A1	0.469007	0.138593	0.165506	0.436536	0.454161	0.0152525	0.855905	0.00158679	0.253985	0.303646
1198	Ssa#XM_014166022.1	SAM pointed domain-containing Ets transcription fa	-0.843573	5.12632e-06	-0.346087	0.00865566	-0.261546	0.0165215	-0.632031	0.00100349	-0.0891908	0.570727
1199	Ssa#XM_014166076.1	Plakophilin-1	0.17195	0.403476	0.535233	0.031549	0.833649	0.00255495	0.711946	0.0495718	0.121314	0.556399
1200	Ssa#XM_014166093.1	Adenosine A1 receptor	0.751794	0.0966985	0.408633	0.270708	0.181125	0.48469	0.986572	0.0160058	0.317699	0.294163
1201	Ssa#XM_014166147.1	CaM kinase-like vesicle-associated b	0.412202	0.00245454	0.744009	0.00202262	1.08123	1.77004e-05	-0.678025	2.73229e-05	-0.499903	0.00898648
1202	Ssa#XM_014166156.1	Semaphorin 3fa	-0.0655813	0.494047	0.193799	0.20391	-0.071109	0.513085	0.801079	0.000189788	0.280667	0.0885665
1203	Ssa#XM_014166169.1	GDH/6PGL endoplasmic bifunctional protein	-0.505154	0.0443489	-0.146846	0.323194	-0.0283067	0.867666	-0.798093	8.49144e-07	-0.501082	0.00149022
1204	Ssa#XM_014166282.1	Zinc finger protein 362a	-0.544598	0.0352092	-0.114486	0.566893	-0.192771	0.390871	-0.742895	0.00201486	-0.824854	0.00298422
1205	Ssa#XM_014166297.1	tumor necrosis factor receptor superfamily member 1B-like	-0.0957385	0.768261	-0.13648	0.396605	0.113408	0.450515	-0.133268	0.28572	0.887618	0.00101104
1206	Ssa#XM_014166329.1	Serum/glucocorticoid regulated kinase 2 - Ident 95	-0.413094	0.0139562	-0.928979	0.000150007	-0.99292	0.000161773	-0.803283	6.79669e-05	-0.916485	0.000690998
1207	Ssa#XM_014166340.1	Bactericidal/permeability-increasing protein	-0.0326148	0.793727	-0.81494	0.000115896	-0.649626	0.00126917	-0.920239	0.000213095	-0.962705	8.81297e-05
1208	Ssa#XM_014166347.1	Band 4.1-like protein 1	0.241492	0.084862	-0.149891	0.461277	-0.351163	0.0524095	-0.271922	0.270348	-0.79399	0.00196492
1209	Ssa#XM_014166369.1	Neural cell adhesion molecule L1-like protein	0.453376	0.0530146	0.441801	0.0450503	0.256311	0.215148	0.896117	0.000258775	0.153753	0.582357
1210	Ssa#XM_014166403.1	FERM domain-containing protein 4B-like	0.972022	3.61205e-05	0.489705	0.0362644	0.0497908	0.821788	0.330092	0.12055	0.31044	0.147269
1211	Ssa#XM_014166469.1	DEP domain containing MTOR-interacting protein	0.435495	0.0270092	-0.756884	0.0011186	-1.05966	0.000789301	-0.32932	0.101978	-0.665823	0.0253317
1212	Ssa#XM_014166487.1	Transient receptor potential cation channel, subfamily C, member 4 associated protein b	0.256147	0.101112	0.36062	0.0131365	0.163796	0.229029	0.868005	0.00284164	0.20294	0.148528
1213	Ssa#XM_014166546.1	Inositol hexaphosphate kinase 2	1.2005	0.00263989	0.78054	0.0313189	0.63521	0.0699236	1.59897	0.00609004	0.576475	0.230307
1214	Ssa#XM_014166564.1	cell death activator CIDE-3-like	0.0176071	0.865679	0.697769	0.00253057	0.813805	0.000181085	-0.230817	0.100023	-0.21256	0.0864129
1215	Ssa#XM_014166575.1	Inter-alpha-trypsin inhibitor heavy chain H1	-0.134266	0.494475	-1.09897	0.0100102	-1.04903	0.000824406	-1.05467	0.000321697	-1.16757	0.00528205
1216	Ssa#XM_014166590.1	guanylin-like	-0.374074	0.0286074	0.437808	0.0542882	0.465918	0.0798409	0.245174	0.0908438	1.09559	0.00134314
1217	Ssa#XM_014166686.1	SH2 domain-containing protein 5-like	0.774181	0.00456106	0.64352	0.0156158	0.489377	0.00857996	1.17264	0.000192072	0.58733	0.0204401
1218	Ssa#XM_014166872.1	tripartite motif-containing protein 16-like protein	-0.165782	0.346025	-0.127774	0.594483	-0.255226	0.0577916	-0.00674863	0.962508	0.924464	0.00129443
1219	Ssa#XM_014166951.1	EF-hand and coiled-coil domain-containing protein 1-like	0.299124	0.12955	0.540243	0.0225084	0.177117	0.355551	1.12649	0.000198602	0.505795	0.0213952
1220	Ssa#XM_014167006.1	wiskott-Aldrich syndrome protein homolog	0.0651177	0.764576	0.106714	0.478482	0.0819069	0.57485	-1.22907	0.000223052	-0.367685	0.231351
1221	Ssa#XM_014167143.1	IKAROS family zinc finger 1	0.718393	0.0286289	0.623125	0.0536451	0.192184	0.44806	0.843278	0.00775857	0.04145	0.922853
1222	Ssa#XM_014167195.1	Microspherule protein 1	0.821779	0.0134327	0.804667	0.0286224	0.203735	0.517703	1.32623	0.0132516	0.504851	0.190375
1223	Ssa#XM_014167221.1	Villin 1	-0.418231	0.0353086	-0.405259	0.0590679	-0.475258	0.035695	-1.38685	2.08161e-05	-0.406672	0.149236
1224	Ssa#XM_014167340.1	Nuclear receptor subfamily 1, group D, member 2a	0.39744	0.382935	0.632961	0.00474404	0.97439	0.00226166	0.956489	4.85546e-05	0.556975	0.0744781
1225	Ssa#XM_014167363.1	serine/threonine-protein kinase 10-like	-0.53086	0.0815274	-0.731885	0.00244659	-0.748989	4.38737e-05	-0.917595	0.000314328	-0.332037	0.128454
1226	Ssa#XM_014167490.1	Syntaxin-18	0.872202	0.0161552	0.712552	0.0200012	0.695259	0.00565761	1.12333	0.000778178	0.687088	0.0722519
1227	Ssa#XM_014167501.1	cryptochrome-2-like	0.687434	0.00234146	0.689598	0.0241957	0.65028	0.00282296	1.2358	0.000524344	0.780874	0.00704324
1228	Ssa#XM_014167517.1	Unknown	0.0384146	0.935257	-0.301066	0.353525	-0.275694	0.498082	-0.0831859	0.796772	0.832959	0.030692
1229	Ssa#XM_014167654.1	extensin-like	0.568943	0.037507	0.141043	0.516107	0.446671	0.0443742	1.00688	0.00584963	0.172583	0.633862
1230	Ssa#XM_014167677.1	Solute carrier family 25 member 35	0.997877	0.0228211	0.668582	0.0480475	0.196687	0.48704	0.978798	0.000339741	0.70407	0.0115759
1231	Ssa#XM_014167740.1	ETS-related transcription factor Elf-3	-0.989117	0.0122835	-1.63913	0.00225708	-0.991537	0.00230144	-1.69117	0.000626431	0.349575	0.290147
1232	Ssa#XM_014167780.1	sciellin-like	-0.0721419	0.734642	-0.185159	0.373093	-0.113654	0.539779	-0.504491	0.0266548	-0.838094	0.00120931
1233	Ssa#XM_014167884.1	Peptidyl-prolyl cis-trans isomerase-like 1	0.799113	0.00441481	0.706539	0.00448364	0.502557	0.0107381	0.821553	0.00609609	0.652422	0.0475706
1234	Ssa#XM_014167961.1	Phosphatidate phosphatase LPIN2	0.986496	0.0489897	0.375058	0.353144	0.292699	0.217034	0.861647	0.0538045	0.418417	0.199425
1235	Ssa#XM_014167963.1	Myosin, light chain 9b, regulatory	0.338228	0.387912	0.20224	0.505652	0.349488	0.149337	0.931771	0.0342988	0.490787	0.101179
1236	Ssa#XM_014167996.1	Vitamin D receptor b	0.3848	0.00507258	-0.252002	0.0985599	-0.193386	0.0557312	-1.45554	1.12121e-06	-1.60304	4.32609e-08
1237	Ssa#XM_014168053.1	Thioredoxin reductase 3	0.134998	0.18737	-0.0174426	0.860533	-0.0402973	0.621848	0.479425	0.000135973	0.880355	0.000474868
1238	Ssa#XM_014168096.1	Peroxisomal membrane protein 4	1.20708	0.00663163	1.12383	0.00817273	0.58547	0.114262	1.42182	0.011547	0.58213	0.243531
1239	Ssa#XM_014168165.1	Phospholipid transfer protein	-0.357307	0.174787	0.529427	0.00187931	0.798612	6.9529e-05	1.26706	2.73472e-05	1.28774	9.3776e-05
1240	Ssa#XM_014168188.1	protein-glutamine gamma-glutamyltransferase 2-like	-0.638079	0.28807	-1.3385	0.0131904	-1.438	0.0188266	-0.676183	0.143151	-1.02445	0.0401624
1241	Ssa#XM_014168202.1	protein TPRXL	0.76607	0.0247992	0.543501	0.112329	0.411623	0.0835123	1.12219	0.000334444	0.429986	0.268364
1242	Ssa#XM_014168238.1	keratin-associated protein 5-5-like	0.44896	0.476649	0.477022	0.247507	0.404679	0.251816	1.41236	0.00862044	0.79203	0.251469
1243	Ssa#XM_014168266.1	cysteinyl leukotriene receptor 1 (cysltr1)	-0.135935	0.634388	0.125717	0.572919	0.0391348	0.879654	-0.105737	0.667213	0.832034	0.0273778
1244	Ssa#XM_014168304.1	ice nucleation protein-like	0.393305	0.00424041	0.218705	0.0543357	0.172075	0.129982	0.830956	0.00191697	0.458187	0.0689012
1245	Ssa#XM_014168307.1	Mesencephalic astrocyte-derived neurotrophic factor	-0.512643	0.00163713	-0.128958	0.212892	0.11631	0.20631	-0.221588	0.246911	0.829661	0.0116039
1246	Ssa#XM_014168324.1	RING finger protein 208-like	0.272033	0.500017	0.54929	0.0140861	0.52991	0.0527413	0.478392	0.130243	0.929263	0.00144749
1247	Ssa#XM_014168369.1	extracellular matrix protein 2-like	0.558978	0.0145486	0.393241	0.121162	0.332829	0.106945	1.08127	0.00217499	0.545648	0.0390747
1248	Ssa#XM_014168459.1	Histone deacetylase 11	0.211927	0.796985	0.232378	0.593797	0.380195	0.286922	1.01683	0.0182826	0.847016	0.174939
1249	Ssa#XM_014168515.1	heme-binding protein 2-like	-0.123298	0.266154	0.391875	0.0090884	0.969526	0.00102396	2.25545	0.000608264	2.21396	0.00320769
1250	Ssa#XM_014168545.1	ATPase_ Ca++ transporting_ cardiac muscle_ fast twitch 1 like	-0.351224	0.350818	0.368792	0.248146	0.917988	0.0394804	0.170543	0.585885	0.539727	0.129693
1251	Ssa#XM_014168621.1	Rho guanine nucleotide exchange factor 18	0.376633	0.0487054	0.0863274	0.626935	0.193575	0.283967	1.21731	0.0119149	0.668408	0.142241
1252	Ssa#XM_014168721.1	vegetative cell wall protein gp1-like	0.802032	0.00752058	0.734137	0.0694526	0.604278	0.0316491	1.02483	0.00439282	0.611358	0.0981443
1253	Ssa#XM_014168782.1	Leucine-rich alpha-2-glycoprotein	-0.645097	0.030704	-0.853753	0.00621523	-0.895213	0.000566275	-1.20373	0.00054368	-1.22961	0.000474179
1254	Ssa#XM_014168837.1	Failed axon connections homolog	-0.260093	0.655065	-1.52839	0.00557671	-0.863005	0.156835	-1.14704	0.0671515	-1.43422	0.0105092
1255	Ssa#XM_014168912.1	Desmoplakin a	-0.0753565	0.593872	-0.374391	0.07811	-0.194357	0.151785	-0.258337	0.0679174	-0.800425	0.000567328
1256	Ssa#XM_014168930.1	regulator of G-protein signaling 2-like	0.269603	0.379079	-1.01722	0.00617716	-0.418872	0.0601997	-1.88291	0.0002155	-1.78518	5.02304e-05
1257	Ssa#XM_014168980.1	RAS-like, family 11, member B	0.587514	0.000806132	0.744317	0.00236276	1.0914	2.20626e-06	1.00695	9.72827e-07	0.710126	0.0010142
1258	Ssa#XM_014169055.1	Serine/threonine-protein kinase Kist	1.23223	0.001363	0.945052	0.0132643	0.654716	0.0325074	1.44358	0.000391808	0.607141	0.169764
1259	Ssa#XM_014169067.1	regulator of G-protein signaling 21-like	0.328843	0.0555733	0.105711	0.482979	-0.0624459	0.656412	0.274	0.0673513	0.937113	0.00258353
1260	Ssa#XM_014169117.1	Scinderin	0.548078	0.00371042	-0.418319	0.000498423	-0.400196	0.000251481	-1.37659	6.13635e-07	-1.35286	7.88626e-06
1261	Ssa#XM_014169125.1	Glutamine synthetase	-0.181242	0.172774	0.248991	0.116036	0.926853	0.00010908	0.452226	0.0045639	0.077239	0.501031
1262	Ssa#XM_014169210.1	Serpin peptidase inhibitor, clade B	0.835643	0.00571712	0.398364	0.227043	0.571137	0.0720177	0.379636	9.6172e-05	0.531559	0.117968
1263	Ssa#XM_014169313.1	duodenase-1-like	-0.447255	0.0537378	-1.0319	0.00146714	-0.852345	0.00367491	-0.909108	0.00722767	-0.0499098	0.906145
1264	Ssa#XM_014169359.1	Leucine-rich repeat-containing protein 52	-0.534891	0.197002	-0.254867	0.558274	-0.103161	0.798039	-0.904311	0.015451	-0.152802	0.704904
1265	Ssa#XM_014169362.1	E3 ubiquitin-protein ligase RNF170-like	-0.119554	0.651808	-0.887064	0.00217336	-0.48241	0.174819	-0.645675	0.0271413	-0.836854	0.00570446
1266	Ssa#XM_014169377.1	polymeric immunoglobulin receptor-like	0.274594	0.193198	-0.0511512	0.699517	0.0539837	0.616125	0.0912037	0.603603	0.933477	0.0119556
1267	Ssa#XM_014169386.1	Lysosomal membrane glycoprotein 2	-0.287658	0.241916	-0.804987	0.00454482	-0.515353	0.0794032	-0.810567	0.00183159	-0.625046	0.0213173
1268	Ssa#XM_014169390.1	F-box-like/WD repeat-containing protein TBL1Y	0.734527	0.0132122	0.72329	0.00845526	0.446199	0.081711	1.03212	0.000484858	0.27423	0.480784
1269	Ssa#XM_014169453.1	Torsin family 1 like 3	0.947972	0.00577976	0.701803	0.0288361	0.583427	0.0383019	1.14718	0.00172749	0.575296	0.159612
1270	Ssa#XM_014169557.1	Leucine-rich repeat-containing protein 24	0.953726	0.00155682	0.699125	0.0207875	0.54563	0.0172821	1.09673	0.000172405	0.466265	0.226977
1271	Ssa#XM_014169596.1	MAP kinase-interacting serine/threonine kinase 2a	0.790242	0.00781709	0.208693	0.271567	0.887875	0.00302334	0.600906	0.00569427	0.481395	0.0629467
1272	Ssa#XM_014169663.1	uncharacterized LOC106584396	-0.430977	0.0128203	-0.778158	0.00801785	-0.630652	0.00091327	-1.05292	0.000246072	-0.868468	0.000473977
1273	Ssa#XM_014169906.1	cadherin-related family member 5-like	0.695105	0.0188527	0.657584	0.0412977	0.440817	0.068773	1.38286	0.0237225	0.456127	0.111001
1274	Ssa#XM_014169913.1	Synaptotagmin V - Ident 57	0.764827	0.00128738	0.459654	0.0173943	0.497153	0.00848898	0.797775	0.0115667	0.51642	0.0579716
1275	Ssa#XM_014169954.1	tetraspanin-13-like	-0.290888	0.0176123	-0.623427	0.0110396	-1.08108	0.000287899	-1.85184	4.81743e-06	-0.77168	0.000139358
1276	Ssa#XM_014170013.1	ladderlectin-like	0.502654	0.0018256	0.433676	0.0266251	0.433279	0.0177228	0.841674	0.000964124	0.504863	0.068654
1277	Ssa#XM_014170027.1	ras-related protein Rab-19-like	0.77168	0.0218223	0.128637	0.683909	0.385079	0.36118	-1.64807	1.59197e-05	-1.77203	2.66013e-05
1278	Ssa#XM_014170064.1	Protein tyrosine phosphatase, receptor type, J a	1.00522	0.00902123	0.799129	0.0291074	0.635343	0.046799	1.17623	0.00343518	0.364936	0.448739
1279	Ssa#XM_014170082.1	Differentially expressed in FDCP 6 homolog	-0.492822	0.0040621	-0.648886	0.000369129	-0.544833	0.00120495	-0.814113	8.87226e-05	0.0403209	0.886683
1280	Ssa#XM_014170178.1	KxDL motif-containing protein 1	1.19797	0.00409014	0.880073	0.0311015	0.518688	0.108058	1.50101	0.0116637	0.587198	0.158151
1281	Ssa#XM_014170240.1	Mono [ADP-ribose] polymerase PARP16	0.397189	0.546404	1.02317	0.0250617	0.0060626	0.989819	0.60788	0.175275	0.434025	0.353256
1282	Ssa#XM_014170300.1	Zymogen granule membrane protein 16 precursor	-0.254703	0.0897425	-1.65943	1.97086e-06	-1.08574	0.00124227	-1.70907	0.000705011	-0.626557	0.00960802
1283	Ssa#XM_014170328.1	guanine nucleotide exchange factor for Rab-3A-like	0.963173	0.00170975	0.737976	0.00722237	0.473314	0.108778	1.06633	0.000860405	0.356705	0.300277
1284	Ssa#XM_014170396.1	Epidermal growth factor receptor kinase substrate	0.640552	0.133485	0.783766	0.0186769	0.139008	0.610166	0.795128	0.0340039	0.279035	0.482472
1285	Ssa#XM_014170408.1	E3 ubiquitin-protein ligase TRIM39-like	-0.262713	0.166581	-0.00756284	0.971498	0.221446	0.401313	0.18471	0.319381	1.20981	0.0101936
1286	Ssa#XM_014170450.1	beta-1,3-galactosyl-O-glycosyl-glycoprotein beta-1,6-N-acetylglucosaminyltransferase 3-like	0.700965	0.0185025	-0.160147	0.526623	-0.052656	0.841979	1.08781	0.0154879	-0.417294	0.0962445
1287	Ssa#XM_014170455.1	DnaJ	-0.154351	0.538078	0.417575	0.054126	0.226649	0.281371	0.435162	0.0447133	1.53633	0.000199531
1288	Ssa#XM_014170570.1	E3 ubiquitin-protein ligase ZNRF3	1.11092	0.102029	1.07115	0.0957201	0.077724	0.906877	1.14657	0.0415902	0.506613	0.463404
1289	Ssa#XM_014170754.1	Urea transporter 2	-0.0442606	0.788952	-0.786277	0.0015519	-0.827012	0.000104345	-1.0081	0.000549946	-1.06195	0.000230774
1290	Ssa#XM_014171004.1	Lectin, mannose-binding 2-like b	0.884777	0.0010548	0.729229	0.0254038	0.371107	0.202857	1.06035	0.00962495	0.379012	0.287682
1291	Ssa#XM_014171023.1	LIM domain kinase 1 - Ident 41	-0.843446	0.000570976	-0.076905	0.569853	0.00237874	0.987381	-0.742855	0.008663	-0.228668	0.277777
1292	Ssa#XM_014171037.1	hydroxysteroid (17-beta) dehydrogenase 3 (hsd17b3), X1	1.03041	0.0158852	0.693474	0.0907575	0.874926	0.0296099	1.26569	0.00155648	0.401246	0.464651
1293	Ssa#XM_014171038.1	hydroxysteroid (17-beta) dehydrogenase 3 (hsd17b3), X1	0.610043	0.0423769	0.667404	0.00297974	1.19324	0.000294493	0.74068	0.0101229	0.6673	0.0325558
1294	Ssa#XM_014171042.1	Protein patched homolog 1	0.666376	0.0343544	0.695447	0.0468997	0.440447	0.0480523	1.21262	0.000404185	0.533797	0.0967523
1295	Ssa#XM_014171071.1	A disintegrin and metalloproteinase with thrombospondin motifs 12	-0.82975	4.32459e-05	0.530364	3.81541e-05	0.531641	0.00130175	0.193472	0.0841725	0.15445	0.161437
1296	Ssa#XM_014171139.1	Succinyl-CoA:3-ketoacid coenzyme A transferase 1, mitochondrial	-0.447664	0.129536	-0.649708	0.00340952	-0.43337	0.00956062	-1.22435	2.08951e-05	-1.34547	2.20285e-05
1297	Ssa#XM_014171170.1	neural proliferation differentiation and control protein 1-like	0.636715	0.063649	0.342437	0.118609	0.533385	0.00791365	0.904473	0.00110429	0.449159	0.00853454
1298	Ssa#XM_014171400.1	prolactin receptor-like	-0.355385	0.260649	-0.426377	0.0493486	-0.337022	0.0836261	0.110283	0.895844	-0.811579	0.00486283
1299	Ssa#XM_014171413.1	bone morphogenetic protein 6-like	1.09683	0.00357987	0.766397	0.0215554	0.493768	0.1329	1.38631	0.00954992	0.474027	0.243524
1300	Ssa#XM_014171494.1	Sushi domain-containing protein 1	1.38797	0.00462945	0.81916	0.0442183	0.913053	0.0206873	1.07941	0.00812619	0.648565	0.11994
1301	Ssa#XM_014171503.1	Sushi domain-containing protein 1	1.33263	0.00346323	0.873073	0.0326036	0.908801	0.0142893	1.17947	0.00379864	0.580526	0.129969
1302	Ssa#XM_014171527.1	flavin reductase (NADPH)-like (LOC106585384), X1	-0.1982	0.40108	0.0208765	0.919824	-0.0816142	0.656741	-0.910021	0.00119465	-0.78112	0.00622614
1303	Ssa#XM_014171566.1	Prosalusin	0.983511	6.68759e-05	0.635544	0.00105346	0.621529	0.0018053	0.793107	0.00865898	0.246334	0.303727
1304	Ssa#XM_014171633.1	LIM domain only 4 - Ident 82	-0.46065	0.1805	-0.443582	0.134253	-0.360699	0.157478	-0.60594	0.0256712	-1.11786	0.00264146
1305	Ssa#XM_014171684.1	Stromelysin-3	-0.300571	0.00560824	-0.0619885	0.597894	-0.019542	0.830349	-0.983749	2.11252e-05	-1.15669	0.000208624
1306	Ssa#XM_014171767.1	Unc-119 homolog 1	-0.438036	0.0313289	-0.0141341	0.929827	0.0303881	0.8454	-0.824116	0.00190862	-0.367149	0.151642
1307	Ssa#XM_014171835.1	Syntaxin 1B	0.576355	0.00415523	0.540709	0.000452038	0.318896	0.0839511	0.902007	0.0003674	0.661013	0.00189004
1308	Ssa#XM_014171962.1	indoleamine 2,3-dioxygenase 2-like	1.64358	0.000405367	0.545088	0.00929472	0.646735	0.00511761	1.00507	0.00477482	0.291542	0.297946
1309	Ssa#XM_014171969.1	Early growth response protein 3	-0.157506	0.346691	0.00294351	0.986214	0.575731	0.115636	0.621744	0.0200832	0.943484	0.00303709
1310	Ssa#XM_014171982.1	KAT8 regulatory NSL complex subunit 3	0.916426	0.0100114	0.813203	0.0319851	0.338852	0.166091	0.923211	0.0735404	0.443318	0.0505545
1311	Ssa#XM_014172024.1	AT-rich interactive domain-containing protein 5A	-0.13437	0.331162	-0.50103	0.0129747	-0.564582	0.00401461	-0.798456	0.000432468	0.124379	0.447971
1312	Ssa#XM_014172057.1	Forkhead box B1b	0.838661	0.114753	0.592233	0.261173	0.0998745	0.619032	0.817283	0.0481931	0.350822	0.294907
1313	Ssa#XM_014172111.1	Voltage-dependent calcium channel gamma-5 subunit	0.700991	0.0308905	0.891928	0.00287516	0.331357	0.215152	1.01767	0.0109237	0.524986	0.0719081
1314	Ssa#XM_014172187.1	Proprotein convertase subtilisin/kexin type 5b	0.0085618	0.925961	0.121342	0.0929623	0.970334	0.00182853	0.435371	0.0112491	0.493563	0.0115049
1315	Ssa#XM_014172330.1	Multiple C2 and transmembrane domain-containing protein 1	0.462237	0.0352072	0.283293	0.128774	0.407081	0.0243345	1.13028	0.000345059	0.510652	0.136353
1316	Ssa#XM_014172357.1	Ras GTPase-activating protein 1	0.917948	0.016898	0.89021	0.0159349	0.351164	0.250293	1.06296	0.0238348	0.431311	0.320062
1317	Ssa#XM_014172393.1	GLUT6, facilitated glucose transporter member 3	-0.285067	0.143708	-0.671707	0.00203148	-0.782638	0.00044555	-0.856359	0.0004152	-0.209938	0.32619
1318	Ssa#XM_014172502.1	Macrophage-expressed gene 1 protein	0.0787872	0.529171	-0.698093	0.000732203	-0.802295	0.000694148	-0.686517	0.00434144	-0.696816	0.000156276
1319	Ssa#XM_014172597.1	C-C motif chemokine 19-4	0.227973	0.229529	-0.138137	0.46524	-0.135835	0.553734	0.264187	0.340608	1.19734	0.00567348
1320	Ssa#XM_014172601.1	C-C motif chemokine 4-like	-0.267599	0.348391	-1.14101	0.00699475	-1.2978	0.00249791	-1.33452	0.00579433	1.4423	0.0134803
1321	Ssa#XM_014172602.1	Myosin, heavy chain b	0.27173	0.599187	1.19268	0.0597074	1.02303	0.0345485	0.58582	0.279078	0.486877	0.469802
1322	Ssa#XM_014172635.1	uncharacterized LOC106585901	0.0160547	0.905255	0.23733	0.346678	0.699703	0.00162539	0.0421365	0.878674	0.911074	0.000176554
1323	Ssa#XM_014172836.1	LIM domain only protein 7	0.0393973	0.799753	-0.162863	0.234883	-0.0943307	0.561306	-0.651677	0.00187173	-0.984869	0.000466498
1324	Ssa#XM_014172904.1	Tomoregulin-2	0.684116	0.0015472	0.527736	0.054068	0.330405	0.111114	0.826798	0.00277604	0.447536	0.00932835
1325	Ssa#XM_014172954.1	Cldn10l2 protein	-0.859122	0.00350275	0.391244	0.0873859	0.176601	0.390538	0.0222591	0.901003	-0.00482979	0.982255
1326	Ssa#XM_014172969.1	GPI inositol-deacylase	0.385313	0.209778	0.302587	0.282334	0.00838355	0.981208	0.822157	0.0115763	0.506532	0.11149
1327	Ssa#XM_014172993.1	Connexin 43.4	0.475353	0.1136	0.531363	0.0954244	0.278808	0.124213	0.895731	0.00198736	0.324898	0.343775
1328	Ssa#XM_014173032.1	Solute carrier family 40 member 1	-0.091409	0.443464	-0.313592	0.0867889	-0.628566	0.104822	-0.396831	0.0104571	-0.902564	0.00226503
1329	Ssa#XM_014173047.1	signal transducer and activator of transcription 4-like	-0.759057	0.00336064	-0.420717	0.105582	-0.344787	0.0940609	-1.15245	4.42465e-05	-0.248705	0.49389
1330	Ssa#XM_014173059.1	Protein FEV	-1.0568	0.00109302	-1.37679	8.99696e-05	-0.804182	0.00162798	-0.894875	0.00079899	-0.548159	0.0136492
1331	Ssa#XM_014173114.1	Uridine phosphorylase 2	-0.173847	0.211964	0.0060712	0.956492	-0.0214642	0.886226	1.44908	0.00198331	0.394627	0.0867829
1332	Ssa#XM_014173164.1	Interferon-induced transmembrane protein 5 (ifm5)	0.220708	0.177634	-0.441542	0.0463825	-0.0980549	0.574431	-0.159532	0.44865	1.3475	0.00988602
1333	Ssa#XM_014173169.1	Growth factor receptor-bound protein 10a	-1.22171	1.6208e-05	-0.496983	0.0075138	-0.570269	0.000223535	-1.19432	6.45963e-06	-0.672086	0.00891265
1334	Ssa#XM_014173179.1	dispanin subfamily A member 2b-like	0.100579	0.573273	-0.443652	0.0699001	-0.15249	0.416973	-0.173967	0.4591	1.23754	0.0100057
1335	Ssa#XM_014173213.1	Ceramide synthase 5	0.830157	0.0217942	0.842536	0.0171525	0.356746	0.304379	1.04609	0.0415666	0.348985	0.341969
1336	Ssa#XM_014173288.1	Cell division cycle associated 7a	-0.833324	0.00893986	-0.122741	0.295053	-0.824514	0.000113587	-0.414104	0.014791	0.0567014	0.545572
1337	Ssa#XM_014173320.1	Interferon-inducible double stranded RNA-dependent protein kinase activator A homolog	-0.780995	0.0509327	-0.497696	0.317599	-1.03446	0.00730361	-0.297186	0.448768	-1.02144	0.0156921
1338	Ssa#XM_014173396.1	Pyridoxal	-1.21909	2.5423e-05	1.24256	3.69213e-06	0.701243	0.00468208	0.639396	0.00875173	0.70458	0.046387
1339	Ssa#XM_014173568.1	12 kDa heat shock protein, mitochondria	-0.184739	0.335022	0.634506	0.00370327	0.497202	0.0017078	0.229742	0.395719	1.00179	0.000633429
1340	Ssa#XM_014173638.1	myosin light chain kinase, smooth muscle-like	0.177427	0.556647	0.714999	0.0295541	0.779675	0.0149198	0.626894	0.0909734	0.837857	0.0472258
1341	Ssa#XM_014173865.1	Leucine-rich repeat and calponin homology domain-c	0.409417	0.00415057	0.336327	0.00295227	0.206203	0.00844069	1.0335	0.00377399	0.429197	0.112152
1342	Ssa#XM_014174025.1	Secretin receptor	-0.247973	0.324421	-0.471971	0.0118458	-0.456521	0.00630601	-1.03415	2.68248e-05	-0.793741	0.000797217
1343	Ssa#XM_014174046.1	Serine/threonine-protein kinase LATS2	0.93486	0.0399425	0.736675	0.0971883	0.373143	0.210591	1.23079	0.00585375	0.347665	0.365767
1344	Ssa#XM_014174055.1	cytochrome c oxidase copper chaperone	0.313554	0.237983	0.82547	0.00495444	0.579543	0.0525715	0.463635	0.103728	0.317637	0.21313
1345	Ssa#XM_014174061.1	tryptophanyl tRNA synthetase 2, mitochondrial	-0.5466	0.0138859	0.0506287	0.786302	-0.223767	0.2467	-1.01189	3.60971e-05	-0.0673905	0.766651
1346	Ssa#XM_014174111.1	Immunoglobulin superfamily member 3	0.965912	0.011496	0.864057	0.014202	0.106853	0.832311	1.26728	0.0114885	0.319533	0.435968
1347	Ssa#XM_014174289.1	orphan nuclear receptor Dax-1	0.492607	0.00809595	0.616632	0.0011238	0.95363	0.000465008	1.71843	0.000300705	1.33795	0.00186998
1348	Ssa#XM_014174338.1	serine protease 33-like	-0.399608	0.183098	-0.593644	0.0321609	-0.566465	0.0474555	-1.01638	0.0010397	-0.79321	0.00734754
1349	Ssa#XM_014174391.1	Sodium/hydrogen exchanger 2	-0.0686624	0.409201	0.831348	0.000852701	1.09083	8.24279e-07	1.14459	3.42677e-06	0.675465	2.17942e-05
1350	Ssa#XM_014174484.1	Rho GTPase-activating protein 6	-0.11483	0.741028	-1.02106	0.000576085	-0.491472	0.0772647	-0.859708	0.0122798	-1.00535	0.00150544
1351	Ssa#XM_014174557.1	High affinity cGMP-specific 3 ,5 -cyclic phosphodi	1.03042	0.000186947	0.0695329	0.706621	-0.314644	0.0993235	-1.00205	1.44277e-05	-0.797263	0.000325807
1352	Ssa#XM_014174594.1	keratin-associated protein 5-4-like	0.72157	0.0205005	0.398635	0.132493	0.415411	0.106852	0.993273	0.00113156	0.284636	0.388962
1353	Ssa#XM_014174629.1	E3 ubiquitin-protein ligase TRIM39-like	-0.517867	0.15388	-0.840388	0.0349362	-0.485594	0.232554	-0.424025	0.151057	-0.958765	0.0107167
1354	Ssa#XM_014174646.1	FTS and Hook-interacting protein	0.443324	0.0403739	0.346383	0.198473	0.173889	0.397383	1.11771	0.03121	0.295064	0.231271
1355	Ssa#XM_014174696.1	Cytotoxic T-lymphocyte protein 4	0.886182	0.0251525	0.482981	0.106295	0.61982	0.00566553	0.969453	0.00472785	0.39688	0.232933
1356	Ssa#XM_014174700.1	Complement C1q-like protein 4 (c1ql4)	0.0660742	0.935631	0.455349	0.53858	1.14382	0.114053	0.227933	0.722707	1.69383	0.0328091
1357	Ssa#XM_014174705.1	ras-associated and pleckstrin homology domains-containing protein 1-like	0.273272	0.00871504	0.260148	0.0293757	0.101925	0.114087	0.960663	0.00163429	0.282904	0.011625
1358	Ssa#XM_014174708.1	SMT3 suppressor of mif two 3 homolog 3a	-0.694244	0.136521	-0.290865	0.509361	-0.269009	0.501658	-0.885002	0.0416104	-0.532353	0.233532
1359	Ssa#XM_014174721.1	X-ray repair cross-complementing protein 5-like	0.918422	0.00419643	0.99818	0.00165768	0.858273	0.000817981	1.22512	0.00162845	0.772535	0.0193392
1360	Ssa#XM_014174868.1	Oxoglutarate	-0.913293	0.0536356	-0.478677	0.379869	0.302556	0.628079	-0.862566	0.0478744	-0.75531	0.0985618
1361	Ssa#XM_014174887.1	Protein phosphatase 2	0.51603	0.252009	0.0556584	0.903304	0.276642	0.516972	1.33508	0.00106559	1.18749	0.0162152
1362	Ssa#XM_014174914.1	Protein prune homolog	1.24496	0.00563618	1.37785	0.00094649	0.950275	0.0123476	1.64897	0.000641443	0.750441	0.154906
1363	Ssa#XM_014175061.1	Ryanodine receptor 1a	-0.405542	0.028837	-0.820639	0.00154599	-0.945831	1.45809e-05	-1.33196	3.32765e-06	-0.860939	4.93752e-05
1364	Ssa#XM_014175185.1	7-dehydrocholesterol reductase-like	-0.187371	0.393903	-0.344922	0.0407787	-0.044856	0.77706	-0.0271093	0.887677	0.96766	0.000574883
1365	Ssa#XM_014175204.1	adhesion G-protein coupled receptor G5-like	-0.384584	0.00275398	-0.521174	0.000460118	-0.497896	0.000135338	-0.791673	2.49589e-06	-0.503357	0.00532526
1366	Ssa#XM_014175239.1	sulfotransferase family cytosolic 2B member 1-like	-0.30299	0.0282498	-0.176447	0.456361	-0.436056	0.0020256	0.0190823	0.913653	0.963193	4.05415e-05
1367	Ssa#XM_014175273.1	Lysine--tRNA ligase	-0.47168	0.0111215	-0.809907	0.000739222	-0.535293	0.00482809	-0.37522	0.0393888	-0.567162	0.00223791
1368	Ssa#XM_014175441.1	Cartilage intermediate layer protein 1	-0.284975	0.272017	-0.140753	0.587066	-0.0132317	0.945751	-1.02706	0.00043013	-0.824944	0.00626728
1369	Ssa#XM_014175501.1	Arf-GAP with dual PH domain-containing protein 1	1.01419	0.00266015	0.837516	0.0188522	0.414598	0.170749	1.50988	0.00396713	0.494836	0.244072
1370	Ssa#XM_014175511.1	GTP-binding protein GEM	0.350804	0.0667914	0.724759	0.0131336	1.19868	2.95271e-06	0.755663	0.00100167	1.10089	1.3289e-05
1371	Ssa#XM_014175544.1	Neuropilin and tolloid-like protein 1	0.325572	0.0746101	0.359954	0.00669479	0.283271	0.0304996	0.859962	0.000214474	0.75639	7.34154e-05
1372	Ssa#XM_014175558.1	SHC SH2 domain-binding protein 1	-0.869198	0.00796079	0.0786177	0.533642	-0.255798	0.0345662	-0.697288	0.00178451	-0.062146	0.574036
1373	Ssa#XM_014175603.1	Cingulin-like 1	-0.61536	0.0567679	-0.636003	0.00991549	-0.617317	0.018928	-1.09716	0.00023515	-0.975523	0.00294707
1374	Ssa#XM_014175609.1	Hepatic nuclear factor 4_ beta	0.905183	0.0283603	1.00494	0.0102266	0.203141	0.557811	0.932715	0.0541247	0.401246	0.243823
1375	Ssa#XM_014175711.1	uncharacterized LOC106587367	-0.809727	0.0473794	-1.18394	0.0153006	-1.02563	0.0102798	-1.36105	0.00402995	-0.49013	0.238007
1376	Ssa#XM_014175744.1	Rhesus blood group, C glycoprotein a	-0.356396	0.0764955	-0.791958	0.00612823	-1.06044	0.0267041	-0.836607	0.0005013	-0.968024	0.00706806
1377	Ssa#XM_014175752.1	stereocilin-like	0.261413	0.277919	0.578913	0.0797778	0.355829	0.382803	-0.722641	0.00607352	-0.796583	0.0287144
1378	Ssa#XM_014175869.1	Spondin 1a	-0.208215	0.09818	0.998461	2.96638e-06	0.87761	0.000460389	0.734293	2.82132e-05	0.610661	0.0223357
1379	Ssa#XM_014175880.1	Tryptophan hydroxylase 1	-0.102436	0.0691378	0.136707	0.065593	0.900288	0.00130643	0.00802345	0.945079	0.0381614	0.575196
1380	Ssa#XM_014175959.1	Sn1-specific diacylglycerol lipase alpha	0.747798	0.0650065	0.210511	0.644097	0.199745	0.423103	0.950887	0.00948569	-0.245214	0.589229
1381	Ssa#XM_014175990.1	mucin-6-like	-0.315499	0.103408	-0.756228	0.000703559	-0.497727	0.0581709	-0.790514	0.00106626	-0.724079	0.00195987
1382	Ssa#XM_014176113.1	Sal-like 3b	0.881742	0.198761	1.41168	0.00645666	0.610656	0.163019	0.557079	0.313693	1.07816	0.0326603
1383	Ssa#XM_014176173.1	Aggrecan a	-0.834725	0.00912042	-0.531088	0.0647673	-0.0209433	0.926139	-0.898531	0.00330086	-0.499057	0.109284
1384	Ssa#XM_014176198.1	Iroquois-class homeodomain protein IRX-3	1.14729	5.58075e-05	0.667056	0.00208061	0.37007	0.265316	-2.18852	9.38786e-07	-2.98832	1.79309e-07
1385	Ssa#XM_014176218.1	Fish virus induced TRIM-7	0.592422	0.030368	0.290049	0.16005	0.344116	0.282681	0.826685	0.0241044	0.418602	0.198178
1386	Ssa#XM_014176280.1	Protein regulator of cytokinesis 1	0.632772	0.0451303	0.751218	0.0484851	0.307045	0.233795	1.20163	0.0310259	0.850999	0.0114346
1387	Ssa#XM_014176406.1	GRAM domain-containing protein 2	0.679627	0.00441845	0.463147	0.0139826	0.515751	0.00214571	0.981776	0.00311245	0.363587	0.194614
1388	Ssa#XM_014176408.1	Keratin 14	-0.059975	0.715993	-0.474958	0.0650559	-0.41411	0.0362731	-0.659892	0.0167965	-1.09645	0.000177329
1389	Ssa#XM_014176441.1	Keratin 14	-0.0112482	0.940417	-0.372904	0.0874274	-0.398295	0.0424209	-0.600304	0.0047896	-0.989408	0.000123977
1390	Ssa#XM_014176446.1	Fibrillin 2b	0.841687	0.0194351	0.396534	0.239248	0.133361	0.649325	0.728897	0.0339006	0.243146	0.502612
1391	Ssa#XM_014176451.1	keratin, type I cytoskeletal 13-like	0.209991	0.196079	-0.664699	0.0157336	-0.681404	0.000174498	-1.51798	1.43073e-05	-1.55414	1.54335e-05
1392	Ssa#XM_014176460.1	Keratin, type 1, gene 19d	-0.155314	0.345462	-0.441898	0.00576991	-0.236567	0.0851205	-0.939012	0.000403626	-0.21216	0.103833
1393	Ssa#XM_014176462.1	hyaluronan and proteoglycan link protein 3-like	0.885276	0.012125	0.6358	0.0128895	0.586253	0.0149195	1.15261	0.00217498	0.468921	0.213844
1394	Ssa#XM_014176498.1	major histocompatibility complex class I-related gene protein-like	0.262182	0.106046	-0.622125	0.00404631	-1.26909	1.38314e-06	-0.894132	0.000464653	-0.427978	0.0149918
1395	Ssa#XM_014176499.1	Fumarylacetoacetase	-0.248365	0.195348	-0.507017	0.00733697	-0.334412	0.036506	-0.902599	0.000165013	-0.605553	0.0171725
1396	Ssa#XM_014176500.1	major histocompatibility complex class I-related gene protein-like	-0.22922	0.174625	-0.630831	0.00337699	-0.962905	0.000137249	-0.671576	0.0105754	-0.347889	0.0745011
1397	Ssa#XM_014176588.1	Solute carrier family 24	0.541055	0.0160914	0.345853	0.10095	0.360858	0.113166	1.60304	0.000402716	0.598749	0.0907399
1398	Ssa#XM_014176651.1	Secernin 3	1.25733	0.00802727	1.13963	0.0109514	0.721251	0.0684477	1.52045	0.0153227	0.661239	0.216022
1399	Ssa#XM_014176669.1	disintegrin and metalloproteinase domain-containing protein 15-like (LOC106605439), X1	0.290552	0.302223	0.78843	0.0559746	1.03035	0.0161428	0.15175	0.587204	-0.164571	0.749116
1400	Ssa#XM_014176694.1	eukaryotic translation initiation factor 3 subunit A-like	0.879116	0.0307253	0.852451	0.0521417	0.797236	0.00812301	1.31173	0.000983301	0.593834	0.143881
1401	Ssa#XM_014176730.1	A-kinase anchor protein 13-like	0.792309	0.0393509	0.307015	0.30309	0.580257	0.0494256	0.742595	0.0378504	0.27496	0.450894
1402	Ssa#XM_014176742.1	Aminopeptidase N	0.343819	0.0594972	0.61359	0.00297995	0.919907	9.83578e-05	1.18847	6.84217e-06	1.24455	2.42725e-05
1403	Ssa#XM_014176746.1	Insulin receptor a	1.12205	0.00112908	0.926454	0.0158958	0.830843	0.00944778	1.44598	0.000267875	0.687953	0.0902713
1404	Ssa#XM_014176811.1	Chymotrypsin B	1.1703	0.000121464	0.522161	0.00429742	0.285295	0.129035	-0.0716984	0.611093	-0.705155	9.83916e-05
1405	Ssa#XM_014176942.1	Brain-specific angiogenesis inhibitor 1	0.59848	0.0151128	0.257044	0.210503	0.452949	0.00930957	0.908808	0.00499366	0.291287	0.241396
1406	Ssa#XM_014176984.1	Chloride intracellular channel 1 - Ident 94	0.933201	0.00483949	0.810776	0.0109734	0.595465	0.00848689	1.25976	0.000123192	0.328922	0.493506
1407	Ssa#XM_014176990.1	sperm acrosome membrane-associated protein 4-like	-0.0621615	0.792183	0.0993491	0.561497	-0.197951	0.401959	-0.575557	0.00600903	-1.06636	0.000199752
1408	Ssa#XM_014176994.1	Protein PRRC2B	-0.0414347	0.907994	-0.852552	0.0186503	-0.306146	0.436695	0.0218785	0.943859	-0.733015	0.0503812
1409	Ssa#XM_014177034.1	Solute carrier family 52_ riboflavin transporter_ member 3-B	1.46685	0.00607441	1.09739	0.00936072	0.6986	0.0404639	2.29042	9.14302e-05	0.867117	0.153201
1410	Ssa#XM_014177125.1	Intercellular adhesion molecule 2	0.646627	0.0221505	0.775863	0.00644773	0.770302	0.00358056	1.32627	0.000111691	0.0271388	0.947443
1411	Ssa#XM_014177137.1	Ig light chain	0.123515	0.694883	-0.575409	0.0782637	-1.03498	0.00938966	-0.628274	0.030483	-0.591805	0.0722268
1412	Ssa#XM_014177272.1	tumor necrosis factor receptor superfamily member 11B-like	-0.058063	0.474612	0.0597391	0.351717	0.105794	0.101264	0.03282	0.717201	1.10043	0.00509127
1413	Ssa#XM_014177289.1	H-2 class I histocompatibility antigen, Q10 alpha chain-like	-0.101862	0.34638	-0.572079	0.000572035	-0.422329	0.00151832	-0.975012	0.000372212	-0.860652	0.000900176
1414	Ssa#XM_014177300.1	VHSV-inducible protein-3	1.23531	0.000192294	0.322306	0.252383	0.1878	0.536128	0.647521	0.00674475	0.205879	0.490249
1415	Ssa#XM_014177344.1	MHC class I antigen	0.0401718	0.83262	-0.431445	0.105403	-0.591258	0.00147492	-1.02961	0.000414547	-1.22326	9.86611e-06
1416	Ssa#XM_014177404.1	zinc finger protein 227-like	0.550322	0.0584942	0.695369	0.025787	0.163973	0.576286	0.944472	0.00343641	0.414483	0.29781
1417	Ssa#XM_014177408.1	Vesicle-associated membrane protein 1	0.0592353	0.792015	-0.106907	0.622036	-0.045111	0.860814	-1.03097	0.000189431	-0.837609	0.00264769
1418	Ssa#XM_014177601.1	PiggyBac transposable element-derived protein 4	-0.226096	0.39252	-0.288051	0.393909	-0.0368636	0.87684	-0.8431	0.000828918	-0.690099	0.00837474
1419	Ssa#XM_014177607.1	sterile alpha motif domain-containing protein 12-like	-0.430001	0.21751	-1.15432	0.000315474	-1.36619	0.000328898	-1.76408	5.75149e-06	-0.261997	0.442736
1420	Ssa#XM_014177619.1	Choline transporter-like protein 2; AltName: Full=Solute carrier family 44 member 2	0.643954	0.0983444	-0.537822	0.108649	0.287421	0.369622	-1.32463	0.0004903	-0.94718	0.0116207
1421	Ssa#XM_014177625.1	Zinc finger and BTB domain-containing protein 12	-0.386313	0.274346	-0.25367	0.503078	-0.156261	0.657559	-0.872889	0.0147056	-0.181135	0.644256
1422	Ssa#XM_014177639.1	mucin-5AC-like	-0.134617	0.294633	-0.709467	0.00014357	-0.832023	0.000767436	-1.12387	6.62992e-05	-0.461337	0.0720264
1423	Ssa#XM_014177669.1	mucin-5AC-like	-0.485884	0.034839	-1.41386	4.82072e-05	-1.57284	1.50626e-05	-2.00138	9.98858e-08	-0.99563	0.0570845
1424	Ssa#XM_014177709.1	52 kDa Ro protein-4	-0.822411	7.1685e-06	-1.02928	8.88608e-08	-1.00259	6.10822e-07	-0.997516	0.00019623	0.407887	0.263305
1425	Ssa#XM_014177758.1	mucin-2-like	-0.167357	0.0677441	-0.619633	0.00262924	-0.700175	0.000764881	-1.03737	9.56455e-06	-0.298301	0.0743072
1426	Ssa#XM_014177778.1	Arf-GAP with dual PH domain-containing protein 1	-0.161962	0.444388	0.375246	0.00450443	0.406847	0.0192278	0.597136	0.000765226	0.895568	0.000485986
1427	Ssa#XM_014177839.1	Mesothelin-like protein	0.417928	0.00155241	0.133563	0.520953	0.95059	3.62088e-05	0.136927	0.307062	-0.323761	0.0338645
1428	Ssa#XM_014177914.1	Glycoprotein-N-acetylgalactosamine 3-beta-galactos	0.0290257	0.849206	0.177894	0.397167	-0.0665608	0.71881	0.86068	0.00557508	0.314483	0.175665
1429	Ssa#XM_014177915.1	Glycoprotein-N-acetylgalactosamine 3-beta-galactos	-0.590502	0.0922388	-1.03429	0.00175022	-0.568526	0.040225	-1.06767	0.002594	-0.33741	0.286544
1430	Ssa#XM_014177934.1	Triple functional domain	0.862929	0.0108298	0.139062	0.569668	0.00186261	0.994234	1.47853	0.00888188	0.562488	0.14808
1431	Ssa#XM_014178003.1	melanoma-associated antigen C1-like	0.884333	0.012714	0.312914	0.275526	0.396578	0.157236	0.808082	0.0837038	-0.134303	0.775976
1432	Ssa#XM_014178253.1	Guanosine monophosphate reductase	0.0849764	0.600975	0.363487	0.0632602	0.71529	0.00115538	0.662387	0.00109391	0.931139	0.00253281
1433	Ssa#XM_014178260.1	phosphoprotein associated with glycosphingolipid-enriched microdomains 1-like	0.704997	0.000397621	0.515259	0.0449204	0.261005	0.191402	1.18678	0.0010933	0.590997	0.0214652
1434	Ssa#XM_014178271.1	Y+L amino acid transporter 2	0.631417	0.0031565	0.371734	0.0378843	0.280767	0.200517	1.76359	0.00113152	0.66227	0.1215
1435	Ssa#XM_014178305.1	Endoribonuclease	1.05176	0.00522568	0.697144	0.0686836	0.605607	0.0681656	1.50887	0.000201596	0.658713	0.158381
1436	Ssa#XM_014178316.1	cytochrome c iso-1/iso-2-like	0.331598	0.14086	0.623786	0.015372	0.230068	0.297085	1.33147	0.000593137	0.588941	0.0379927
1437	Ssa#XM_014178388.1	butyrophilin subfamily 3 member A2-like	0.581224	0.0487007	0.558607	0.0458074	0.594548	0.00917558	1.12043	0.0099197	0.507405	0.115258
1438	Ssa#XM_014178454.1	extensin-like	0.322436	0.0539971	0.300124	0.0143357	0.21125	0.11774	1.15901	0.0122181	0.328713	0.0692652
1439	Ssa#XM_014178470.1	ATP-binding cassette, sub-family C	-0.983275	0.00127699	-0.957645	0.00211738	-0.608098	0.0255123	-1.31246	0.000494931	-0.634724	0.0101667
1440	Ssa#XM_014178515.1	tissue factor pathway inhibitor 2-like	1.28914	0.0150526	1.45188	0.00533303	1.13298	0.0689908	0.960129	0.0166368	0.7841	0.0856824
1441	Ssa#XM_014178520.1	HEPACAM family member 2	0.482039	0.0169819	-0.284425	0.0987991	-0.414876	0.0935664	-1.1552	4.02802e-05	-0.950864	0.000425733
1442	Ssa#XM_014178554.1	serine-aspartate repeat-containing protein F-like	-0.915582	0.00231449	-0.649417	0.00836018	-0.74345	0.0024107	-1.24655	0.000116773	-0.673086	0.00732024
1443	Ssa#XM_014178583.1	TBC1 domain family member 20-like	1.2196	0.00174053	1.02029	0.0168157	0.700082	0.0617957	1.75581	7.57866e-05	0.639034	0.252147
1444	Ssa#XM_014178636.1	Four and a half LIM domains 2b	1.07378	0.00384016	1.03968	0.00392311	0.443872	0.154281	1.22332	0.00830359	0.443423	0.299594
1445	Ssa#XM_014178659.1	Endoribonuclease ZC3H12A	-0.0910583	0.607842	-0.21533	0.0382931	0.00262762	0.980551	-0.316811	0.0162792	0.985091	0.0285367
1446	Ssa#XM_014178667.1	Neural precursor cell expressed, developmentally down-regulated 9	0.335129	0.0753997	0.539286	0.0311463	0.203046	0.204559	0.959095	0.0209202	0.4658	0.0128012
1447	Ssa#XM_014178706.1	Syntaxin 12	0.396509	0.0885272	-0.646318	0.00582953	-0.363471	0.142718	-0.8961	0.000660243	-0.874956	0.0250136
1448	Ssa#XM_014178850.1	suprabasin-like	0.21829	0.0454135	0.298362	0.0437205	0.0769659	0.429488	1.1305	0.00494853	0.490606	0.0572919
1449	Ssa#XM_014178886.1	Retinol binding protein 4, like	0.919797	0.000791374	0.467536	0.0172001	1.22053	7.47836e-06	0.513938	0.00308617	-0.30748	0.17637
1450	Ssa#XM_014178914.1	RNA-directed DNA polymerase homolog	0.780577	0.00142036	0.493559	0.0151129	0.415116	0.0179427	1.36261	0.000245137	0.607092	0.034434
1451	Ssa#XM_014178920.1	RAS guanyl releasing protein 3	0.0141645	0.923957	-0.328834	0.0264463	-0.45391	0.00310199	-0.430631	0.00386767	-0.791163	8.28754e-05
1452	Ssa#XM_014178927.1	Glutamate receptor, ionotropic, delta 2	0.403898	0.0322141	0.125447	0.405966	0.194901	0.323279	0.803041	0.000138891	0.371545	0.167744
1453	Ssa#XM_014178970.1	interleukin-22 receptor subunit alpha-2-like	0.750187	0.00663025	0.719582	0.0146545	0.222628	0.281722	1.2189	0.00419838	0.675035	0.029689
1454	Ssa#XM_014179095.1	ETS translocation variant 4	0.368544	0.0173095	0.234589	0.0806931	0.474888	0.0041655	0.908776	0.000735328	0.361862	0.0743326
1455	Ssa#XM_014179113.1	Formin-like protein 1	-0.525532	0.0681903	-0.924431	0.000423825	-0.78674	0.000822003	-1.23092	3.2435e-05	-1.02168	0.00100153
1456	Ssa#XM_014179178.1	RAS, dexamethasone-induced 1	0.74285	0.252944	-0.0302032	0.957731	-0.968994	0.0279312	-1.46457	0.00199477	-1.77669	0.00113561
1457	Ssa#XM_014179303.1	Xaa-Pro aminopeptidase 1	-0.14083	0.250132	-0.48811	0.00301413	-0.675076	0.000127059	-0.946215	0.000633854	-0.581054	0.00350023
1458	Ssa#XM_014179333.1	Acid phosphatase 5b, tartrate resistant	-0.431091	0.104796	-0.664776	0.0511174	-0.478825	0.165242	-0.888169	0.00170122	-0.858209	0.00210963
1459	Ssa#XM_014179396.1	LIM domain binding 3b	0.171305	0.646933	0.822405	0.00522719	1.07209	1.34568e-05	0.516169	0.0392395	0.709683	0.018684
1460	Ssa#XM_014179606.1	DNA-directed RNA polymerase III subunit RPC5	0.86184	0.00413528	0.583096	0.0438179	0.635824	0.0154404	1.37883	0.000617996	0.555039	0.0887666
1461	Ssa#XM_014179632.1	zinc finger CCCH domain-containing protein 7B-like	0.64191	0.0109099	0.5467	0.0107343	0.460694	0.0142886	0.805658	0.00644435	0.287492	0.252127
1462	Ssa#XM_014179650.1	Cdc42 effector protein 1	0.597708	0.0517481	0.743104	0.0614924	0.0825793	0.768308	1.16301	0.00725307	0.265811	0.381303
1463	Ssa#XM_014179666.1	Ribosomal L1 domain-containing protein 1	-0.81868	0.00565841	-0.0790432	0.717286	-0.236716	0.31526	-0.541988	0.0475081	0.102127	0.787844
1464	Ssa#XM_014179686.1	Rho GTPase-activating protein 17	1.07287	0.0291413	0.933704	0.0471227	0.441703	0.240348	1.15177	0.0129279	0.260097	0.548683
1465	Ssa#XM_014179696.1	Heparan sulfate	0.160091	0.072828	-0.00941599	0.925382	-0.0561279	0.641417	-0.0988703	0.26122	-0.854035	8.83894e-05
1466	Ssa#XM_014179739.1	protein O-mannosyl-transferase 2-like	0.365556	0.579488	0.451351	0.260058	0.468576	0.146128	1.11927	0.0118899	0.841041	0.166057
1467	Ssa#XM_014180058.1	Thrombospondin 1	0.309406	0.260635	0.902538	0.0320863	1.16549	0.00142807	0.467342	0.105644	0.967368	0.00789664
1468	Ssa#XM_014180072.1	ZP domain-containing protein-like	-0.44751	0.103205	-0.874399	0.00332419	-0.610423	0.0157407	0.0319335	0.902601	-0.443028	0.117921
1469	Ssa#XM_014180103.1	lactosylceramide alpha-2,3-sialyltransferase-like	0.650495	0.0630825	0.216619	0.320661	0.21693	0.192653	1.04019	0.00594257	0.499855	0.205046
1470	Ssa#XM_014180108.1	extensin-like	-0.356941	0.264512	-0.823382	0.0107911	-0.464786	0.128147	-0.839848	0.00466669	-0.800613	0.0103011
1471	Ssa#XM_014180119.1	Phenazine biosynthesis-like domain-containing protein 2	0.333725	0.569211	0.0840834	0.880308	1.06516	0.0358212	0.127213	0.817779	0.65799	0.244979
1472	Ssa#XM_014180197.1	Ribosomal protein S6 kinase a, polypeptide 1	1.23108	0.000719258	0.846092	0.0239465	0.767186	0.00881254	1.4897	0.000491842	0.698775	0.149514
1473	Ssa#XM_014180247.1	Alpha-N-acetylgalactosaminide alpha-2,6-sialyltransferase 1	0.513191	0.00161392	0.242671	0.168785	0.16904	0.346339	0.815324	0.000171428	0.489387	0.0408322
1474	Ssa#XM_014180266.1	Transmembrane protein 100	0.691071	0.0134294	0.543563	0.0852656	0.472238	0.0532608	0.923865	0.00178831	0.574534	0.089607
1475	Ssa#XM_014180268.1	transmembrane protease serine 9-like	-0.917599	0.00202466	-1.31112	0.000314278	-0.853483	0.0144395	-1.2124	8.82646e-05	0.163812	0.749809
1476	Ssa#XM_014180307.1	G-protein coupled receptor family C group 5 member C-like	0.67631	0.000712397	-0.0309055	0.852635	0.204451	0.278563	-1.44597	6.3193e-09	-1.74095	3.50445e-07
1477	Ssa#XM_014180315.1	alpha-N-acetylgalactosaminide alpha-2,6-sialyltransferase 2-like	-0.004726	0.954177	0.464733	0.0119707	1.76077	1.05706e-05	2.34944	4.54672e-07	2.1503	7.45583e-05
1478	Ssa#XM_014180446.1	Nuclear factor 1 X-type	-0.216575	0.367443	0.767948	0.0277669	0.804182	0.00312943	1.08796	0.00347682	0.773583	0.0124422
1479	Ssa#XM_014180452.1	Isthmin-1	0.10777	0.438003	0.309608	0.102448	0.963347	0.000363566	1.42474	0.000115115	0.920246	0.00251896
1480	Ssa#XM_014180463.1	Calpain 9	-0.208256	0.207443	2.52269	4.30518e-08	4.11629	3.22348e-09	5.26231	1.99743e-10	5.07395	1.35037e-09
1481	Ssa#XM_014180465.1	Calpain 9	0.499525	0.0293767	0.362979	0.0536706	0.379816	0.0308743	1.16291	0.0013683	0.513159	0.0722703
1482	Ssa#XM_014180500.1	BMP and activin membrane-bound inhibitor homolog	1.10652	0.00448252	1.02612	0.00513702	0.66269	0.0632271	1.40814	0.00599258	0.63821	0.121013
1483	Ssa#XM_014180523.1	heme oxygenase-like	0.309769	0.0747001	-0.065402	0.724219	0.524233	0.0104522	0.362195	0.00798308	0.871191	0.00113464
1484	Ssa#XM_014180637.1	Cytochrome b5 type B	0.239144	0.221557	-0.0932289	0.423883	-0.147568	0.218296	0.883487	0.000254265	0.693336	0.0199735
1485	Ssa#XM_014180639.1	Neuritin	1.42626	0.00865402	0.861721	0.0869754	0.744439	0.101722	1.69975	0.000234205	0.89477	0.13425
1486	Ssa#XM_014180670.1	Sonic hedgehog b	0.483449	0.0270336	0.530507	0.000310441	0.800945	2.18585e-05	0.750846	0.00137072	0.00646016	0.978374
1487	Ssa#XM_014180682.1	Insulin induced gene 1	-0.23688	0.058635	-1.01537	2.21872e-05	-0.693724	1.6063e-06	-0.733637	0.00281496	-0.261459	0.246319
1488	Ssa#XM_014180757.1	Adrenergic, alpha-2B-, receptor	-1.00929	0.00127694	-0.88279	0.00124638	-0.252214	0.202407	-0.6541	0.00872143	-0.050659	0.857111
1489	Ssa#XM_014180795.1	Fish virus induced TRIM-7	-0.753654	0.0926382	-0.865823	0.0779141	-1.35406	0.00692085	-0.647128	0.286543	0.53796	0.227592
1490	Ssa#XM_014180873.1	uncharacterized LOC100194683	0.55902	0.140547	0.427448	0.32049	0.446071	0.0881097	1.26932	0.000449319	1.17384	0.000283632
1491	Ssa#XM_014180879.1	Adducin 3 (Gamma)	-0.325767	0.384214	-0.964038	0.00823503	-0.619524	0.111813	-0.867762	0.0204139	-0.920733	0.0127205
1492	Ssa#XM_014180938.1	Cadherin 6	0.768635	0.00153094	0.344122	0.174444	0.273845	0.205764	0.838263	0.00364007	0.221235	0.559938
1493	Ssa#XM_014180973.1	Carbonic anhydrase	0.775257	0.0793403	0.361254	0.468179	-0.136917	0.61605	0.807443	0.0281463	0.0722202	0.840929
1494	Ssa#XM_014181022.1	uncharacterized LOC106590232	0.152141	0.422306	-0.00444478	0.980896	0.0129444	0.943975	0.410914	0.0995809	0.799568	0.00863353
1495	Ssa#XM_014181025.1	sporozoite surface protein 2-like	0.432405	0.475091	0.421814	0.277394	0.385906	0.265788	1.24989	0.00800667	0.759176	0.246869
1496	Ssa#XM_014181049.1	Patched domain containing 3 (PTCHD3)	-0.496096	0.384167	-1.40133	0.0096622	-0.876137	0.144775	-1.29196	0.0128402	-1.33993	0.0149131
1497	Ssa#XM_014181069.1	volume-regulated anion channel subunit LRRC8C-like	-0.0601298	0.742289	0.487579	0.0630069	0.680972	0.0141973	0.293578	0.105551	0.883865	0.00509514
1498	Ssa#XM_014181116.1	Solute carrier family 12	0.509049	0.109134	0.835757	0.0187251	0.322137	0.295192	1.59767	0.00017939	0.846927	0.034809
1499	Ssa#XM_014181238.1	Protein APCDD1-like	0.965501	0.0137621	0.841478	0.0338819	0.546893	0.0354063	1.45437	0.000765082	1.16505	0.00897264
1500	Ssa#XM_014181242.1	Zinc finger and BTB domain-containing protein 14	-0.411249	0.595204	-1.22457	0.0773362	-1.04346	0.190424	-1.22889	0.127406	-1.90213	0.0155979
1501	Ssa#XM_014181501.1	G-protein coupled receptor 12-like	-0.0884314	0.789439	0.116817	0.715317	-0.0855876	0.814593	1.02185	0.0360092	0.209031	0.588404
1502	Ssa#XM_014181506.1	transcription factor IIIA-like	-0.939041	0.0160934	0.457272	0.124148	1.6071	0.000318154	0.446502	0.0829977	-0.623747	0.090429
1503	Ssa#XM_014181509.1	Platelet-derived growth factor receptor beta	0.00906294	0.960115	-0.55851	0.0468327	-0.528494	0.0179958	-1.34982	5.76487e-05	-0.810387	0.00798576
1504	Ssa#XM_014181559.1	Otospiralin	-0.610224	0.0304402	-0.113057	0.650705	-0.0502009	0.779901	-1.15223	0.000201973	-0.774925	0.0182853
1505	Ssa#XM_014181590.1	Protein CIP2A	0.0372544	0.945475	-0.84765	0.103308	-0.606167	0.258737	-1.04439	0.120523	-1.07497	0.0419464
1506	Ssa#XM_014181630.1	extensin-like	-0.093629	0.841667	-1.3947	0.00199059	-0.891094	0.0732896	-0.984066	0.0364493	-1.1487	0.00594713
1507	Ssa#XM_014181641.1	Armadillo repeat-containing protein 3	0.571199	0.047506	0.696012	0.0440844	0.863742	0.014243	1.03827	0.00302269	0.744891	0.0685299
1508	Ssa#XM_014181646.1	Prostaglandin-H2 D-isomerase	0.248731	0.257231	0.424046	0.0062662	1.07115	2.18383e-06	0.380319	0.00445831	0.297069	0.067067
1509	Ssa#XM_014181663.1	Sec61 gamma subunit	-0.12257	0.630011	0.814633	0.0135011	0.642243	0.000981728	0.115452	0.618702	0.856839	0.00162042
1510	Ssa#XM_014181718.1	beta-1,3-N-acetylglucosaminyltransferase manic fringe-like	-0.360259	0.260191	-1.23167	0.000593577	-0.95961	0.0111964	-0.489004	0.064568	-0.829913	0.00801433
1511	Ssa#XM_014181831.1	Peptidase inhibitor 15	-0.559652	0.00900192	0.555159	0.0116655	0.344824	0.0870961	-0.150514	0.459927	0.857314	0.000690413
1512	Ssa#XM_014181850.1	LIM domain-containing protein 2	1.37593	0.0547817	0.85828	0.231216	0.625116	0.191452	1.78011	0.00603884	0.783382	0.34485
1513	Ssa#XM_014181852.1	Tetratricopeptide repeat protein 21B	1.04221	0.006587	0.837956	0.0251816	0.599419	0.0355281	1.28854	0.000895829	0.50043	0.362464
1514	Ssa#XM_014181854.1	collagen alpha-1(VIII) chain-like (LOC106590695)	0.717364	0.000901789	0.361689	0.0522811	0.354082	0.0158877	0.940868	0.00257361	0.545116	0.0247922
1515	Ssa#XM_014181934.1	b(0,+)-type amino acid transporter 1-like (LOC106592844)	1.50946	0.00233465	1.17182	0.00929334	0.927296	0.0134879	2.02006	0.000599855	0.855934	0.174379
1516	Ssa#XM_014181938.1	wolframin-like	0.743698	0.0730117	0.397359	0.292345	0.275224	0.326435	0.922667	0.0174984	0.0272809	0.93788
1517	Ssa#XM_014181950.1	GTP-binding protein 1-like	-0.0999062	0.754594	-0.799965	0.0120696	-0.44455	0.256016	-0.660469	0.0635552	-0.875969	0.00934723
1518	Ssa#XM_014181955.1	trichohyalin-like	-0.243774	0.722076	-1.46991	0.010034	-0.828981	0.228841	-1.22817	0.0643983	-1.69038	0.00640419
1519	Ssa#XM_014182050.1	protein saal1-like	0.85393	0.0147205	0.881549	0.00450578	0.527973	0.0742265	1.41343	0.000629992	0.63587	0.126035
1520	Ssa#XM_014182052.1	Prostaglandin-H2 D-isomerase	0.524799	0.0345901	0.593385	0.014529	0.967918	0.00018612	0.700704	0.0016146	0.284266	0.432141
1521	Ssa#XM_014182073.1	Gig1-1	0.795358	0.0355866	-0.627265	0.106176	-0.363491	0.319212	-0.351693	0.368859	-0.415601	0.323864
1522	Ssa#XM_014182087.1	neurotrypsin-like	-0.346951	0.632256	-1.46181	0.0261874	-0.986648	0.187437	-1.33627	0.0728688	-1.70173	0.0138775
1523	Ssa#XM_014182093.1	PX domain-containing protein kinase-like protein	1.22119	0.0115064	0.541637	0.141213	0.0401083	0.923895	0.6168	0.125673	0.508692	0.188507
1524	Ssa#XM_014182096.1	tissue alpha-L-fucosidase-like (LOC106570718)	-0.0590876	0.673569	-0.658244	0.0128821	-0.690839	0.000613228	-0.704834	0.00206457	-0.803012	0.00134616
1525	Ssa#XM_014182106.1	Syntaxin binding protein 1a	0.0906654	0.459652	0.0984697	0.210137	0.00517343	0.940937	1.0221	0.0089868	0.357548	0.16763
1526	Ssa#XM_014182108.1	fish-egg lectin-like (LOC106603265)	-2.25797	0.000119034	-2.01745	0.000250434	-1.36324	0.00395259	-2.8393	0.000111227	-2.2003	0.00174428
1527	Ssa#XM_014182114.1	Trace amine associated receptor 20r - Ident 75	0.94621	0.0412802	0.805891	0.0513491	0.741913	0.0173968	1.48064	0.000176693	0.797599	0.114566
1528	Ssa#XM_014182131.1	Pecanex-like protein 3	-0.661287	0.0368957	-1.24404	0.0293213	-0.450697	0.276948	-0.596094	0.0744676	-1.28856	0.0121051
1529	Ssa#XM_014182149.1	5-methyltetrahydrofolate-homocysteine methyltransferase	0.410636	0.0666966	0.359638	0.108836	0.212075	0.349171	0.825241	0.0139686	0.268915	0.278459
1530	Ssa#XM_014182155.1	Serine/threonine-protein kinase PLK1	-0.164796	0.557388	-0.892494	0.0111705	-0.267256	0.495436	-0.688435	0.0354946	-0.976936	0.0241503
1531	Ssa#XM_014182177.1	GTPase IMAP family member 7	-0.391543	0.215767	-0.233716	0.469792	-0.634403	0.0109758	-0.988112	0.000320875	-1.13976	0.00022193
1532	Ssa#XM_014182230.1	DNA	-0.317254	0.716829	-1.38019	0.10589	-0.883135	0.318481	-1.02325	0.262409	-1.91056	0.0451545
1533	Ssa#XM_014182232.1	Solute carrier family 9	0.520336	0.0597375	0.522238	0.0562129	0.404353	0.0468736	1.30117	0.00066612	0.572097	0.135585
1534	Ssa#XM_014182245.1	serine/threonine-protein kinase ULK4-like	0.28305	0.0484939	-0.00153012	0.988356	0.176951	0.074579	0.904927	0.00328622	0.417454	0.115471
1535	Ssa#XM_014182254.1	mucin-12-like	-0.906364	0.074269	-1.39251	0.00168617	-0.992593	0.0148064	-0.636551	0.0590312	-0.520817	0.202521
1536	Ssa#XM_014182258.1	F-BAR and double SH3 domains protein 2-like (LOC106613235)	0.366486	0.0323171	0.268288	0.116998	0.230132	0.160091	0.90603	0.00466297	0.20927	0.365275
1537	Ssa#XM_014182308.1	Myosin, heavy chain b	0.637458	0.000962491	0.182519	0.415475	-0.470519	0.10435	-1.33219	7.07093e-07	-1.33217	0.000161616
1538	Ssa#XM_014182329.1	Mucin-5B	-0.633651	0.0719303	-1.06342	0.00522977	-0.944456	0.0159017	-0.157098	0.587809	-0.166162	0.616417
1539	Ssa#XM_014182331.1	Membrane-associated guanylate kinase, WW and PDZ domain-containing protein 3	-0.30028	0.678479	-1.37718	0.0393007	-0.910153	0.226339	-1.21592	0.149131	-1.95679	0.0121709
1540	Ssa#XM_014182345.1	bone sialoprotein 2-like	0.631281	0.0081768	0.367072	0.105589	0.277228	0.169988	0.904642	0.000998831	0.259698	0.441483
1541	Ssa#XM_014182354.1	cornifin-A-like	0.610685	0.00760914	0.30955	0.0344411	0.423486	0.011948	0.815364	0.0176251	0.0891264	0.801226
1542	Ssa#XM_014182417.1	angiopoietin-1-like (LOC106591418)	-0.0350555	0.461788	0.233219	0.00803647	0.560593	0.00123166	0.963124	0.000508711	0.838266	3.77086e-05
1543	Ssa#XM_014182418.1	Mucin-5B	-1.49303	0.000852185	-1.92415	1.75203e-05	-0.803938	0.0225079	-1.05645	0.000686954	-0.73939	0.0299223
1544	Ssa#XM_014182419.1	Mucin-2	-1.25394	0.00179308	-1.8155	0.000657494	-0.922471	0.00522508	-0.753436	0.0137579	-0.764299	0.0292348
1545	Ssa#XM_014182420.1	Mucin-2	-1.57586	0.00192667	-2.05718	2.92656e-05	-0.794756	0.0224926	-1.1145	0.00106357	-0.809543	0.0153762
1546	Ssa#XM_014182467.1	glutamate receptor ionotropic, NMDA 2A-like	0.287024	0.0643014	0.376404	0.00417978	0.230405	0.043572	0.916101	0.000636543	0.332853	0.0607905
1547	Ssa#XM_014182500.1	leucine-rich repeat serine/threonine-protein kinase 1-like	-0.367724	0.656601	-1.53177	0.0403803	-1.04606	0.205329	-1.17092	0.156776	-2.02121	0.0165534
1548	Ssa#XM_014182528.1	4-hydroxy-2-oxoglutarate aldolase, mitochondrial-like	0.622232	0.013201	0.381725	0.0733511	0.0761595	0.601075	0.834979	0.000603799	0.369385	0.0423562
1549	Ssa#XM_014182580.1	C-type lectin domain family 6 member A-like	-0.269211	0.194939	-0.436142	0.069705	-0.598589	0.0189643	-0.986655	4.91009e-05	-0.764798	0.0195878
1550	Ssa#XM_014182603.1	plasma membrane calcium-transporting ATPase 1-like	0.419633	0.0097369	0.164684	0.173572	0.0936542	0.520947	1.30932	0.00373911	0.427441	0.147368
1551	Ssa#XM_014182619.1	mitochondrial amidoxime-reducing component 1-like	0.328105	0.00731502	0.344203	0.000226903	0.46276	0.00151298	1.02656	0.000220021	0.949426	7.3188e-06
1552	Ssa#XM_014182635.1	Angiopoietin 1	-0.15501	0.143834	1.09006	0.00317319	2.19853	6.48775e-07	3.47326	1.43392e-06	2.80886	4.25965e-06
1553	Ssa#XM_014182637.1	Trinucleotide repeat-containing gene 6A protein	0.544567	0.0472683	0.421035	0.139208	0.444013	0.0840218	0.867578	0.00318952	0.207066	0.581096
1554	Ssa#XM_014182725.1	ubiquitin carboxyl-terminal hydrolase 26-like	1.13331	0.00836505	0.718968	0.0389478	0.853936	0.0169403	1.30136	0.000401338	0.558315	0.101794
1555	Ssa#XM_014182733.1	Lysine	-0.292099	0.695245	-1.61592	0.0165251	-0.879743	0.236253	-1.56454	0.0377206	-1.79068	0.0136349
1556	Ssa#XM_014182794.1	Angiomotin like 2a	-0.603822	0.0202231	-0.907099	0.000688466	-0.449124	0.058628	-0.793502	0.0013728	-0.611572	0.0100133
1557	Ssa#XM_014182808.1	pollen-specific leucine-rich repeat extensin-like protein 3	-0.295975	0.398086	-0.813554	0.0230757	-0.362129	0.303167	-0.538894	0.103437	-0.731182	0.0518295
1558	Ssa#XM_014182816.1	lipopolysaccharide-induced tumor necrosis factor-alpha factor homolog	-0.260436	0.198816	0.729975	0.012452	1.12203	0.000469927	1.56052	0.000230517	1.05535	0.00120126
1559	Ssa#XM_014182872.1	PiggyBac transposable element-derived protein 4	1.02277	0.0228323	0.490218	0.238637	0.389347	0.233732	1.07093	0.0172331	0.229391	0.584994
1560	Ssa#XM_014182888.1	Nuclear VCP-like	0.0785657	0.747284	0.14558	0.562662	0.964812	0.00171056	-0.183021	0.344151	-0.0306219	0.918601
1561	Ssa#XM_014182900.1	Mucin-5B	-0.620565	0.0173972	-0.86608	0.00206773	-0.752528	0.00960669	-0.36782	0.129916	-0.147823	0.454897
1562	Ssa#XM_014182926.1	Nucleoside diphosphate-linked moiety X motif 19, m	-0.201502	0.527052	-0.834376	0.0165454	-0.339661	0.328445	-0.419111	0.155053	-0.70584	0.0496598
1563	Ssa#XM_014183099.1	NAD-dependent protein deacetylase sirtuin-7-like	0.736296	0.023404	0.402899	0.12307	0.348827	0.106186	1.04174	0.00850556	0.603836	0.18609
1564	Ssa#XM_014183101.1	foot protein 1 variant 1-like	0.45121	0.00482667	0.246227	0.122939	0.262331	0.0371308	0.938704	0.00464131	0.385781	0.0922015
1565	Ssa#XM_014183131.1	extensin-2-like	0.224358	0.694374	0.908654	0.0169155	-0.0212543	0.956878	0.513836	0.210699	0.331946	0.389992
1566	Ssa#XM_014183177.1	mediator of RNA polymerase II transcription subunit 1-like	0.582969	0.0436991	0.678686	0.0414367	0.546785	0.0740757	1.21163	0.0153222	0.788427	0.0856497
1567	Ssa#XM_014183243.1	Ring finger protein 126	0.964671	0.0029057	1.02968	0.00249339	0.838847	0.00405089	1.56685	0.00053699	0.629318	0.0783351
1568	Ssa#XM_014183285.1	V-rel reticuloendotheliosis viral oncogene homolog A	-0.411098	0.550401	-1.72708	0.00668622	-1.07302	0.141757	-1.54156	0.0376021	-1.98017	0.00505994
1569	Ssa#XM_014183333.1	Transient receptor potential cation channel subfam	0.228103	0.35726	-0.330784	0.249926	0.517744	0.100988	-1.63767	1.31362e-06	-0.927234	0.00147
1570	Ssa#XM_014183368.1	NF-X1-type zinc finger protein NFXL1	0.872219	0.0433357	0.311001	0.196298	0.549647	0.0284666	0.708984	0.027939	0.232279	0.46339
1571	Ssa#XM_014183375.1	Ubiquitin carboxyl-terminal hydrolase 8	-0.353643	0.00213224	-0.22777	0.0477448	-0.138254	0.237326	-0.795078	0.000491085	-0.62112	0.000180443
1572	Ssa#XM_014183386.1	Cytochrome P450, family 2, subfamily AA, polypeptide 4	0.937574	0.00486965	0.508766	0.0665145	0.757824	0.00265749	1.05476	0.00787446	0.208074	0.628523
1573	Ssa#XM_014183390.1	CMRF35-like molecule 5	0.762566	0.0068835	0.517519	0.0554707	0.382415	0.0561481	1.25864	0.00144588	0.37589	0.318802
1574	Ssa#XM_014183404.1	Synaptotagmin 7 - Ident 38	0.767253	0.0117845	0.477076	0.053432	0.582924	0.0168502	1.0786	0.00259508	0.523811	0.19107
1575	Ssa#XM_014183408.1	inositol 1,4,5-trisphosphate receptor-interacting protein-like 2	-0.178742	0.668132	0.447265	0.225482	0.911028	0.0177687	0.205315	0.646967	-0.311033	0.348432
1576	Ssa#XM_014183459.1	Mucin-2	-1.54667	0.000180043	-1.8007	6.36632e-05	-1.08717	0.00165421	-1.03256	0.000454437	-0.891482	0.0106359
1577	Ssa#XM_014183461.1	GMP Giant mucus protein	-0.787013	0.0270738	-0.971519	0.00278733	-0.728039	0.00882062	-0.457152	0.0838681	0.111741	0.679442
1578	Ssa#XM_014183468.1	NAD(P)H dehydrogenase [quinone] 1-like (LOC106587985)	-0.380731	0.12811	-0.775781	0.0239738	-0.811465	0.00601768	-0.509243	0.0887768	-0.20872	0.343918
1579	Ssa#XM_014183473.1	Protein kinase C, gamma	-0.532348	0.312636	-1.20025	0.0118976	-0.846609	0.118803	-1.16189	0.0173595	-1.23395	0.0129107
1580	Ssa#XM_014183534.1	Metastasis associated 1 family, member 2	-0.312377	0.555927	-1.3167	0.0112782	-0.905181	0.108	-1.24756	0.0274552	-1.37664	0.0118634
1581	Ssa#XM_014183540.1	Mucin-5B	-1.12923	0.00897101	-1.68382	0.000863461	-1.43146	0.00425522	-0.562816	0.133231	-0.260579	0.476744
1582	Ssa#XM_014183589.1	T-cell lymphoma invasion and metastasis 1a	0.80598	0.00555168	0.421427	0.102945	0.507387	0.0200263	0.968725	0.00191576	0.393055	0.199711
1583	Ssa#XM_014183624.1	GTPase IMAP family member 7	-0.284609	0.225865	-0.743463	0.0151922	-0.81796	0.000244056	-0.38844	0.0545614	-0.489273	0.0741847
1584	Ssa#XM_014183697.1	uncharacterized LOC106592361	0.524983	0.00414827	0.54743	0.000718502	0.268937	0.0519975	0.791536	0.000147167	0.354234	0.0496203
1585	Ssa#XM_014183728.1	neurotrypsin-like	-0.24377	0.276992	-0.841588	0.0010863	-0.497532	0.0535459	-0.942952	0.000580889	-0.758195	0.00268818
1586	Ssa#XM_014183729.1	Erythroid membrane-associated protein	0.976787	0.00154414	0.909369	0.00324942	0.60526	0.0105034	1.59138	0.00116089	0.659437	0.0665193
1587	Ssa#XM_014183736.1	SPRY domain-containing SOCS box protein 2-like	0.558131	0.110505	0.464896	0.169873	0.192978	0.475423	1.33398	0.00892092	0.322934	0.386903
1588	Ssa#XM_014183741.1	Mucin-2	-1.46562	6.2002e-05	-1.92846	3.34888e-06	-1.13164	0.000502957	-1.00499	0.00118852	-0.995749	0.0049405
1589	Ssa#XM_014183743.1	GTPase IMAP family member 7	-0.07642	0.794572	-0.754293	0.0616944	-0.954695	0.00268701	-0.234015	0.310786	-0.60737	0.0480984
1590	Ssa#XM_014183813.1	52 kDa Ro protein-4	-0.069496	0.799873	-0.384087	0.171823	-0.933341	0.0294407	-0.482387	0.241376	-0.313612	0.359905
1591	Ssa#XM_014183821.1	protein Ycf2-like	0.444392	0.093813	0.198678	0.384084	0.376827	0.13565	0.848657	0.00668818	0.290793	0.311301
1592	Ssa#XM_014183834.1	DNA damage-inducible transcript 4 protein-like	0.74038	0.0103337	0.752699	0.00776347	1.85935	0.000355724	1.2203	0.00229724	0.358075	0.128575
1593	Ssa#XM_014183861.1	RING finger protein 219-like	1.20052	0.0135027	0.817003	0.0500396	0.258268	0.234794	2.02176	0.0017018	1.00099	0.122273
1594	Ssa#XM_014183866.1	ectonucleoside triphosphate diphosphohydrolase 1-like	-0.366691	0.681843	-1.47142	0.0783459	-1.07522	0.244818	-1.54225	0.115396	-1.99875	0.0298476
1595	Ssa#XM_014183873.1	processed variable antigen-like	1.18514	0.0153354	0.651251	0.139843	0.738056	0.0383619	2.02982	0.000512956	0.772008	0.198389
1596	Ssa#XM_014183877.1	Zymogen granule membrane protein 16 precursor	-0.119144	0.46441	-1.09211	0.000103953	-1.34441	0.000481256	-2.19462	0.00015867	-1.09094	0.00262362
1597	Ssa#XM_014183894.1	meteorin-like protein	0.387984	0.184123	0.464874	0.00304576	0.509517	0.0176121	0.878095	0.000239698	0.839268	0.00151315
1598	Ssa#XM_014183904.1	Major facilitator superfamily domain-containing protein 12	-0.880984	0.124331	-0.223469	0.707492	-0.226515	0.658775	-1.44713	0.00890763	-0.442134	0.424377
1599	Ssa#XM_014183918.1	Zonadhesin	0.449371	0.342388	0.054405	0.896249	0.053714	0.862643	2.09187	0.00196947	0.739338	0.357163
1600	Ssa#XM_014183950.1	GTPase IMAP family member 7	-0.13143	0.498576	-0.87455	0.00293421	-0.945086	0.000254406	-0.195818	0.33056	-0.581068	0.0751849
1601	Ssa#XM_014183963.1	leukolectin protein (ll)	-2.34511	2.12541e-05	-2.03654	6.38141e-05	-1.44074	0.00188271	-3.09345	0.00022172	-2.29183	0.000507128
1602	Ssa#XM_014183971.1	C1q-like adipose protein	0.16622	0.698452	-0.956508	0.0475269	-0.126101	0.866406	-0.568222	0.161719	1.26094	0.0600935
1603	Ssa#XM_014184012.1	IgL-like	0.291854	0.444683	0.406147	0.105855	-0.490112	0.0385978	0.401852	0.118769	1.03814	0.00077831
1604	Ssa#XM_014184076.1	Synaptotagmin VIIb	-0.556034	0.0959004	0.292763	0.436449	1.16651	0.0113	1.98062	0.000601817	1.14277	0.0246281
1605	Ssa#XM_014184080.1	Uncharacterized protein	-0.0960241	0.763175	-0.803876	0.0316611	-0.701606	0.0430181	-0.498322	0.0836482	-0.374882	0.244199
1606	Ssa#XM_014184106.1	neurotrypsin-like	0.488875	0.0279257	0.359783	0.0942658	0.201116	0.239927	1.07545	0.00569788	0.283813	0.361521
1607	Ssa#XM_014184163.1	serine/threonine-protein kinase Sgk1-like	-0.132054	0.676792	-0.813074	0.0102279	-0.616937	0.0569909	-0.770464	0.00949828	-0.734817	0.0248464
1608	Ssa#XM_014184206.1	NACHT, LRR and PYD domains-containing protein 1-like	1.36672	0.0134755	-0.894509	0.0712345	-0.852451	0.0508286	-3.1446	2.25807e-05	-2.94933	0.000179292
1609	Ssa#XM_014184228.1	XK-related protein 6	0.523901	0.00561232	0.274052	0.127337	0.169951	0.308473	0.912925	0.0110776	0.493253	0.167465
1610	Ssa#XM_014184287.1	polypeptide N-acetylgalactosaminyltransferase 16-like	0.72007	0.0171655	0.63091	0.00384647	0.468234	0.0241876	0.948925	0.0018623	0.428091	0.0764501
1611	Ssa#XM_014184296.1	Prospero-related homeobox gene 1a	1.02901	0.0168079	0.944963	0.0147265	0.465308	0.175051	1.15294	0.023002	0.479695	0.271548
1612	Ssa#XM_014184298.1	beta-2-microglobulin (b2m)	0.648841	0.00807634	-0.0712015	0.826359	-0.49653	0.0673559	-0.332457	0.403271	-0.980695	0.00808133
1613	Ssa#XM_014184299.1	beta-2 microglobulin	0.218719	0.421256	-0.649988	0.0528516	-0.459997	0.107741	-1.0152	0.0056765	-1.09618	0.00370523
1614	Ssa#XM_014184364.1	arachidonate 15-lipoxygenase B-like	-0.56056	0.0527309	-0.937839	0.00392894	-0.728154	0.0365474	-0.508533	0.0651359	-0.410457	0.119628
1615	Ssa#XM_014184370.1	uncharacterized protein DDB_G0271606	0.747962	0.0212633	0.334356	0.198906	0.204951	0.364635	1.107	0.00693437	0.307912	0.398056
1616	Ssa#XM_014184383.1	BRCA1-associated ATM activator 1-like	-0.253365	0.526495	-0.995941	0.0120403	-0.674293	0.173849	-0.981017	0.0418821	-1.07348	0.0164097
1617	Ssa#XM_014184425.1	protein sidekick-1-like	-0.144479	0.755021	-1.40414	0.00280639	-0.794816	0.100902	-1.32871	0.0113345	-1.40102	0.00503848
1618	Ssa#XM_014184426.1	Caspase recruitment domain-containing protein 11	-0.385306	0.374784	-0.873118	0.0463812	-0.770813	0.0328579	-0.698928	0.0691409	-0.411273	0.246586
1619	Ssa#XM_014184475.1	Kelch domain-containing protein 2	0.357969	0.332769	0.0408298	0.503856	0.013808	0.881107	1.48637	0.0479386	0.307414	0.278126
1620	Ssa#XM_014184519.1	periostin-like	0.530801	0.0558409	0.620154	0.0313459	0.0438326	0.904567	0.850419	0.00331741	0.309515	0.245547
1621	Ssa#XM_014184589.1	epsin-2-like	0.896724	0.0114854	0.953844	0.00681909	0.0906806	0.855792	1.08325	0.0082619	0.245307	0.56113
1622	Ssa#XM_014184632.1	Mucin-5B	-0.994313	0.0222458	-1.11402	0.000413084	-0.801271	0.00641712	-0.407793	0.0843182	-0.396997	0.392755
1623	Ssa#XM_014184687.1	oleosin-B3-like	0.648277	0.048352	0.412049	0.237434	-0.221174	0.665734	0.916607	0.00422056	0.467287	0.131468
1624	Ssa#XM_014184708.1	transmembrane protease serine 9-like	-0.822528	0.0261307	-1.21664	0.000500306	-0.826971	0.000913115	-1.39882	7.44508e-05	0.253196	0.486203
1625	Ssa#XM_014184745.1	Myosin, heavy chain b	0.307861	0.533527	1.04805	0.115186	0.978434	0.0307341	0.571011	0.303425	0.395234	0.540991
1626	Ssa#XM_014184763.1	Myosin, heavy chain b	0.36188	0.0457328	0.875389	0.00847347	0.520195	0.0158426	0.635172	0.0811378	0.748908	0.0850839
1627	Ssa#XM_014184797.1	Striatin	0.486631	0.427039	0.0404594	0.918965	0.124167	0.715559	2.1501	0.0014972	0.988477	0.273165
1628	Ssa#XM_014184817.1	endo-1,4-beta-xylanase B-like	0.496505	0.00776183	0.379664	0.0653294	0.130168	0.355396	0.855639	0.00260795	0.215832	0.362307
1629	Ssa#XM_014184859.1	CGMP-dependent 3 ,5 -cyclic phosphodiesterase	-0.203535	0.25691	-0.498942	0.0543572	-0.85025	0.00101855	-0.761261	0.00126323	-0.215361	0.468493
1630	Ssa#XM_014184882.1	very long-chain acyl-CoA synthetase-like	1.25183	0.00194795	1.34423	0.00661257	1.04253	0.000755968	1.81337	0.00106399	0.982748	0.0790317
1631	Ssa#XM_014184915.1	polycystin-1-like	-0.24697	0.579242	-0.953176	0.0138788	-0.579843	0.1812	-0.832298	0.0614344	-1.10888	0.00961715
1632	Ssa#XM_014184945.1	Zymogen granule membrane protein 16 precursor	-0.254014	0.0569853	-1.64082	5.90929e-07	-0.989621	0.000764262	-1.63618	0.00068483	-0.606566	0.0291758
1633	Ssa#XM_014184956.1	serine/threonine-protein kinase Sgk1-like	0.879862	0.0595412	0.624423	0.232046	0.105462	0.685392	1.18262	0.00686806	0.618506	0.0589871
1634	Ssa#XM_014184958.1	Fish virus induced TRIM-7	1.38902	0.0183404	-0.0171386	0.977615	0.403032	0.443879	0.887883	0.0864507	0.0398636	0.943615
1635	Ssa#XM_014185003.1	extensin-1-like	0.68246	0.0513482	0.525653	0.108821	0.362535	0.176535	1.19906	0.00797349	0.0947026	0.791252
1636	Ssa#XM_014185005.1	Trace amine associated receptor 20r - Ident 75	0.756825	0.0481712	0.722331	0.0538447	0.77055	0.0096316	1.28899	0.000327358	0.648418	0.196348
1637	Ssa#XM_014185047.1	TRNA-splicing ligase RtcB homolog	-0.385273	0.185567	-0.443879	0.119376	-0.729175	0.0129005	-0.970671	0.00612564	-0.58098	0.0676088
1638	Ssa#XM_014185054.1	Fish virus induced TRIM-7	-0.0571326	0.862075	-0.812385	0.00729059	-0.442719	0.15443	-0.447833	0.0666738	-0.913026	0.00674481
1639	Ssa#XM_014185060.1	zinc finger protein 180-like	-0.253161	0.707734	-1.13921	0.0388944	-0.630147	0.36238	-0.847859	0.166389	-1.30991	0.0241453
1640	Ssa#XM_014185061.1	Phospholipase C, beta 3	-0.36463	0.547024	-1.74747	0.00355719	-1.06456	0.082104	-1.57153	0.0111586	-1.63193	0.00635039
1641	Ssa#XM_014185118.1	5-methyltetrahydrofolate-homocysteine methyltransferase (mtr)	0.129678	0.408834	0.276987	0.115154	0.307013	0.172324	0.795542	0.00128617	0.447746	0.0332544
1642	Ssa#XM_014185137.1	Fish-egg lectin (fel)	-2.23882	7.54575e-05	-2.08688	0.000178207	-1.36847	0.00300826	-2.83287	0.000202062	-2.42416	0.00029838
1643	Ssa#XM_014185173.1	skin secretory protein xP2-like	0.715318	0.0150245	0.320795	0.198736	0.367403	0.144373	0.791264	0.0045843	0.222938	0.495254
1644	Ssa#XM_014185192.1	GMP Giant mucus protein	0.116126	0.589933	0.92816	0.00118245	1.65042	5.75963e-05	2.60813	9.45731e-09	1.93302	9.59467e-06
1645	Ssa#XM_014185226.1	sterile alpha motif domain containing 3	1.54669	0.00339384	0.943118	0.0811201	0.491724	0.349952	1.76471	0.000526745	1.10784	0.0514786
1646	Ssa#XM_014185227.1	islet cell autoantigen 1-like	0.603774	0.0112344	0.404385	0.0842582	0.476353	0.00580151	1.23246	0.002554	0.490806	0.216427
1647	Ssa#XM_014185242.1	papilin-like	0.502217	0.51499	-0.884651	0.00650645	-0.356267	0.305727	-0.532224	0.0618233	-0.788269	0.0196651
1648	Ssa#XM_014185265.1	multidrug resistance-associated protein 1-like	-0.460577	0.0627124	-0.525843	0.161397	-0.799731	0.00372589	-0.0322503	0.867907	-0.862766	0.00156658
1649	Ssa#XM_014185411.1	Bromodomain-containing 2a	0.891298	0.0228569	1.0149	0.000828342	0.491447	0.0284674	0.65922	0.0180784	0.589829	0.0171872
1650	Ssa#XM_014185427.1	Ectonucleoside triphosphate diphosphohydrolase 4	0.376837	0.0692876	0.40093	0.137043	0.304614	0.0914452	0.932986	0.00152834	0.432889	0.103101
1651	Ssa#XM_014185440.1	Adaptor-related protein complex 3, sigma 2 subunit	0.670627	0.0288157	0.901789	0.00322927	0.275674	0.247998	0.605253	0.0900118	0.615074	0.0031179
1652	Ssa#XM_014185455.1	plexin-B1-like (LOC106566319)	0.610006	0.0418137	0.791006	0.0239658	0.460321	0.0594164	1.11355	0.0349184	1.27678	0.000352113
1653	Ssa#XM_014185460.1	Protein CLEC16A	0.252708	0.304029	0.304497	0.238804	0.174905	0.450743	1.08981	0.040943	0.490945	0.193729
1654	Ssa#XM_014185489.1	Small integral membrane protein 14	0.489258	0.210842	0.497503	0.123826	0.0356996	0.8977	1.25872	0.0158617	0.795767	0.0972938
1655	Ssa#XM_014185510.1	Transmembrane and coiled-coil domain-containing protein 3	0.685427	0.03575	1.01599	0.043241	0.188351	0.586885	0.402409	0.116754	0.536797	0.0304862
1656	Ssa#XM_014185524.1	gastrula zinc finger protein XlCGF17.1-like	0.849567	0.010665	0.419369	0.0994861	0.289012	0.138592	0.932212	0.00588145	0.340342	0.255026
1657	Ssa#XM_014185532.1	Desmin b	0.316645	0.225317	0.602826	0.114514	0.945316	0.00253266	0.679098	0.0417872	0.689107	0.0667003
1658	Ssa#XM_014185554.1	protein lifeguard 1-like	0.837398	0.00355034	0.835365	0.00349351	0.597238	0.0188213	1.10615	0.00252501	0.695973	0.0337438
1659	Ssa#XM_014185581.1	Transient receptor potential cation channel subfamily M member 1	0.901109	0.00629657	0.732041	0.0213045	0.642179	0.0245307	1.3228	0.00154755	0.658013	0.142369
1660	Ssa#XM_014185618.1	Rab8b protein	0.258177	0.174807	0.213762	0.235515	0.0117514	0.956943	0.84884	0.0056096	0.337055	0.190488
1661	Ssa#XM_014185633.1	transcription initiation factor TFIID subunit 2-like	0.554178	0.0041028	0.590245	0.00278791	0.461444	0.000838816	1.03818	0.0120988	0.179835	0.257987
1662	Ssa#XM_014185642.1	exonuclease 3'-5' domain-containing protein 2-like	0.476938	0.0739288	0.499012	0.0893397	0.407717	0.0296766	1.09958	0.000498445	0.558959	0.0711825
1663	Ssa#XM_014185664.1	polycystin-1-like	1.02233	0.0118067	0.586412	0.238187	0.528661	0.0798923	1.09141	0.0354048	0.320997	0.422457
1664	Ssa#XM_014185739.1	Ectonucleotide pyrophosphatase/phosphodiesterase 1	0.0286742	0.919579	0.120832	0.657192	0.965516	0.0048533	0.0529734	0.885067	0.491174	0.211872
1665	Ssa#XM_014185784.1	OX-2 membrane glycoprotein-like	0.333278	0.091429	0.202959	0.194568	0.150195	0.348954	0.826244	0.0169928	0.45681	0.115735
1666	Ssa#XM_014185857.1	syntaxin-binding protein 4-like	0.411733	0.0245743	0.777265	0.000331812	0.342886	0.0317944	1.35196	0.00154334	0.646067	4.31891e-05
1667	Ssa#XM_014185925.1	Barrier-to-autointegration factor (banf)	0.596771	0.335465	0.221302	0.753518	0.0062814	0.99094	0.659813	0.328429	1.46367	0.026142
1668	Ssa#XM_014185930.1	gastrula zinc finger protein XlCGF26.1-like	1.08371	0.00820818	0.956198	0.0131511	0.450478	0.178482	1.2097	0.0152834	0.434672	0.318958
1669	Ssa#XM_014185998.1	TRNA-splicing ligase RtcB homolog	-0.291161	0.0619654	-0.52717	0.00216969	-0.446515	0.00269528	-0.979286	3.58058e-05	-0.573772	0.00847973
1670	Ssa#XM_014186010.1	Protein FAM111A	2.58586	0.0669216	2.42877	0.0211375	2.10984	0.0677633	2.43027	0.0682063	1.87326	0.187732
1671	Ssa#XM_014186013.1	Guanine nucleotide exchange factor VAV2	0.0404228	0.885933	-1.03359	0.00162305	-0.48789	0.124063	-0.535784	0.120164	-0.551043	0.0502888
1672	Ssa#XM_014186054.1	von Willebrand factor A domain-containing protein 5A-like (LOC106613145), X2	-0.356837	0.106031	-1.12797	0.00174264	-1.50589	2.14656e-05	-1.56424	1.30859e-05	-0.543205	0.0384307
1673	Ssa#XM_014186056.1	pol-RFamide neuropeptides-like	0.281882	0.147378	0.88859	0.0801675	0.393944	0.0245105	1.0046	0.00280632	0.925767	0.243539
1674	Ssa#XM_014186127.1	Vacuolar protein sorting-associated protein 13B	-0.434567	0.396256	-1.15283	0.0123785	-0.717332	0.179691	-0.888786	0.0944444	-1.26324	0.00851276
1675	Ssa#XM_014186133.1	sodium/glucose cotransporter 5-like	0.00662912	0.975317	-0.329243	0.287088	0.333606	0.324525	0.895787	0.00864671	0.351703	0.146491
1676	Ssa#XM_014186142.1	Mucin-5B	-0.705306	0.0118089	-1.18739	0.000373238	-0.99991	0.0275421	-0.230195	0.22092	-0.204161	0.486023
1677	Ssa#XM_014186163.1	hemoglobin subunit alpha-4-like (LOC106595269)	1.07973	0.0356712	1.1688	0.0349575	1.26998	0.0575719	0.578632	0.33437	1.78025	0.012408
1678	Ssa#XM_014186231.1	fast skeletal myosin heavy chain	0.249169	0.656212	1.16302	0.0713722	1.06888	0.0326138	0.68679	0.233579	0.63543	0.344235
1679	Ssa#XM_014186299.1	DNA-directed RNA polymerase II subunit RPB1-like	0.577452	0.0153267	0.55521	0.0068827	0.280732	0.0348306	0.877327	0.00279685	0.272321	0.311517
1680	Ssa#XM_014186329.1	DNA-directed RNA polymerase III subunit RPC1	0.645176	0.000228354	0.578245	0.0035889	0.205315	0.0830172	1.19842	0.000197024	0.52796	0.0286333
1681	Ssa#XM_014186371.1	A-kinase anchor protein 13-like	0.9319	0.00985628	0.251841	0.301672	0.295567	0.168667	1.16062	0.0165953	0.431494	0.20647
1682	Ssa#XM_014186374.1	Myosin, heavy chain b	0.913793	0.0297978	0.702252	0.0440803	0.670481	0.0378594	1.12155	0.00387144	0.911022	0.0832039
1683	Ssa#XM_014186396.1	Unknown	-0.297839	0.60195	-1.5331	0.00481918	-0.938983	0.102341	-1.39988	0.0159944	-1.54852	0.0058347
1684	Ssa#XM_014186410.1	NACHT, LRR and PYD domains-containing protein 1	-0.398549	0.335227	-0.897179	0.0113566	-0.739522	0.0371165	0.11965	0.680918	-0.286237	0.224108
1685	Ssa#XM_014186439.1	Mucin-5B	-1.44334	4.08626e-06	-1.54792	2.31396e-05	-0.691735	0.000845756	-0.983271	0.00162482	-0.404182	0.0330138
1686	Ssa#XM_014186440.1	mucin-5B-like (LOC106592222)	-0.759343	0.0539438	-1.43187	0.000221552	-1.00917	0.0145471	-0.191864	0.375917	-0.262918	0.369078
1687	Ssa#XM_014186486.1	mpv17-like protein	0.487586	0.0622518	0.479216	0.134173	1.03921	0.00533527	-0.345289	0.133092	-0.514676	0.0157554
1688	Ssa#XM_014186567.1	zinc-binding protein A33-like	-0.326239	0.271598	-0.583459	0.0266536	-0.217136	0.232742	-1.72372	7.77669e-08	-2.02859	1.34907e-07
1689	Ssa#XM_014186603.1	DNA cross-link repair 1C	0.322648	0.263507	0.516599	0.0239748	0.176387	0.314371	1.14906	0.0011753	0.416159	0.0479698
1690	Ssa#XM_014186622.1	FH1/FH2 domain-containing protein 3-like	0.645563	0.187002	0.097654	0.789445	0.0911234	0.66152	0.810904	0.0478738	0.156031	0.646268
1691	Ssa#XM_014186640.1	Glutamate receptor, ionotropic, AMPA 1a	0.239539	0.673979	0.24469	0.675905	-0.296876	0.660265	1.68143	0.0344631	0.523471	0.407943
1692	Ssa#XM_014186644.1	hemoglobin subunit alpha-4-like	1.09186	0.0536901	1.13953	0.0370588	1.33777	0.0370563	0.60953	0.219143	1.81809	0.0118278
1693	Ssa#XM_014186680.1	ladderlectin-like	-0.141205	0.529751	-0.377223	0.192371	-1.05232	0.010271	-1.24449	0.000570008	-0.684077	0.0670487
1694	Ssa#XM_014186699.1	Angiopoietin 1	-0.0994164	0.0829213	0.195219	0.0192228	0.611877	0.000792466	0.769638	0.00744623	0.875319	0.000159075
1695	Ssa#XM_014186715.1	Nothepsin	0.589099	0.21637	1.14019	0.029477	1.44068	0.00433132	1.13838	0.0139423	1.01284	0.0985763
1696	Ssa#XM_014186780.1	GTPase IMAP family member 7	-0.324418	0.476404	-0.370057	0.321508	-0.992463	0.0105706	-1.27658	0.000838274	-1.95799	7.41569e-05
1697	Ssa#XM_014186790.1	lipopolysaccharide-induced tumor necrosis factor-alpha factor-like	0.728127	0.0246954	0.505647	0.0882377	0.481255	0.0643395	0.976561	0.00433159	0.24352	0.439412
1698	Ssa#XM_014186925.1	zinc finger protein 239-like	0.974497	0.00023485	0.676987	0.00765703	0.395965	0.0455014	0.945974	0.00863952	0.418409	0.0971662
1699	Ssa#XM_014186938.1	uncharacterized LOC106595571	0.965663	0.0152331	0.5628	0.0404074	0.601693	0.0487279	1.13815	0.00158933	0.31868	0.353588
1700	Ssa#XM_014187025.1	interleukin 8	-0.564327	0.015258	-0.698753	0.0125221	-0.838874	0.00110521	-0.930092	0.000489097	0.105589	0.692015
1701	Ssa#XM_014187048.1	fast skeletal myosin heavy chain	1.27681	0.0136635	0.881207	0.0793362	1.1222	0.0059112	1.59312	0.00122477	0.837617	0.242082
1702	Ssa#XM_014187053.1	serine/threonine-protein kinase 31-like	0.80503	0.250779	1.14443	0.0497542	-0.128191	0.852997	0.165266	0.82594	0.16153	0.831668
1703	Ssa#XM_014187105.1	Interleukin-1 beta	-0.56758	0.0035285	-1.32858	0.00142428	-1.60734	4.87242e-05	-2.48657	1.31941e-07	-1.36977	1.96776e-05
1704	Ssa#XM_014187147.1	phosphatidylserine synthase 1-like	-0.477986	0.0125179	-0.466913	0.00337416	-0.292075	0.0619838	-0.839325	0.000387272	-0.468947	0.0361892
1705	Ssa#XM_014187158.1	Fish virus induced TRIM-11	-0.0174783	0.975096	-0.0888661	0.82401	-0.0583469	0.852054	-0.192638	0.586673	-1.22447	0.0333617
1706	Ssa#XM_014187330.1	protein artemis-like	0.181769	0.346187	0.553902	0.00920939	0.147214	0.434588	1.19947	0.00170906	0.451066	0.0599067
1707	Ssa#XM_014187362.1	leucine-rich repeat extensin-like protein 3	0.167543	0.561037	0.333497	0.259136	0.340949	0.179398	0.845512	0.00851662	0.386185	0.197892
1708	Ssa#XM_014187463.1	Transient receptor potential cation channel subfam	0.224847	0.315051	-0.150522	0.498394	0.649662	0.0394201	-1.57332	3.35246e-08	-0.978736	0.000160237
1709	Ssa#XM_014187520.1	Sodium/potassium-transporting ATPase subunit alpha-2	0.846134	0.000911029	-0.241351	0.276142	-0.119446	0.561821	-2.06338	3.52636e-07	-2.58213	1.74218e-06
1710	Ssa#XM_014187528.1	macrophage mannose receptor 1-like (mrc1)	0.653445	0.00982842	0.40859	0.229491	0.46311	0.0645942	1.32539	0.00181522	1.11332	0.00428363
1711	Ssa#XM_014187529.1	Myosin, heavy chain b	1.56672	0.0113538	0.861843	0.164793	1.02059	0.0261665	1.97801	0.00057014	1.12466	0.154623
1712	Ssa#XM_014187530.1	PDLIM1 interacting kinase 1 like	1.63356	0.00953378	1.02221	0.12078	0.984478	0.0402371	2.43408	0.000701662	0.891097	0.361592
1713	Ssa#XM_014187534.1	macrophage mannose receptor 1-like	-0.431049	0.0932743	-0.695617	0.00951685	-0.416798	0.0999438	-0.790763	0.0061219	-0.650892	0.0128306
1714	Ssa#XM_014187535.1	coiled-coil domain-containing protein 43-like (LOC106601037)	-0.926646	3.17379e-06	-0.027333	0.832109	-0.334752	0.0205084	-0.353778	0.00114672	0.384697	0.0415582
1715	Ssa#XM_014187580.1	Chemokine CK-1 precursor	0.285068	0.384961	-0.349373	0.25926	0.0214641	0.927767	-0.381882	0.168317	-1.18483	0.00821478
1716	Ssa#XM_014187602.1	LUC7-like	0.179241	0.613379	0.22125	0.452214	0.0349618	0.892622	0.81969	0.0268545	0.820698	0.0211875
1717	Ssa#XM_014187604.1	Putative pre-mRNA-splicing factor ATP-dependent RN	-0.143062	0.822999	-0.935666	0.0786923	-0.551584	0.409348	-0.71471	0.263865	-1.29159	0.0291556
1718	Ssa#XM_014187703.1	fast skeletal myosin heavy chain	1.11997	0.158414	1.14255	0.333064	0.630204	0.353299	1.7351	0.0370998	0.512146	0.574015
1719	Ssa#XM_014187733.1	Coiled-coil and C2 domain-containing protein 1B	0.5169	0.177814	0.841998	0.0336137	0.339634	0.323407	0.990954	0.0253083	0.17759	0.713148
1720	Ssa#XM_014187744.1	leishmanolysin homolog	0.342358	0.11539	-0.077675	0.609317	0.47083	0.184647	0.645253	0.0799957	0.805853	0.0356227
1721	Ssa#XM_014187757.1	beta-2 microglobulin	0.321617	0.336695	-0.605796	0.0762548	-0.520932	0.101646	-1.05879	0.00699479	-1.05161	0.00530858
1722	Ssa#XM_014187807.1	Very large inducible GTPase 1-2	-0.372314	0.163784	-0.923547	0.0157002	-0.907116	0.00167769	-0.34026	0.327806	0.757677	0.0813686
1723	Ssa#XM_014187901.1	Alpha-tropomyosin	1.23709	0.00227944	1.09479	0.00597986	0.887794	0.0108448	1.79045	0.000721765	0.873132	0.0917105
1724	Ssa#XM_014187917.1	Myosin, heavy chain b	0.2692	0.610474	1.07501	0.0891696	1.03395	0.0453303	0.427362	0.41919	0.463673	0.51849
1725	Ssa#XM_014187951.1	L-rhamnose-binding lectin CSL3	-1.18393	0.00183492	-1.74309	3.64851e-05	-1.12188	0.00138722	-2.09825	2.41073e-06	-0.284749	0.555364
1726	Ssa#XM_014188067.1	dynein heavy chain 6, axonemal-like	0.655466	0.00744992	0.666863	0.00194351	0.459617	0.00377207	1.00913	0.000201172	0.613656	0.0300032
1727	Ssa#XM_014188118.1	NAD(P)H dehydrogenase [quinone] 1-like (LOC106587985)	-0.300573	0.247461	-0.712727	0.0314578	-0.793881	0.00279921	-0.346905	0.146825	-0.201717	0.336434
1728	Ssa#XM_014188155.1	Myosin, heavy chain b	0.419902	0.480108	1.18201	0.0739661	1.21395	0.0306363	0.468868	0.398776	0.7505	0.299542
1729	Ssa#XM_014188219.1	recombining binding protein suppressor of hairless-like	0.802236	0.0855724	0.616361	0.224026	0.104643	0.771815	1.03973	0.0171704	0.365762	0.297102
1730	Ssa#XM_014188235.1	Nebulette	0.584035	0.00232875	0.614723	0.00275668	0.423251	0.039767	0.820734	0.00292505	0.749058	0.0808751
1731	Ssa#XM_014188275.1	Glucosylceramidase	1.04997	0.0169224	0.387231	0.324273	0.495701	0.0999159	1.55258	0.00130221	0.521133	0.390596
1732	Ssa#XM_014188326.1	E3 ubiquitin-protein ligase TRIM39-like (LOC106586895), X1	-0.447319	0.101849	-1.03242	0.00189409	-0.817618	0.0298919	-0.473787	0.0310521	-0.673883	0.0176557
1733	Ssa#XM_014188375.1	glypican-5-like	1.31392	0.00628811	0.971725	0.0602482	-0.143499	0.719026	0.716183	0.130776	0.54898	0.184622
1734	Ssa#XM_014188437.1	protein-glutamine gamma-glutamyltransferase E-like	-0.336703	0.572504	-1.18822	0.0416445	-0.98226	0.0607262	-0.388763	0.419875	-0.748622	0.107813
1735	Ssa#XM_014188441.1	collagen alpha-2(VI) chain-like (LOC106597232)	0.502034	0.0261605	0.675686	0.00465546	0.3394	0.111574	1.23253	0.000160339	0.684265	0.00160269
1736	Ssa#XM_014188483.1	Tyrosine-protein kinase Jak1	-0.583802	0.0413315	-0.679584	0.0222017	-0.751214	0.0194526	-0.834323	0.00706918	-0.722079	0.0274573
1737	Ssa#XM_014188593.1	Mucin-5B	-0.634387	0.0961234	-1.31366	0.00340223	-0.914407	0.026419	-0.250844	0.424664	-0.143457	0.678699
1738	Ssa#XM_014188650.1	Myosin, heavy chain b	0.2303	0.676039	1.00335	0.115215	1.05962	0.0443842	0.398459	0.457113	0.493698	0.47381
1739	Ssa#XM_014188670.1	Beta-1_4-galactosyltransferase 1, b4galt	-0.356394	0.0126055	-0.0791501	0.690344	0.111223	0.701313	-0.0253385	0.831703	1.03384	0.0060089
1740	Ssa#XM_014188675.1	non-syndromic hearing impairment protein 5 homolog	0.427776	0.0541918	0.464632	0.0100019	0.26542	0.013131	0.856133	0.00704926	0.423832	0.0161801
1741	Ssa#XM_014188728.1	Na+/K+ ATPase alpha subunit isoform 8	0.54671	0.0601393	-0.334113	0.222014	-0.247322	0.385949	-1.38361	0.000143643	-1.95742	4.74501e-05
1742	Ssa#XM_014188745.1	Collagen alpha-3	0.854419	0.0179894	0.474238	0.154475	-0.090119	0.804746	0.574332	0.0622301	0.349398	0.485391
1743	Ssa#XM_014188791.1	Neurobeachin-like 2	0.407245	0.0260361	0.422326	0.0226489	0.332794	0.0643936	0.822087	0.0232831	0.189079	0.362087
1744	Ssa#XM_014188840.1	tetraspanin-8-like	-0.236148	0.28485	-0.686453	0.00141014	-0.881365	0.000159968	-1.01123	6.18767e-05	-0.690569	0.00662198
1745	Ssa#XM_014188845.1	Zinc transporter ZIP4	-0.948494	0.0104243	-0.796867	0.10112	-1.14565	0.00307204	-0.695912	0.0838563	-1.21369	0.00214498
1746	Ssa#XM_014188846.1	NACHT, LRR and PYD domains-containing protein 1	-0.534024	0.0613297	-0.515331	0.165298	-0.61777	0.0365129	-0.357042	0.253718	-0.967114	0.00249704
1747	Ssa#XM_014188847.1	T-box 21	0.503869	0.0514199	0.357459	0.167452	0.260695	0.108517	1.12488	0.00226591	0.626854	0.104294
1748	Ssa#XM_014188899.1	Myosin, heavy chain b	0.492483	0.0047028	0.87781	0.0190249	0.531458	0.00214964	0.66478	0.042085	0.68738	0.0496906
1749	Ssa#XM_014188915.1	protein-glutamine gamma-glutamyltransferase 2-like	-0.406177	0.399742	-1.16367	0.0238174	-1.17844	0.0117651	-0.614979	0.179311	-0.882634	0.0531208
1750	Ssa#XM_014189016.1	Mucin-5B	-0.926551	0.00591893	-1.48616	0.000460981	-1.26168	0.00193513	-0.569643	0.0357715	-0.346163	0.27881
1751	Ssa#XM_014189023.1	bile salt export pump-like	0.0527924	0.768267	-0.403265	0.0502865	-0.981079	9.16044e-05	-1.12237	5.17782e-05	-0.950364	7.06087e-05
1752	Ssa#XM_014189028.1	CD209 antigen-like protein A (LOC106597675)	-0.0291688	0.893657	-0.294163	0.251311	-0.286474	0.170751	-0.850708	0.000863986	-0.582813	0.0192051
1753	Ssa#XM_014189034.1	Mucin-5B	-1.00352	0.00184035	-1.45405	0.000301297	-1.24999	0.00145913	-0.608737	0.0264072	-0.371543	0.223185
1754	Ssa#XM_014189036.1	Fish virus induced TRIM-4	-0.763538	0.130702	-0.995087	0.0512157	-1.69615	0.0101779	-0.680617	0.291496	0.37976	0.405026
1755	Ssa#XM_014189057.1	carcinoembryonic antigen-related cell adhesion molecule 5-like	0.255327	0.263279	-0.802875	0.00210595	-1.33157	0.0012395	-2.58905	7.37243e-07	-2.44933	6.23188e-07
1756	Ssa#XM_014189086.1	Apopolysialoglycoprotein	1.70431	0.0546153	0.764972	0.334637	1.32127	0.0788684	2.10045	0.00455555	0.70902	0.416861
1757	Ssa#XM_014189092.1	natterin-like protein (LOC106598085)	-0.1408	0.629579	-0.411869	0.169357	-0.279031	0.378592	-0.84771	0.0096525	-0.387383	0.243242
1758	Ssa#XM_014189138.1	leucine--tRNA ligase-like	0.803392	0.0667278	0.60645	0.231693	0.891293	0.0632867	1.31907	0.00665399	0.592866	0.37406
1759	Ssa#XM_014189147.1	leishmanolysin homolog (LOC106596463)	0.1172	0.290636	0.390741	0.0203384	0.0989975	0.514454	0.953885	0.00285072	0.19583	0.172176
1760	Ssa#XM_014189158.1	coagulation factor XIII B chain-like	0.658079	0.0278524	0.758186	0.0190985	0.158504	0.513866	1.37555	0.00132323	0.838937	0.0288692
1761	Ssa#XM_014189168.1	protein-glutamine gamma-glutamyltransferase 2-like (LOC106583691), X1	-0.312016	0.566826	-1.04119	0.0609122	-1.05174	0.049708	-0.440411	0.383019	-0.752096	0.111448
1762	Ssa#XM_014189171.1	uncharacterized LOC106600665 (LOC106600665)	0.382107	0.0442782	0.533602	0.00988124	0.24179	0.218771	0.819543	0.029937	0.154771	0.548245
1763	Ssa#XM_014189182.1	C-type mannose receptor 2-like	0.00631064	0.983211	-0.396724	0.25138	-0.709841	0.0540555	-0.957514	0.015742	-0.0440458	0.864901
1764	Ssa#XM_014189205.1	fast skeletal myosin heavy chain	1.0046	0.0270873	0.809615	0.0804175	0.840575	0.0270543	0.563439	0.152243	0.0782478	0.882337
1765	Ssa#XM_014189213.1	intestinal mucin-like protein	0.925246	0.0890785	0.280641	0.468234	0.300225	0.245524	1.01245	0.0104375	0.299033	0.512608
1766	Ssa#XM_014189219.1	Potassium channel, subfamily T, member 1	0.5838	0.0112128	0.657934	0.00131401	0.391303	0.0590371	0.802006	0.00282294	0.457688	0.0803269
1767	Ssa#XM_014189230.1	transmembrane protease serine 9-like	-0.448866	0.194367	-0.900872	0.0219071	-0.735535	0.0717537	-0.449649	0.11287	-0.0760124	0.834815
1768	Ssa#XM_014189237.1	dispanin subfamily A member 2b-like	0.449484	0.287135	0.223421	0.565006	0.284265	0.471014	0.53965	0.147248	1.71595	0.00709665
1769	Ssa#XM_014189261.1	beta-1,3-galactosyl-O-glycosyl-glycoprotein beta-1,6-N-acetylglucosaminyltransferase 3-like	0.598697	0.113352	-0.210733	0.59986	-0.156722	0.649152	1.221	0.00571718	-0.240567	0.530911
1770	Ssa#XM_014189277.1	Mucin-5B	-1.27533	0.00302679	-1.63586	2.93412e-05	-0.723812	0.013842	-0.952099	0.00095035	-0.561728	0.0406185
1771	Ssa#XM_014189298.1	Ubiquitin specific peptidase 53b	1.42187	0.0555489	1.11247	0.147738	0.255804	0.520089	1.58574	0.012737	0.601155	0.279117
1772	Ssa#XM_014189332.1	small integral membrane protein 18-like	1.12013	0.132766	1.0804	0.0674101	0.514648	0.427424	1.42647	0.0444825	0.449841	0.439163
1773	Ssa#XM_014189366.1	intelectin-like	-0.426414	0.359668	-1.0222	0.0154778	-0.715559	0.134823	-0.974622	0.0152299	-1.13308	0.0115898
1774	Ssa#XM_014189573.1	regulator of G-protein signaling 21-like	1.34204	0.000853249	1.10032	0.0183108	1.55198	0.00190423	1.07424	0.00184577	0.5481	0.206385
1775	Ssa#XM_014189599.1	regulator of G-protein signaling 2-like	0.65794	0.00725169	0.459418	0.0104961	0.265928	0.0496991	1.10712	0.0155326	0.295146	0.0438682
1776	Ssa#XM_014189656.1	retinal degeneration 3-like	0.477327	0.035578	0.531371	0.155085	0.513233	0.0303649	0.843209	0.00125041	0.330528	0.297072
1777	Ssa#XM_014189708.1	ladderlectin-like (LOC106568836)	0.478533	0.0309118	0.658455	0.0669019	0.628303	0.0529051	1.28426	0.00282319	0.681827	0.175794
1778	Ssa#XM_014189720.1	CDP-diacylglycerol--glycerol-3-phosphate 3-phosphatidyltransferase-like	1.0537	0.0243056	0.615132	0.123232	0.273578	0.453035	1.39643	0.00784692	0.0206752	0.962025
1779	Ssa#XM_014189743.1	ladderlectin-like	0.651334	0.00669601	0.435901	0.020532	0.338696	0.0932386	1.0136	0.00465075	0.607142	0.050193
1780	Ssa#XM_014189783.1	extensin-like	0.505828	0.00452683	0.441211	0.036557	0.442574	0.0176918	0.938027	0.00487036	0.429204	0.0197494
1781	Ssa#XM_014189927.1	Retinol dehydrogenase 11	-0.506701	0.0456666	-0.26143	0.230108	-0.773547	0.00285356	-0.858912	0.0133937	0.0595174	0.7982
1782	Ssa#XM_014189932.1	Protein kinase C eta type	-0.399304	0.0302042	-1.06994	7.88471e-05	-0.825142	6.6825e-05	-0.878968	3.37732e-06	-0.577189	0.000478475
1783	Ssa#XM_014189934.1	Cell division cycle 7-related protein kinase	-0.45223	0.055427	-0.589596	0.00713585	-0.473521	0.0155445	-1.12984	0.00048036	-1.46212	2.08492e-05
1784	Ssa#XM_014189956.1	Not	0.644503	0.0647618	0.340087	0.296047	0.290296	0.350259	0.910334	0.0306336	-0.187816	0.636869
1785	Ssa#XM_014189958.1	Scinderin	-0.17434	0.0849059	-0.81225	2.86132e-06	-0.790829	0.000233748	-0.72656	1.68921e-05	-0.418282	0.0173759
1786	Ssa#XM_014189964.1	Mucin-5B	-1.0335	0.00145705	-1.2649	0.000567771	-1.02865	0.00476437	-0.744073	0.00771753	-0.253986	0.298395
1787	Ssa#XM_014190012.1	Angiopoietin-related protein 4, ANGL4	0.144939	0.669205	-0.442449	0.198523	0.0607796	0.852492	-0.559362	0.0717196	-0.951608	0.0297219
1788	Ssa#XM_014190038.1	Microtubule associated serine/threonine kinase 2	0.555327	0.0146239	0.418671	0.0598431	0.384786	0.0374476	0.840706	0.00160287	0.351938	0.199061
1789	Ssa#XM_014190094.1	SplA/ryanodine receptor domain and SOCS box containing 4a	0.880357	0.0239558	0.321307	0.372262	0.280717	0.330773	0.840338	0.0156471	0.197529	0.577991
1790	Ssa#XM_014190224.1	Polypyrimidine tract binding protein 2a	0.643081	0.1737	0.79554	0.00589427	0.781053	0.00312728	1.13698	0.000696257	-0.197825	0.694291
1791	Ssa#XM_014190276.1	Cytochrome P450 7A1	-0.691326	0.000324216	0.818098	0.00355353	0.909643	0.00105294	0.53825	0.00232969	0.207425	0.258289
1792	Ssa#XM_014190278.1	Xenotropic and polytropic retrovirus receptor 1	-0.942128	0.00345879	-0.205614	0.558581	-0.160949	0.534991	-0.316671	0.318165	-0.392422	0.179629
1793	Ssa#XM_014190301.1	hemicentin-2-like (LOC106605563), X1	0.284425	0.288185	-0.648744	0.00408844	-1.28402	0.000841876	-2.63187	6.98526e-07	-2.48424	8.41547e-07
1794	Ssa#XM_014190302.1	CMRF35-like molecule	0.152518	0.298031	-0.620587	0.000240214	-0.539115	0.00199106	-0.874755	0.00262577	-0.532926	0.0019254
1795	Ssa#XM_014190453.1	involucrin-like	0.389512	0.302127	0.926587	0.00759328	0.237751	0.263267	0.0096132	0.945824	0.42061	0.141348
1796	Ssa#XM_014190551.1	E3 ubiquitin-protein ligase RNF152-like	1.30105	9.91811e-05	0.269441	0.362752	-0.161273	0.573945	-1.43182	9.79774e-06	-1.77396	7.36529e-05
1797	Ssa#XM_014190655.1	suppressor of cytokine signaling 1-like (LOC106591927)	0.205667	0.507004	-0.0160059	0.94475	0.135803	0.551863	0.392772	0.11055	1.13605	0.0123126
1798	Ssa#XM_014190669.1	adhesion G protein-coupled receptor F5-like	0.870191	0.00407406	0.168516	0.465359	-0.446366	0.0961319	0.189715	0.488332	0.278495	0.371291
1799	Ssa#XM_014190675.1	25-hydroxycholesterol 7-alpha-hydroxylase	0.221412	0.131294	-0.427865	0.00122022	-0.306088	0.00182963	-0.737724	1.32472e-05	-0.884779	2.43763e-05
1800	Ssa#XM_014190681.1	C type lectin receptor B (LOC100136447), X1	0.0848133	0.171342	0.101693	0.184331	0.169995	0.0157295	0.260781	0.00409434	0.97545	0.0038365
1801	Ssa#XM_014190755.1	Frizzled-5	-0.1097	0.606318	-0.205056	0.055635	-0.574751	0.00635322	-0.925063	8.69716e-07	-0.5486	0.0108872
1802	Ssa#XM_014190857.1	WSC domain-containing protein 2	0.390771	0.0297393	0.426784	0.00411678	0.271192	0.00440002	0.999448	0.0013042	0.429436	0.0154988
1803	Ssa#XM_014190863.1	protein LBH-like	-0.112563	0.2193	0.0349452	0.608246	0.304025	0.0158867	0.625866	0.00993974	0.997027	0.00834334
1804	Ssa#XM_014190878.1	Disks large-associated protein 3	0.764182	0.0701759	0.348848	0.227376	0.281536	0.230588	0.831229	0.0301402	0.615772	0.0680157
1805	Ssa#XM_014190921.1	cathelicidin	0.509143	0.189206	0.269195	0.485161	0.036303	0.925713	0.0783505	0.885994	2.96866	0.000836583
1806	Ssa#XM_014190941.1	acyl carrier protein, mitochondrial-like	-0.794082	0.218993	0.267093	0.362347	-0.0539373	0.911249	-1.09477	0.0384549	0.316853	0.326275
1807	Ssa#XM_014191035.1	meprin A subunit beta-like	0.484585	0.00535113	0.897818	0.000117455	0.43244	0.00340617	0.98854	0.0017737	0.699169	0.00426468
1808	Ssa#XM_014191041.1	Forkhead box protein Q1	0.775308	0.000359629	0.315609	0.00448781	0.286741	0.135818	1.76765	7.73656e-08	0.987447	8.1883e-06
1809	Ssa#XM_014191050.1	ADP-ribosylation factor 5	0.423009	0.534234	0.295879	0.429665	0.140389	0.648613	2.10018	0.00107701	0.99436	0.203205
1810	Ssa#XM_014191081.1	Keratin, type I cytoskeletal 20	-0.454223	0.261543	1.11073	0.00962467	1.37711	0.00135155	2.41962	2.02443e-05	2.10627	0.000552387
1811	Ssa#XM_014191087.1	RING finger protein 11	0.833979	0.0737339	0.638956	0.155988	0.34702	0.210309	0.999064	0.00302947	0.297673	0.358106
1812	Ssa#XM_014191131.1	CCAAT/enhancer-binding protein delta-1	0.600378	0.0185253	0.383324	0.0549457	0.794845	0.00312763	0.880033	1.92418e-06	0.553976	0.00396166
1813	Ssa#XM_014191227.1	JmjC domain-containing protein 4	-0.64463	0.0516933	-0.627768	0.112698	0.334814	0.275401	-0.809379	0.0021481	-0.432427	0.230046
1814	Ssa#XM_014191289.1	hemagglutinin/amebocyte aggregation factor-like (LOC106576185), X1	-2.25825	0.00050012	-1.4223	0.00471107	-0.339728	0.376531	0.13969	0.774341	1.02056	0.0723276
1815	Ssa#XM_014191293.1	Vertnin	0.835069	0.0811859	0.396998	0.33965	0.584451	0.0954592	1.36235	0.00530416	0.655335	0.236176
1816	Ssa#XM_014191373.1	cell wall protein PRY3-like	0.998293	0.00349724	0.470354	0.0799105	0.231679	0.459839	1.40879	0.00700874	0.5335	0.204003
1817	Ssa#XM_014191386.1	cell wall protein PRY3-like (LOC106600039)	0.97544	0.0115366	0.422828	0.169357	0.0131901	0.968938	1.52431	0.00865072	0.540559	0.256241
1818	Ssa#XM_014191458.1	dynein heavy chain 6, axonemal-like	0.55751	0.00393659	0.319419	0.0697107	0.237084	0.0517834	0.933081	0.00184981	0.395818	0.0446249
1819	Ssa#XM_014191466.1	Neurocalcin-delta	0.0272536	0.814747	-0.550311	0.000320868	-0.845184	0.000419181	-0.303988	0.031024	-0.155611	0.38889
1820	Ssa#XM_014191476.1	C-C motif chemokine 20-like	0.013912	0.902229	-0.497902	0.0108397	-0.706934	0.000951092	-0.672261	0.000275683	-0.883109	2.53534e-05
1821	Ssa#XM_014191486.1	Collagen alpha-3	0.904827	0.0106296	0.565363	0.0738328	-0.131264	0.709715	0.726526	0.0149278	0.561355	0.295065
1822	Ssa#XM_014191496.1	Hemagglutinin/amebocyte aggregation factor (haaf)	-2.3825	0.000389795	-1.46619	0.00355924	-0.263256	0.45426	0.0969241	0.835843	1.06345	0.0618736
1823	Ssa#XM_014191527.1	MPL proto-oncogene, thrombopoietin receptor	0.874817	0.00393284	0.61913	0.0348984	0.66088	0.00724691	0.964762	0.00265498	0.35463	0.230895
1824	Ssa#XM_014191545.1	Myosin, heavy chain b	0.536981	0.0862761	1.05958	0.00389484	0.515578	0.0602931	0.887874	0.0174658	0.788732	0.0728176
1825	Ssa#XM_014191559.1	collagen alpha-3(VI) chain-like (LOC106600242)	0.822131	0.0107324	0.681833	0.0320152	-0.161048	0.657114	0.741283	0.0144586	0.399996	0.456191
1826	Ssa#XM_014191574.1	G-protein coupled receptor family C group 6 member A	-0.660746	0.042426	-0.751988	0.0127885	-0.892436	0.00399625	-0.932459	0.00441206	-0.238995	0.454271
1827	Ssa#XM_014191585.1	Myosin, heavy chain b	0.951626	0.00325639	0.789729	0.00928282	0.386088	0.155795	0.976399	0.000240802	0.728951	0.0481334
1828	Ssa#XM_014191596.1	Nebulette	1.04125	0.00441116	0.765793	0.0420359	0.684325	0.0149373	1.34724	0.00168226	0.982441	0.0819762
1829	Ssa#XM_014191621.1	Tripartite motif-containing protein 35	-0.148725	0.104631	-0.238971	0.158982	-0.429919	0.0238697	-0.823324	3.47285e-05	-0.91663	0.000138066
1830	Ssa#XM_014191633.1	fast skeletal myosin heavy chain	0.981525	0.00786474	0.579868	0.0772274	0.571198	0.0120018	1.25742	0.000506939	0.723557	0.0634954
1831	Ssa#XM_014191741.1	Complement component C8 beta	-0.667809	0.0208002	0.441853	0.157618	1.65865	0.000157367	-0.349608	0.134695	-0.417129	0.168678
1832	Ssa#XM_014191787.1	THO complex subunit 1	0.104168	0.658975	0.426967	0.171981	0.403201	0.182905	0.605682	0.0682943	1.20162	0.0109772
1833	Ssa#XM_014191790.1	Aquaporin-1	-0.342348	0.193124	-0.859693	0.00296314	-0.169571	0.393383	-0.552245	0.0526417	0.297363	0.256666
1834	Ssa#XM_014191792.1	trichohyalin-like	0.338402	0.0107727	0.27803	0.0199669	0.163565	0.0382231	1.07372	0.007685	0.311219	0.0322499
1835	Ssa#XM_014191808.1	C-C motif chemokine 4-like	0.00493292	0.980808	0.696328	0.00247714	0.377185	0.0981103	0.596361	0.00502061	1.66586	0.00100264
1836	Ssa#XM_014192028.1	AT-hook-containing transcription factor-like	-0.333815	0.293198	-0.816531	0.00984448	-0.397567	0.227122	-0.611687	0.0203402	-0.730504	0.014354
1837	Ssa#XM_014192061.1	Mitochondrial E3 ubiquitin ligase 1a	-0.337767	0.128051	-0.46714	0.00113261	-0.241101	0.146872	-1.06193	8.01866e-05	-0.906117	0.00117485
1838	Ssa#XM_014192103.1	C-C motif chemokine 20-like	-0.444738	0.0718812	-0.854912	0.00490712	-1.00265	0.0047797	-1.00243	0.00263576	-0.694891	0.0147562
1839	Ssa#XM_014192131.1	solute carrier family 26 member 6-like	1.78265	9.04194e-05	0.964418	0.00177764	0.560224	0.174521	-1.91432	2.97403e-07	-1.8759	7.60316e-07
1840	Ssa#XM_014192202.1	mitochondrial ribosomal protein S34	-0.974651	0.404667	0.797295	0.0156694	0.502032	0.0757918	0.694131	0.0758529	0.57606	0.0833555
1841	Ssa#XM_014192261.1	Transient receptor potential cation channel subfam	-0.399791	0.282475	-0.798662	0.0290539	-0.21788	0.452993	-0.27284	0.411988	-0.484542	0.0843631
1842	Ssa#XM_014192267.1	Testisin	-0.887631	0.0346297	-1.45239	0.00098719	-1.12582	0.00489523	-1.99286	4.10601e-05	-0.477944	0.398859
1843	Ssa#XM_014192301.1	tryptase-like	-0.114185	0.645801	-0.74839	0.0114595	-1.6534	0.000746138	-1.22344	0.0012671	-0.479564	0.0284224
1844	Ssa#XM_014192319.1	ATPase_ Ca++ transporting_ cardiac muscle_ fast twitch 1 like	-0.107182	0.765627	0.525676	0.106343	1.08329	0.00962929	0.450509	0.128795	0.652544	0.0750162
1845	Ssa#XM_014192502.1	MBT domain-containing protein 1	1.33413	0.00290954	1.00532	0.00882844	0.713423	0.0495142	1.62302	0.00198824	0.649929	0.15991
1846	Ssa#XM_014192504.1	perforin-1-like	-0.302538	0.226935	-0.328319	0.220081	-1.06539	0.00131382	-1.07109	0.00149779	-0.834425	0.00184196
1847	Ssa#XM_014192510.1	Keratin_ type I cytoskeletal 17	-1.1171	0.14305	0.875453	0.297826	0.418655	0.576476	2.86162	0.00401041	2.56062	0.0136935
1848	Ssa#XM_014192527.1	Nuclear receptor subfamily 1, group D, member 2a	0.422527	0.0835084	0.423892	0.0953587	1.34777	6.54989e-06	1.5314	1.85905e-06	0.570149	0.0327384
1849	Ssa#XM_014192555.1	interleukin-17F-like	-0.243455	0.0552698	-0.231957	0.107238	-0.21196	0.052782	-0.28354	0.0461734	0.969222	0.00996554
1850	Ssa#XM_014192624.1	Synaptogyrin-1	0.680005	0.00229503	0.62336	0.00351354	0.410987	0.0344835	1.02709	0.00203173	0.524609	0.0383455
1851	Ssa#XM_014192723.1	Spectrin beta chain, non-erythrocytic 5	0.0842232	0.737498	-0.405683	0.0574105	-0.485185	0.0145702	-1.08383	0.000499174	-0.96153	0.000428604
1852	Ssa#XM_014192767.1	heat shock protein Hsp-16.1/Hsp-16.11-like	0.0985321	0.719516	0.766184	0.00415945	1.06615	3.01479e-06	1.14848	0.000355776	1.49756	0.000161208
1853	Ssa#XM_014192833.1	Integrin, beta 6	0.187879	0.388496	0.0500986	0.782319	0.255664	0.177894	0.726322	0.00440443	0.823578	0.00826594
1854	Ssa#XM_014192854.1	FK506 binding protein 9	-0.688908	0.0417096	0.0815957	0.677504	-0.119663	0.537736	-0.931737	0.00100881	-0.645384	0.0105635
1855	Ssa#XM_014192895.1	coenzyme Q-binding protein COQ10 homolog, mitochondrial-like	0.0530024	0.629012	0.188153	0.422445	1.26571	0.00082421	-0.0645306	0.652223	0.309088	0.344745
1856	Ssa#XM_014193095.1	Formin-like protein 1	-0.0346535	0.86577	-0.483379	0.00876102	-0.276109	0.149222	-0.912057	0.000480932	-0.0492307	0.790469
1857	Ssa#XM_014193131.1	RNA binding protein fox-1 homolog 3-like	-0.331174	0.446267	-1.06862	0.00750191	-0.636812	0.202578	-1.07607	0.0164293	-1.08619	0.0128227
1858	Ssa#XM_014193164.1	NF-kappa-B inhibitor alpha-like	0.324944	0.317592	0.279984	0.181222	0.92448	0.00224047	0.632792	0.00135524	0.431632	0.219313
1859	Ssa#XM_014193230.1	activating transcription factor 7-interacting protein 1-like	1.01385	0.00667851	0.793687	0.0418251	0.268722	0.382271	1.35346	0.0123214	0.581393	0.090496
1860	Ssa#XM_014193246.1	KDEL	-0.911706	0.00569925	-0.511027	0.0614299	-0.637704	0.0207799	-0.828543	0.00481208	-0.384045	0.165984
1861	Ssa#XM_014193287.1	Thyrotroph embryonic factor b	0.627853	0.00354545	0.653113	0.00089068	1.17464	0.000751076	1.24455	4.21871e-06	0.253763	0.307728
1862	Ssa#XM_014193348.1	Amiloride-sensitive amine oxidase [copper-containi	0.552907	0.117608	0.245921	0.447055	0.10239	0.736844	0.284756	0.302936	1.02421	0.0150084
1863	Ssa#XM_014193472.1	transforming growth factor beta receptor type 3-like	1.07189	0.00174874	0.816544	0.00805547	0.464212	0.0903989	1.48694	0.00232975	0.596823	0.13636
1864	Ssa#XM_014193514.1	Nuclear factor interleukin-3-regulated protein	-0.0158025	0.932758	0.470246	0.0322449	0.928682	0.000172543	0.634843	0.00353975	0.373474	0.0560803
1865	Ssa#XM_014193543.1	tetraspanin-1-like	-0.095564	0.518415	-1.09332	0.0027653	-1.08745	0.00205014	-1.65245	4.88739e-06	-0.889668	0.000566235
1866	Ssa#XM_014193552.1	phosphoinositide 3-kinase regulatory subunit 6-like	-0.745998	0.000177445	-1.16763	1.31855e-05	-1.0371	0.00114205	-1.36809	1.34123e-05	-0.0554562	0.79468
1867	Ssa#XM_014193624.1	SPRY domain containing protein - Ident 35	-0.3931	0.0187101	-1.30834	0.000224116	-1.15893	7.05196e-05	-0.606935	0.00450979	-0.619373	0.0187037
1868	Ssa#XM_014193631.1	Testisin	-0.0509615	0.820245	-0.703021	0.00495218	-0.53733	0.00318124	-0.859665	0.000282065	-0.752732	0.0306088
1869	Ssa#XM_014193673.1	Protein C17orf103	1.31272	0.00631224	1.20401	0.016587	0.673196	0.0929126	1.60938	0.0165657	0.588222	0.285652
1870	Ssa#XM_014193676.1	Myosin phosphatase Rho-interacting protein	0.523704	0.041058	0.631586	0.000337874	1.18288	6.10376e-05	1.04485	2.79354e-05	0.576991	0.00469165
1871	Ssa#XM_014193775.1	methyltransferase like 23 (mettl23)	-0.422125	0.00651494	-0.187354	0.173024	-0.266839	0.0255091	-0.925206	0.000165126	-0.558312	0.00249854
1872	Ssa#XM_014193874.1	AF468975_1 3 beta hydroxysteroid dehydrogenase [Salvelinus alpinus]	1.17812	0.0172443	1.20738	0.00337732	0.649163	0.0845253	1.52317	0.00233298	0.716198	0.122803
1873	Ssa#XM_014193892.1	armadillo repeat-containing protein 5-like	0.191776	0.0529711	1.80662	0.0285433	0.305883	0.0228939	0.918996	1.8237e-05	0.941068	0.00181074
1874	Ssa#XM_014193984.1	Connexin 28.6	-0.0841366	0.391993	1.04545	2.70679e-06	1.2189	4.03699e-07	1.52637	2.93298e-08	1.25532	6.5368e-06
1875	Ssa#XM_014193996.1	Hydroxyacylglutathione hydrolase, mitochondrial	-0.0894264	0.649065	-0.735018	0.00507506	-0.632468	0.00622622	-0.895358	0.00057984	-0.367602	0.176226
1876	Ssa#XM_014194053.1	translation initiation factor IF-2-like	0.685394	0.0221008	0.672515	0.0229032	0.35202	0.144052	1.08945	0.000552521	0.271075	0.510586
1877	Ssa#XM_014194075.1	Transducer of ERBB2, 1a	1.03023	0.00146705	0.293451	0.250403	0.566113	0.037253	0.690464	0.0113128	0.277864	0.311298
1878	Ssa#XM_014194093.1	Small G protein signaling modulator 3	-0.324479	0.198664	-0.43483	0.0712093	-0.521569	0.0576206	-0.794537	0.00532899	-0.252095	0.349796
1879	Ssa#XM_014194095.1	NADPH oxidase organizer 1a	-0.879909	0.0151866	-0.769497	0.0204955	-0.784903	0.0132106	-0.554192	0.0663179	0.722419	0.0772652
1880	Ssa#XM_014194110.1	sterile alpha motif domain-containing protein 9-like	0.911953	0.0177865	0.310152	0.30633	0.59763	0.0103438	1.24619	0.000206787	0.47596	0.0757623
1881	Ssa#XM_014194151.1	parvalbumin beta-like	-1.05898	9.09219e-05	0.270428	0.178244	0.887468	0.000372816	-1.0907	0.000147274	-0.769115	0.0018812
1882	Ssa#XM_014194163.1	trinucleotide repeat-containing gene 6C protein-like	0.753095	0.0284828	0.457894	0.0918986	0.3712	0.0978218	0.957525	0.00306589	0.249751	0.38946
1883	Ssa#XM_014194222.1	parvalbumin, thymic CPV3-like	0.112114	0.659664	-0.82792	0.0115251	-1.14998	0.000933555	-1.34493	0.000940519	-1.06016	0.00891381
1884	Ssa#XM_014194251.1	Arf-GAP with dual PH domain-containing protein 1	-0.220949	0.274973	0.413094	0.109356	0.161178	0.547854	1.01027	0.000924457	0.96523	0.00589796
1885	Ssa#XM_014194328.1	Ring finger protein 213a	0.556282	0.271005	0.942324	0.0434448	0.186822	0.69364	0.880216	0.0582352	0.175766	0.768531
1886	Ssa#XM_014194335.1	nucleotide binding protein-like	0.875049	0.00931995	0.664154	0.0318001	0.569112	0.037698	1.23179	0.00111782	0.427094	0.297521
1887	Ssa#XM_014194354.1	RAS, dexamethasone-induced 1	0.320928	0.0183742	0.62643	0.0168032	1.36069	0.000949314	0.278346	0.0190582	-0.0412384	0.57476
1888	Ssa#XM_014194361.1	General transcription factor IIF subunit 1	-0.836909	0.00246639	-0.485831	0.00206683	-0.476237	0.000693808	-0.677838	0.000350156	-0.436343	0.0299124
1889	Ssa#XM_014194389.1	small integral membrane protein 22	-0.173734	0.432508	-0.375053	0.145908	-0.227421	0.239446	-0.822879	0.00244211	-0.457651	0.0829209
1890	Ssa#XM_014194431.1	Egl nine homolog 2	-0.0135066	0.951379	-0.683497	0.0118673	-0.371398	0.0756945	0.283676	0.209916	1.09405	0.00195714
1891	Ssa#XM_014194439.1	Histone H1.3	0.531279	0.0151361	0.761349	0.000285781	0.557556	0.00694177	0.864596	0.00646733	0.598166	0.011579
1892	Ssa#XM_014194461.1	Similar to IFN-inducible Gig1	-0.452005	0.0244698	-0.935961	0.00124152	-1.62827	8.08356e-07	-1.14983	0.00137787	-0.466632	0.0198206
1893	Ssa#XM_014194463.1	Glucagon receptor	0.49965	0.000110457	0.435946	0.0330705	0.212845	0.0883954	0.832341	5.33319e-06	0.542419	0.0445526
1894	Ssa#XM_014194486.1	Mpv17-like protein 2 - Ident 26	0.613908	0.00766752	0.614966	0.121008	1.32156	0.0164199	-0.479527	0.0353836	-0.512411	0.0214732
1895	Ssa#XM_014194497.1	NACHT, LRR and PYD domains-containing protein 1	0.307164	0.197498	0.17153	0.467908	0.314131	0.199994	0.977516	0.00844915	0.382052	0.23831
1896	Ssa#XM_014194498.1	NACHT, LRR and PYD domains-containing protein 1	-0.545531	0.285602	-0.986664	0.0277173	-0.135035	0.738865	-0.114882	0.767356	-0.284522	0.61007
1897	Ssa#XM_014194501.1	RAB40B, member RAS oncogene family	0.40309	0.0115665	0.159763	0.259097	0.179915	0.117419	0.840364	0.0061209	0.306005	0.131897
1898	Ssa#XM_014194517.1	5-hydroxytryptamine receptor 3A-like	-0.442886	0.086844	-0.902473	0.00223836	-0.480875	0.0271794	-0.562455	0.0137	-0.317507	0.177649
1899	Ssa#XM_014194596.1	Protein tyrosine phosphatase, receptor type, f, b	1.40118	0.00204093	0.841549	0.053527	0.696091	0.0481258	1.77656	0.00171081	0.825098	0.136601
1900	Ssa#XM_014194615.1	high affinity choline transporter 1-like	0.969265	0.00795283	0.721404	0.05197	0.343036	0.218327	1.37514	0.00429481	0.324316	0.558259
1901	Ssa#XM_014194628.1	Na+/K+ ATPase alpha subunit isoform 8	1.06216	6.09367e-05	-0.281617	0.159393	0.363817	0.111474	-5.51253	1.63592e-11	-6.73591	2.0507e-10
1902	Ssa#XM_014194638.1	CD209 antigen-like protein	0.521743	0.0381962	0.107195	0.60889	-0.0716205	0.780736	0.369552	0.0736851	0.993279	0.00190101
1903	Ssa#XM_014194724.1	GTPase IMAP family member 7-like	-0.632567	0.078507	-0.827498	0.0218565	-0.82519	0.00984528	-0.847222	0.00684091	-0.118787	0.761559
1904	Ssa#XM_014194741.1	Testis-specific kinase 2	0.775948	0.0152205	0.0912662	0.718221	0.415966	0.0846065	1.29573	0.00328839	0.409556	0.376732
1905	Ssa#XM_014194753.1	CD209 antigen-like protein E	0.102691	0.7708	-0.325008	0.353155	-0.549547	0.0361714	-1.08658	0.00171256	-0.59059	0.0855369
1906	Ssa#XM_014194767.1	Sodium/potassium-transporting ATPase subunit alpha-2	0.793505	0.00120807	-0.34172	0.157399	-0.120992	0.534442	-2.33387	5.76096e-08	-2.67186	6.1375e-07
1907	Ssa#XM_014194788.1	arachidonate 15-lipoxygenase B-like	0.523841	0.0501417	0.433529	0.0251951	0.277977	0.0963644	1.0065	0.00329563	0.291494	0.207185
1908	Ssa#XM_014194793.1	hydroperoxide isomerase ALOXE3-like	-1.32128	0.00182382	-1.68277	0.000305248	-0.945229	0.0033158	-0.56109	0.268112	-0.388465	0.356695
1909	Ssa#XM_014194809.1	Gig2-2	0.951402	0.00352788	0.313679	0.507589	0.490648	0.0453378	0.297799	0.292457	0.440783	0.0766532
1910	Ssa#XM_014194811.1	Gig2-7	1.40626	0.00176723	0.883925	0.0709951	0.962088	0.00719728	0.921331	0.024497	0.459094	0.111287
1911	Ssa#XM_014194818.1	hydroperoxide isomerase ALOXE3-like	0.173956	0.277181	-0.0755265	0.4977	-0.147177	0.156131	-0.0198455	0.848559	1.37918	0.0273243
1912	Ssa#XM_014194882.1	E3 ubiquitin-protein ligase	0.821215	0.00188305	0.388394	0.127971	0.582482	0.00121159	0.483345	0.0159756	0.390906	0.00370073
1913	Ssa#XM_014194910.1	Acidic	0.607683	0.00362775	0.551524	0.0197308	0.437201	0.0270449	0.991385	0.000425827	0.437762	0.0782532
1914	Ssa#XM_014194922.1	Fras1 related extracellular matrix protein 2b	-0.768433	0.010504	-0.642169	0.0322236	-0.403736	0.116846	-0.82242	0.00488235	-0.775161	0.017106
1915	Ssa#XM_014194958.1	Glucocorticoid receptor	0.664694	0.000559514	0.652422	0.000679858	0.353527	0.0114779	1.00746	6.87532e-05	0.544293	0.025299
1916	Ssa#XM_014195020.1	Cysteine/serine-rich nuclear protein 2	1.1337	0.00874624	0.838315	0.0366176	0.536222	0.132439	1.44384	0.00718008	0.150242	0.792051
1917	Ssa#XM_014195037.1	gastrula zinc finger protein 5-1-like	0.627275	0.0222355	0.486453	0.0386715	0.403842	0.0445429	1.06372	0.00414983	0.166904	0.552188
1918	Ssa#XM_014195114.1	Gamma-aminobutyric acid	0.578842	0.0175485	0.50556	0.0103311	0.386818	0.0333618	0.995123	0.000790291	0.477715	0.0753752
1919	Ssa#XM_014195149.1	oocyte zinc finger protein XlCOF8.4-like	0.72317	0.00484755	0.716851	0.00823052	0.391986	0.134311	1.33926	0.00153213	0.568431	0.0458103
1920	Ssa#XM_014195404.1	Tau-tubulin kinase 2	0.510387	0.104942	0.965409	0.0218743	0.297019	0.274051	1.70293	0.00172493	0.836608	0.0289105
1921	Ssa#XM_014195424.1	mucin-5AC-like	-0.934881	0.0338974	-1.44119	0.00607507	-1.49941	0.0240568	-1.7036	0.000233699	-1.57094	0.0118674
1922	Ssa#XM_014195472.1	plasma protease C1 inhibitor-like	0.828267	0.0487895	0.578001	0.161181	0.936285	0.0163548	-0.63091	0.208601	-1.06001	0.0466428
1923	Ssa#XM_014195473.1	Cysteine-rich protein 2	0.966283	0.00582353	0.793584	0.0138638	0.56521	0.0314099	1.37023	0.00138923	0.315604	0.436879
1924	Ssa#XM_014195499.1	ELKS/RAB6-interacting/CAST family member 2	-0.401705	0.0224334	-0.692639	0.00435008	-0.629965	0.00313303	-0.863515	0.000369756	0.112324	0.51169
1925	Ssa#XM_014195544.1	Solute carrier family 25	0.700997	0.254178	1.86749	0.0162562	1.72993	0.00107301	1.39341	0.0595597	1.38663	0.0599754
1926	Ssa#XM_014195557.1	Fatty acid binding protein 2, intestinal	0.321907	0.353409	0.942926	0.00269211	0.743295	0.0213987	-0.0259926	0.912462	1.75853	0.00258121
1927	Ssa#XM_014195560.1	myozenin 2	-0.065827	0.866112	0.516109	0.0669954	0.849486	0.00437091	0.399844	0.171741	0.525544	0.164385
1928	Ssa#XM_014195622.1	CD209 antigen-like protein C	0.806313	0.00196857	0.256325	0.397915	0.506538	0.0339382	1.01884	0.00482263	0.606482	0.122881
1929	Ssa#XM_014195699.1	PDZ domain containing 3	0.633957	0.196587	0.527185	0.449838	0.190238	0.560979	0.883391	0.00621912	0.439426	0.315726
1930	Ssa#XM_014195814.1	ATP-binding cassette sub-family G member 1	0.462134	0.0372097	0.394015	0.0878423	0.362656	0.0498433	1.06573	0.000391928	0.313934	0.207161
1931	Ssa#XM_014195817.1	FinTRIM family, member 1	1.20143	0.0264597	0.871615	0.0895629	0.391209	0.393968	0.500222	0.314034	0.688143	0.30111
1932	Ssa#XM_014195820.1	Protein spinster homolog 2	0.814131	0.0311858	0.572507	0.174371	0.145691	0.516894	0.807339	0.0131052	0.422384	0.113705
1933	Ssa#XM_014195898.1	Fos-related antigen 2	0.479136	0.137853	0.062851	0.791202	0.62726	0.0130026	0.294052	0.213803	0.853321	0.0497723
1934	Ssa#XM_014195910.1	collagen alpha-1(XXIII) chain-like (LOC106602916), X1	0.43652	0.0671562	0.740831	0.00506993	0.306233	0.177674	1.55034	0.000307427	0.750628	0.00511653
1935	Ssa#XM_014195954.1	Macrophage colony-stimulating factor 1 receptor	0.83496	0.00385401	0.650788	0.00868312	0.506568	0.0175562	1.14164	0.000112873	0.42711	0.12488
1936	Ssa#XM_014195992.1	High mobility group protein B3	-0.701506	0.00403517	-0.244647	0.297113	0.137943	0.424532	-1.17596	2.92764e-05	-0.552001	0.0424689
1937	Ssa#XM_014196010.1	Phosphorylase b kinase regulatory subunit alpha, l	-0.0836959	0.842821	-0.293926	0.649052	0.049688	0.899165	-1.27729	0.0410616	-0.216939	0.684295
1938	Ssa#XM_014196098.1	olfactory receptor-like protein OLF4	1.19299	0.0559062	0.47364	0.437098	0.18393	0.469261	1.33302	0.00879626	0.485917	0.290731
1939	Ssa#XM_014196196.1	Zinc finger, DHHC-type containing 23b	0.13201	0.406363	-0.966616	0.000526051	-1.07406	2.11133e-05	-1.50991	1.4745e-06	-1.01886	4.93041e-05
1940	Ssa#XM_014196198.1	lipocalin-like	0.531438	0.000764128	0.202902	0.0345677	-0.152539	0.443813	0.559019	0.0409647	0.988875	0.000309699
1941	Ssa#XM_014196207.1	spermidine/spermine N1-acetyltransferase 1	-0.133468	0.484877	-0.0754473	0.701238	0.0716254	0.635169	-0.579333	0.0478685	0.885351	0.00871488
1942	Ssa#XM_014196252.1	HERV-H LTR-associating 2a, tandem duplicate 2	-0.370316	0.113748	-0.32878	0.140114	0.0897635	0.675115	-0.346702	0.242164	1.81768	0.0152604
1943	Ssa#XM_014196269.1	Type II iodothyronine deiodinase	-0.107261	0.426386	0.781149	0.00128854	0.544107	0.0143638	1.1403	9.5938e-05	1.12603	0.000950995
1944	Ssa#XM_014196383.1	Solute carrier family 24	0.571584	0.00261949	0.354747	0.0290488	0.277189	0.0203951	1.04044	0.00313145	0.55631	0.0442895
1945	Ssa#XM_014196457.1	bcl2-associated agonist of cell death-like	0.0903086	0.862233	0.392311	0.529884	1.94864	0.000412339	0.765158	0.186888	0.745822	0.204225
1946	Ssa#XM_014196647.1	beta-taxilin-like	-0.162156	0.470359	0.386237	0.0283868	1.02148	0.000179979	0.346934	0.104114	0.2336	0.261371
1947	Ssa#XM_014196891.1	basic helix-loop-helix and HMG box domain containing 1	0.702881	0.000776804	0.697192	0.00158268	0.533118	0.00994901	0.876547	0.0002462	0.426258	0.0561698
1948	Ssa#XM_014196928.1	FinTRIM family, member 1	-0.162884	0.44634	-0.715943	0.00631557	-0.619837	0.00941029	-0.595375	0.053954	-0.870737	0.00503818
1949	Ssa#XM_014196957.1	sestrin-3-like	-0.0634984	0.560895	-0.534883	1.75947e-05	-0.388593	0.00191308	-0.979979	3.06646e-06	-0.93413	0.000477994
1950	Ssa#XM_014196962.1	Arf-GAP with Rho-GAP domain, ANK repeat and PH dom	-0.269266	0.0841556	-0.868089	1.07562e-05	-0.952576	2.40344e-08	-1.23009	3.39484e-06	-0.776289	6.96873e-06
1951	Ssa#XM_014197070.1	Gig1-2	1.51091	0.000669281	0.691309	0.0405952	0.60011	0.0445134	1.07875	0.0066349	0.568849	0.0552632
1952	Ssa#XM_014197208.1	mitochondrial fission factor-like	0.512279	0.00641156	0.526044	0.0296339	0.547179	0.00177575	0.967886	0.000336518	0.532793	0.0536396
1953	Ssa#XM_014197319.1	Vacuole membrane protein 1	0.27143	0.20896	0.889479	0.00609741	0.678228	0.0329681	0.78382	0.0591004	1.35247	0.000495226
1954	Ssa#XM_014197431.1	Serine proteinase inhibitor	0.688795	0.000374438	0.213136	0.109805	0.56891	0.00153046	0.804732	3.61262e-05	0.462233	0.000639113
1955	Ssa#XM_014197485.1	Phospholipase D2	0.761698	0.0100898	0.583292	0.0391855	0.384967	0.0576838	0.977752	0.00789837	0.31525	0.313614
1956	Ssa#XM_014197590.1	Hypoxia up-regulated protein 1	-0.268239	0.0679492	0.177787	0.275985	-0.131835	0.319813	0.148078	0.27037	0.935206	0.00121498
1957	Ssa#XM_014197636.1	Junctional adhesion molecule 3b	-0.378223	0.0246438	0.009719	0.917663	-0.122272	0.351934	-0.722388	7.00013e-05	-0.793191	0.000271423
1958	Ssa#XM_014197775.1	Unknown	1.24453	0.00678673	0.982625	0.0470688	0.938214	0.012198	1.90807	0.00022353	0.634993	0.280832
1959	Ssa#XM_014197812.1	zinc finger protein 665-like	0.599098	0.00182629	0.530322	0.0053351	0.298347	0.061225	0.851104	0.00744527	0.266929	0.201675
1960	Ssa#XM_014198013.1	solute carrier family 22 member 4-like	1.01768	0.000610085	0.716931	0.0101207	0.709333	0.00625765	1.05241	0.00295441	0.532876	0.128145
1961	Ssa#XM_014198039.1	Gamma-aminobutyric acid	0.798928	0.00103634	0.477039	0.033887	0.672164	0.000804999	1.16362	7.50226e-05	0.549032	0.15796
1962	Ssa#XM_014198114.1	Forkhead box I3b	0.473001	0.00586618	-0.187765	0.287853	-0.431498	0.0810993	-0.751985	8.3591e-05	-1.04768	5.30061e-05
1963	Ssa#XM_014198129.1	Early growth response 1	-0.695654	0.130763	-0.189412	0.596346	0.326299	0.254642	-0.564442	0.146949	-0.988454	0.00858398
1964	Ssa#XM_014198142.1	proheparin-binding EGF-like growth factor	-0.272953	0.196247	-1.32238	5.58124e-06	-1.61278	2.00711e-05	-1.94448	6.53571e-07	-2.1592	1.23157e-06
1965	Ssa#XM_014198192.1	Adrenergic receptor, beta 3a	0.7859	0.00985007	0.51476	0.0403743	0.4698	0.0606597	0.962599	0.00118249	0.445182	0.21485
1966	Ssa#XM_014198307.1	zinc finger protein 271-like	0.117795	0.338569	0.437814	0.0142866	0.151244	0.396465	0.918786	0.000499846	0.311046	0.0345362
1967	Ssa#XM_014198308.1	Telomerase-binding protein EST1A	0.363772	0.0499278	0.0557505	0.687873	0.220018	0.157405	1.12072	0.00481515	0.323695	0.447465
1968	Ssa#XM_014198317.1	proteoglycan 4-like	0.683198	0.131264	0.214443	0.610647	0.45851	0.274142	1.08367	0.0164181	0.364755	0.442163
1969	Ssa#XM_014198352.1	Neurobeachin; Neurobeachin, isoform CRA_e	0.46696	0.0686828	0.22959	0.358177	0.290116	0.363915	1.35045	0.0398681	0.557713	0.212498
1970	Ssa#XM_014198391.1	Solute carrier family 7	0.741928	0.0487399	0.26269	0.395826	0.149847	0.682538	0.865782	0.0197687	0.224716	0.422887
1971	Ssa#XM_014198438.1	P2Y purinoceptor 10	0.680796	0.0344741	0.0868718	0.75091	0.335403	0.200673	1.31716	0.00362414	0.3075	0.607998
1972	Ssa#XM_014198479.1	E3 ubiquitin-protein ligase RLIM	-0.590266	0.0795185	-0.340298	0.428905	-1.04188	0.0168128	-0.24765	0.491506	-0.737679	0.0549967
1973	Ssa#XM_014198583.1	Kelch-like protein 4	0.559232	0.00402069	0.569033	0.0145014	0.447998	0.0092797	1.08285	0.00665601	0.618406	0.0250625
1974	Ssa#XM_014198646.1	coiled-coil domain-containing protein 69-like	-0.0187882	0.927112	0.140657	0.50506	0.119307	0.558022	0.826667	0.021389	0.0630674	0.770947
1975	Ssa#XM_014198736.1	Ras homolog gene family, member Gb	0.680895	0.00475184	0.703265	0.00541873	0.478425	0.02078	1.19889	0.0313583	0.334742	0.147166
1976	Ssa#XM_014198913.1	MORC family CW-type zinc finger protein 3	-0.332067	0.247694	-0.218318	0.457557	-0.614894	0.0887119	-1.2022	8.90032e-05	-0.792082	0.0232026
1977	Ssa#XM_014198920.1	thiosulfate sulfurtransferase/rhodanese-like domain-containing protein 1	-0.292446	0.00886855	0.0708577	0.656196	-0.0989544	0.375536	-0.027773	0.916116	0.899177	0.000237074
1978	Ssa#XM_014198935.1	girdin-like	-0.0945646	0.692252	-0.811254	0.012967	-0.655814	0.00266975	-1.0771	0.00025603	-0.948389	0.00091884
1979	Ssa#XM_014198987.1	CDGSH iron-sulfur domain-containing protein 1-like	-0.813697	0.00577063	0.140643	0.321869	0.377269	0.100404	0.841897	0.000258947	0.483386	0.0619308
1980	Ssa#XM_014198990.1	Serine/threonine-protein phosphatase 2B catalytic subunit alpha	-0.16514	0.428968	0.0710869	0.534265	-0.0980507	0.142812	-0.716905	6.0062e-06	-0.968054	0.00012647
1981	Ssa#XM_014198994.1	prominin-1-A-like	0.811426	0.00247463	0.0498216	0.724485	-0.0953961	0.559247	-1.7693	1.43367e-06	-1.88204	3.87896e-07
1982	Ssa#XM_014199143.1	Homeobox protein Nkx-3.2	-0.216834	0.350948	-0.666082	0.00351871	-0.395177	0.114148	-0.844094	0.00173872	-0.951536	0.00105647
1983	Ssa#XM_014199168.1	Protocadherin-1	0.149267	0.360354	-0.444687	0.00582835	0.0167908	0.897265	-1.02528	0.000106837	-1.04253	0.00101115
1984	Ssa#XM_014199189.1	ELOVL family member 6, elongation of long chain fatty acids	-1.04318	3.76125e-05	-0.0718648	0.598006	0.355385	0.0183544	0.293201	0.0836646	0.215675	0.129616
1985	Ssa#XM_014199302.1	glutathione S-transferase P	-0.560697	0.0122447	-0.0316767	0.741852	0.0754339	0.513671	0.0922813	0.641136	0.810278	0.000351739
1986	Ssa#XM_014199356.1	Sphingosine-1-phosphate lyase 1	0.859662	0.00596864	0.594943	0.0350614	0.491243	0.0250109	0.977119	0.00135915	0.377961	0.285463
1987	Ssa#XM_014199415.1	Four and a half LIM domains 1b	1.069	0.000965748	0.417143	0.109579	0.574262	0.00679236	0.453504	0.0335705	1.00764	0.000806445
1988	Ssa#XM_014199435.1	Cadherin 23 - Ident 32	0.228243	0.0814351	0.536675	0.010162	0.25042	0.0885034	0.997769	0.00597736	0.419477	0.0893445
1989	Ssa#XM_014199508.1	Crystallin, beta A1, like 2	0.190353	0.075031	0.401833	0.00747873	0.163199	0.212678	0.874703	0.000216168	0.441049	0.00984074
1990	Ssa#XM_014199594.1	Nocturnin	0.801972	0.0160921	0.395873	0.194238	0.704037	0.00569883	0.449538	0.0792612	0.325883	0.275174
1991	Ssa#XM_014199612.1	SET domain containing (lysine methyltransferase) 7 (setd7), X1	0.55641	0.0294889	0.42633	0.0854451	0.291299	0.16819	0.968997	0.000843609	0.940713	0.00207298
1992	Ssa#XM_014199617.1	saxitoxin and tetrodotoxin-binding protein 2-like (psbp)	-0.211558	0.045377	-0.204362	0.154159	-0.328901	0.00143945	-0.206117	0.0944807	1.25439	0.00605273
1993	Ssa#XM_014199664.1	Sorting nexin 13, isoform CRA_g; Sorting nexin-13	0.070624	0.697058	-0.463504	0.00970549	-0.586223	0.00423144	-0.503795	0.00437976	-0.82059	0.0018836
1994	Ssa#XM_014199676.1	Testis-expressed sequence 11 protein	0.626976	0.0373059	-0.105054	0.725018	-0.0576886	0.886783	1.51161	0.00784609	0.246807	0.728629
1995	Ssa#XM_014199769.1	mid1-interacting protein 1-like	0.343725	0.0321258	0.58489	0.0087322	0.70065	0.00115136	0.911583	1.53634e-05	0.441398	0.123835
1996	Ssa#XM_014199771.1	Synaptotagmin-like protein 4	-0.250902	0.0644022	-0.630713	0.00040741	-0.38216	0.0208633	-0.823869	4.94824e-06	-0.675947	0.000366427
1997	Ssa#XM_014199854.1	Cytochrome b-245, beta polypeptide	-0.215031	0.233164	-0.522728	0.0206735	-0.720333	0.0295171	-0.209696	0.24254	1.19519	0.00269875
1998	Ssa#XM_014199873.1	Dedicator of cytokinesis 5	-0.498767	0.0192307	-0.775228	0.00142993	-0.46925	0.0723793	-0.922076	0.00302518	-0.163659	0.341951
[truncated: 384 more rows]
