# Supplementary material for: Differential Expression of miRNAs and Their Predicted Target Genes Indicates That Gene Expression in Atlantic Salmon Gill Is Post-Transcriptionally Regulated by miRNAs in the Parr-Smolt Transformation and Adaptation to Sea Water
Source: Int J Mol Sci. 2022 Aug 8;23(15):8831. doi: 10.3390/ijms23158831 (PMC9369087; doi:10.3390/ijms23158831)
Supplement: Supplementary file 1 [file ijms-23-08831-s001.zip › Table S5. Overview of enriched DE-mRNAs in gill.xlsx]

## Sheet: Sheet1
Table S5. Results from enrichment analysis of GO categories and pathways associated with differentially expressed mRNAs (DEGs)
Enriched categories1	Genes2	DE-mRNAs3	expected genes4	Ratio5	Yates corrected Chi-square6	Annotation data set7
ammonium transport	18	8	1.02654	7.79313	1.19497e-07	GO
CCR chemokine receptor binding	29	12	1.65388	7.25567	1.3333e-10	GO
chemokine activity	54	15	3.07963	4.87071	9.0766e-09	GO
superoxide metabolic process	44	11	2.50933	4.38364	6.84497e-06	GO
microfilament motor activity	187	38	10.6647	3.56317	6.27049e-14	GO
zymogen granule membrane	55	11	3.13667	3.50691	0.000154686	GO
linoleic acid metabolic process	82	16	4.67648	3.42138	4.84883e-06	GO
bicarbonate transport	99	18	5.646	3.1881	4.56241e-06	GO
amyloid fibril formation	47	8	2.68042	2.9846	0.00679246	GO
triglyceride metabolic process	77	11	4.39133	2.50494	0.00659291	GO
acute-phase response	90	12	5.13272	2.33794	0.00850951	GO
keratinization	199	25	11.349	2.20283	0.000232621	GO
antigen processing and presentation	130	16	7.41394	2.1581	0.00515896	GO
defense response to bacterium	290	34	16.5388	2.05577	7.70292e-05	GO
xenobiotic metabolic process	228	26	13.0029	1.99955	0.00101854	GO
intermediate filament	185	21	10.5506	1.99041	0.00371838	GO
steroid metabolic process	156	17	8.89672	1.91082	0.0156833	GO
cholesterol metabolic process	230	25	13.117	1.90593	0.00282679	GO
interferon-gamma-mediated signaling pathway	241	26	13.7443	1.89169	0.0025759	GO
adaptive immune response	420	45	23.9527	1.8787	6.1932e-05	GO
carbohydrate binding	558	58	31.8229	1.82259	1.31619e-05	GO
heme binding	390	40	22.2418	1.79842	0.000472101	GO
chemotaxis	314	32	17.9075	1.78696	0.00217416	GO
chloride channel activity	157	16	8.95375	1.78696	0.0376145	GO
gluconeogenesis	177	18	10.0944	1.78317	0.0266235	GO
muscle contraction	540	54	30.7963	1.75345	8.78337e-05	GO
calmodulin binding	991	99	56.517	1.75169	7.15729e-08	GO
cytokine-mediated signaling pathway	774	76	44.1414	1.72174	5.54153e-06	GO
iron ion binding	403	39	22.9832	1.69689	0.00193377	GO
myelin sheath	229	22	13.0599	1.68454	0.0257809	GO
canonical Wnt receptor signaling pathway	376	36	21.4434	1.67884	0.00364454	GO
metalloendopeptidase activity	269	25	15.3411	1.6296	0.0252781	GO
cell surface receptor signaling pathway	750	69	42.7727	1.61318	0.000147577	GO
B cell differentiation	240	22	13.6873	1.60733	0.0434152	GO
leukocyte migration	546	50	31.1385	1.60573	0.00154729	GO
inflammatory response	1001	90	57.0873	1.57653	3.23243e-05	GO
platelet degranulation	443	39	25.2644	1.54367	0.0113196	GO
defense response to virus	535	47	30.5112	1.54042	0.00529575	GO
extracellular matrix structural constituent	568	48	32.3932	1.48179	0.0104184	GO
lipid metabolic process	572	48	32.6213	1.47143	0.0119089	GO
basolateral plasma membrane	890	74	50.7569	1.45793	0.00195512	GO
Steroid hormone biosynthesis	70	14	3.99212	3.50691	1.45725e-05	KEGG
Aldosterone-regulated sodium reabsorption	129	19	7.35691	2.58261	0.000127094	KEGG
PPAR signaling pathway	164	22	9.35296	2.3522	0.000192559	KEGG
Glycine_ serine and threonine metabolism	69	9	3.93509	2.28711	0.03134	KEGG
Tryptophan metabolism	98	12	5.58897	2.14709	0.0186971	KEGG
Cytokine-cytokine receptor interaction	380	45	21.6715	2.07646	3.2673e-06	KEGG
Phagosome	342	37	19.5044	1.89701	0.000247281	KEGG
Carbohydrate digestion and absorption	139	15	7.92721	1.89222	0.0269627	KEGG
Jak-STAT signaling pathway	288	28	16.4247	1.70475	0.00901681	KEGG
Arginine and proline metabolism	196	19	11.1779	1.69978	0.036806	KEGG
Glycolysis / Gluconeogenesis	198	19	11.292	1.68261	0.040775	KEGG
Tight junction	648	60	36.9556	1.62357	0.000354631	KEGG
Tissue ECM mucus	177	41	10.0944	4.06167	5.80904e-18	STARS
Immune Lectin	190	40	10.8358	3.69148	2.24485e-15	STARS
Cell Cytoskeleton keratin	63	13	3.59291	3.61824	1.96989e-05	STARS
Immune IFN-virus response	223	43	12.7178	3.3811	1.83085e-14	STARS
Tissue Epithelium	89	15	5.07569	2.95526	0.000112232	STARS
Metabolism Vitamin	54	9	3.07963	2.92242	0.00441943	STARS
Cell Folding, protein modification	143	23	8.15533	2.82024	3.13911e-06	STARS
Tissue Hematopoiesis	89	14	5.07569	2.75824	0.000524176	STARS
Metabolism sulfur	80	12	4.56242	2.63018	0.00253286	STARS
Immune Effector	171	24	9.75218	2.46099	3.74029e-05	STARS
Tissue plasma	93	13	5.30382	2.45107	0.00351515	STARS
Tissue bone cartilage	88	12	5.01866	2.39107	0.00682853	STARS
Tissue Secretory	206	26	11.7482	2.2131	0.000155213	STARS
Metabolism Iron heme	91	11	5.18975	2.11956	0.0283512	STARS
Immune receptor	111	13	6.33036	2.0536	0.0207488	STARS
Immune regulator	339	36	19.3333	1.86208	0.000457651	STARS
Cell Stress	152	16	8.6686	1.84574	0.027671	STARS
Metabolism Sugar	309	32	17.6224	1.81588	0.00161892	STARS
Tissue glycan	445	46	25.3785	1.81256	0.000134496	STARS
Tissue Adhesion	711	72	40.5485	1.77565	3.03422e-06	STARS
Metabolism Amino acid	384	38	21.8996	1.73519	0.00142649	STARS
Tissue ECM	320	30	18.2497	1.64386	0.0116817	STARS
Tissue Endocrine	349	32	19.9036	1.60775	0.012693	STARS
Metabolism Lipid	867	73	49.4452	1.47638	0.0014808	STARS
Metabolism Transport	566	47	32.2791	1.45605	0.0156522	STARS
