# Supplementary material for: Differential Expression of miRNAs and Their Predicted Target Genes Indicates That Gene Expression in Atlantic Salmon Gill Is Post-Transcriptionally Regulated by miRNAs in the Parr-Smolt Transformation and Adaptation to Sea Water
Source: Int J Mol Sci. 2022 Aug 8;23(15):8831. doi: 10.3390/ijms23158831 (PMC9369087; doi:10.3390/ijms23158831)
Supplement: Supplementary file 1 [file ijms-23-08831-s001.zip › Table S6. List of all predicted targets of gDE miRNAs in gill.xlsx]

## Sheet: Sheet1
Table S6. List of all predicted target transcripts of the gDE-miRNAs.
Gene symbol	FL-transcript Accessions1	Query ID from microarray2	Targeting miRNAs	Gene descriptions	GO terms
ZYG11A	GIYK01024076	Ssa#XM_014216811.1	ssa-let-7b-3p,ssa-miR-7132b-5p,ssa-miR-146b-5p,ssa-miR-7132a-5p	protein zyg-11 homolog isoform X1	Cul2-RING ubiquitin ligase complex,protein binding
ZYG11A	GIYK01024077	Ssa#XM_014216811.1	ssa-miR-7132a-5p,ssa-let-7b-3p,ssa-miR-146b-5p,ssa-miR-7132b-5p,ssa-miR-101a-3p		Cul2-RING ubiquitin ligase complex,protein binding
ZPLD1	GIYK01059841,GIYK01059842,GIYK01059837,GIYK01059845,GIYK01059849,GIYK01059848,GIYK01059840,GIYK01059846,GIYK01059850,GIYK01059847,GIYK01059844,GIYK01059839,GIYK01059838	Ssa#XM_014180072.1	ssa-miR-124abcd-3p,ssa-miR-190b-5p	ZP domain-containing protein-like isoform X1,ZP domain-containing protein-like	integral component of membrane,
ZNRF1	GIYK01025216,GIYK01025215	Ssa#XM_014148886.1	ssa-miR-193b-5p	E3 ubiquitin-protein ligase ZNRF1	protein K48-linked ubiquitination,membrane,proteasome-mediated ubiquitin-dependent protein catabolic process,lysosome,endosome,metal ion binding,ubiquitin-protein transferase activity,ligase activity
ZNF473	GIYK01009592	Ssa#XM_014132180.1	ssa-miR-194b-5p	zinc finger protein 473 homolog isoform X4	nucleic acid binding
ZNF395	GIYK01000235,GIYK01000241,GIYK01000238,GIYK01000242,GIYK01000249,GIYK01000247,GIYK01000243,GIYK01000236,GIYK01000240,GIYK01000237,GIYK01000244,GIYK01000245,GIYK01000248,GIYK01000246,GIYK01000239	Ssa#XM_014136494.1	ssa-miR-727a-3p,ssa-miR-101a-3p,ssa-miR-1778-3p	zinc finger protein 395-like isoform X1	nucleic acid binding
ZNF362	GIYK01051421,GIYK01051418,GIYK01051422,GIYK01051423,GIYK01051417,GIYK01051425,GIYK01051419,GIYK01051420,GIYK01051424	Ssa#XM_014166282.1	ssa-miR-30e-5p,ssa-miR-30a-1-2-5p,ssa-miR-30a-3-4-5p,ssa-miR-1778-3p	zinc finger protein 362-like isoform X1,zinc finger protein 362-like	,nucleic acid binding
ZNF33A	GIYK01060899	Ssa#XM_014134650.1	ssa-miR-1778-3p	zinc-binding protein A33-like	protein binding,zinc ion binding
ZNF33A	GIYK01060900	Ssa#XM_014134650.1	ssa-miR-1778-3p	zinc-binding protein A33-like	protein binding,zinc ion binding
ZNF319	GIYK01040907	Ssa#XM_014124386.1	ssa-miR-727a-3p,ssa-miR-101a-3p,ssa-miR-190b-5p
ZFYVE1	GIYK01022244	Ssa#XM_014169557.1	ssa-miR-124abcd-3p,ssa-miR-101a-3p	zinc finger FYVE domain-containing protein 1-like	metal ion binding
ZFYVE1	GIYK01022245	Ssa#XM_014169557.1	ssa-miR-124abcd-3p,ssa-miR-101a-3p		metal ion binding
ZFR	GIYK01023459,GIYK01023460	Ssa#XM_014216185.1	ssa-miR-8159-5p,ssa-miR-101a-3p	zinc finger RNA-binding protein-like isoform X2,zinc finger RNA-binding protein-like isoform X1	nucleic acid binding,peptidyl-tyrosine phosphorylation,non-membrane spanning protein tyrosine kinase activity,zinc ion binding,ATP binding
ZFR	GIYK01023461,GIYK01023464,GIYK01023462	Ssa#XM_014216185.1	ssa-miR-8159-5p,ssa-miR-101a-3p,ssa-miR-193b-5p,ssa-miR-194b-5p	zinc finger RNA-binding protein-like isoform X2,zinc finger RNA-binding protein-like isoform X1	,nucleic acid binding,zinc ion binding
ZDHHC3	GIYK01066032	Ssa#XM_014163809.1	ssa-miR-8159-5p,ssa-miR-124abcd-3p,ssa-miR-101a-3p	palmitoyltransferase ZDHHC3-like isoform X1	integral component of membrane,protein-cysteine S-palmitoyltransferase activity
ZDHHC3	GIYK01066035,GIYK01066034,GIYK01066033,GIYK01066036,GIYK01066028,GIYK01066030,GIYK01066037	Ssa#XM_014163809.1	ssa-miR-8159-5p,ssa-miR-124abcd-3p,ssa-miR-101a-3p	palmitoyltransferase ZDHHC3-like isoform X1	integral component of membrane,protein-cysteine S-palmitoyltransferase activity
ZCCHC8	GIYK01048310	Ssa#XM_014165815.1	ssa-miR-124abcd-3p	zinc finger CCHC domain-containing protein 8	nucleic acid binding,zinc ion binding
ZC3H12A	GIYK01038042,GIYK01038043,GIYK01038046,GIYK01038044,GIYK01038047,GIYK01038045	Ssa#XM_014144220.1	ssa-miR-30e-5p,ssa-miR-727a-3p	probable ribonuclease ZC3H12D	,metal ion binding
ZBTB16	GIYK01011206,GIYK01011205	Ssa#XM_014137360.1	ssa-miR-146a-5p,ssa-miR-7132a-5p,ssa-miR-146b-5p,ssa-miR-124abcd-3p,ssa-miR-101a-3p,ssa-miR-7132b-5p	zinc finger and BTB domain-containing protein 16-A isoform X1	,protein binding,nucleic acid binding
ZBTB12	GIYK01057800,GIYK01057801	Ssa#XM_014177625.1	ssa-miR-124abcd-3p	zinc finger and BTB domain-containing protein 12-like	protein binding,nucleic acid binding
YWHAZ	GIYK01016099,GIYK01016100	Ssa#NM_001140697.2	ssa-miR-101a-3p	14-3-3 protein zeta
XPNPEP1	GIYK01029004,GIYK01029003	Ssa#XM_014179303.1	ssa-miR-8159-5p	xaa-Pro aminopeptidase 1 isoform X1	metal ion binding,proteolysis,metalloaminopeptidase activity
WNT2	GIYK01026058	Ssa#XM_014125640.1	ssa-miR-190b-5p	protein Wnt-2	extracellular region,Wnt signaling pathway,hepatocyte proliferation,swim bladder development,signaling receptor binding
wdr89	GIYK01020029	Ssa#XM_014161734.1	ssa-miR-727a-3p	WD repeat-containing protein 89	protein binding
wdr45	GIYK01027641,GIYK01027642,GIYK01027643	Ssa#XM_014128289.1	ssa-let-7b-3p	WD repeat domain phosphoinositide-interacting protein 4	protein binding,autophagy
VWA7	GIYK01019330,GIYK01019325,GIYK01019331	Ssa#XM_014209910.1	ssa-let-7b-3p,ssa-miR-124abcd-3p	von Willebrand factor A domain-containing protein 7-like	integral component of membrane
VWA7	GIYK01019329	Ssa#XM_014209910.1	ssa-let-7b-3p,ssa-miR-124abcd-3p	von Willebrand factor A domain-containing protein 7-like
VWA5A	GIYK01063305	Ssa#XM_014189697.1	ssa-miR-124abcd-3p,ssa-miR-8159-5p,ssa-miR-190b-5p	von Willebrand factor A domain-containing protein 5A-like isoform X1
VTCN1	GIYK01060871,GIYK01060872,GIYK01060868,GIYK01060870,GIYK01060873	Ssa#XM_014139667.1	ssa-miR-190b-5p	PREDICTED: uncharacterized protein LOC106596459,V-set domain-containing T-cell activation inhibitor 1-like	integral component of membrane
vrk3	GIYK01057154,GIYK01057152,GIYK01026923,GIYK01026921,GIYK01057153,GIYK01057156,GIYK01057155,GIYK01026922,GIYK01057150,GIYK01057151	Ssa#XM_014126917.1	ssa-miR-8159-5p,ssa-miR-101a-3p	inactive serine/threonine-protein kinase VRK3 isoform X1,inactive serine/threonine-protein kinase VRK3-like	protein phosphorylation,ATP binding,protein kinase activity
vps28	GIYK01058711,GIYK01058712,GIYK01058710	Ssa#XM_014176984.1	ssa-miR-146b-5p,ssa-miR-146a-5p	vacuolar protein sorting-associated protein 28 homolog	protein-containing complex binding,retina development in camera-type eye,ESCRT I complex,protein transport to vacuole involved in ubiquitin-dependent protein catabolic process via the multivesicular body sorting pathway
VPS18	GIYK01037671	Ssa#XM_014176984.1	ssa-miR-1778-3p
VPS16	GIYK01065548	Ssa#XM_014193472.1	ssa-miR-30a-3-4-5p,ssa-miR-146a-5p,ssa-miR-30a-1-2-5p,ssa-miR-146b-5p,ssa-miR-30e-5p		intracellular protein transport,protein binding,vacuole organization,cytoplasm
VMP1	GIYK01010988	Ssa#XM_014197319.1	ssa-miR-30e-5p,ssa-miR-30a-3-4-5p,ssa-miR-30a-1-2-5p
VMA21	GIYK01034254	Ssa#NM_001146657.1	ssa-miR-146b-5p,ssa-miR-499a-5p,ssa-miR-146a-5p	vacuolar ATPase assembly integral membrane protein VMA21	ER to Golgi transport vesicle membrane,endoplasmic reticulum-Golgi intermediate compartment membrane,endoplasmic reticulum,endoplasmic reticulum membrane,vacuolar proton-transporting V-type ATPase complex assembly,integral component of membrane,vacuole
VLDLR	GIYK01034466,GIYK01034465	Ssa#XM_014124212.1	ssa-miR-1778-3p	very low-density lipoprotein receptor-like isoform X1	calcium ion binding,endocytosis,integral component of membrane,protein binding,very-low-density lipoprotein particle receptor activity
VLDLR	GIYK01002658,GIYK01002657	Ssa#XM_014129003.1	ssa-miR-8159-5p	very low-density lipoprotein receptor isoform X2,very low-density lipoprotein receptor isoform X1	calcium ion binding,endocytosis,integral component of membrane,protein binding,very-low-density lipoprotein particle receptor activity
VLDLR	GIYK01002659	Ssa#XM_014129003.1	ssa-miR-8159-5p	vitellogenin receptor	calcium ion binding,endocytosis,integral component of membrane,protein binding,very-low-density lipoprotein particle receptor activity
VAV1	GIYK01065479,GIYK01065481,GIYK01065478,GIYK01065475,GIYK01065476,GIYK01065483,GIYK01065484,GIYK01065477,GIYK01065482	Ssa#XM_014186013.1	ssa-miR-727a-3p,ssa-miR-146b-3p	proto-oncogene vav isoform X2,proto-oncogene vav isoform X1	small GTPase mediated signal transduction,metal ion binding,guanyl-nucleotide exchange factor activity
VAV1	GIYK01065490,GIYK01065485,GIYK01065489	Ssa#XM_014186013.1	ssa-miR-727a-3p,ssa-miR-146b-3p	proto-oncogene vav-like	small GTPase mediated signal transduction,protein binding,guanyl-nucleotide exchange factor activity
VASP	GIYK01011431	Ssa#XM_014157303.1	ssa-miR-1778-3p	vasodilator-stimulated phosphoprotein-like isoform X1	actin polymerization or depolymerization
VAPA	GIYK01060614	Ssa#XM_014181238.1	ssa-miR-193b-5p	vesicle-associated membrane protein-associated protein A	endoplasmic reticulum membrane,protein localization to endoplasmic reticulum,plasma membrane,integral component of membrane,FFAT motif binding,neuron projection development
USP33	GIYK01036314	Ssa#XM_014134298.1	ssa-miR-1778-3p	ubiquitin carboxyl-terminal hydrolase 33-like	protein deubiquitination,thiol-dependent ubiquitinyl hydrolase activity,zinc ion binding
UROD	GIYK01035429	Ssa#XM_014179606.1	ssa-miR-7132b-5p,ssa-miR-146b-3p,ssa-miR-7132a-5p,ssa-miR-1778-3p	uroporphyrinogen decarboxylase	uroporphyrinogen decarboxylase activity,protoporphyrinogen IX biosynthetic process
UROD	GIYK01035434,GIYK01035433,GIYK01035430,GIYK01035432	Ssa#XM_014179606.1	ssa-miR-146b-3p,ssa-miR-1778-3p	uroporphyrinogen decarboxylase	uroporphyrinogen decarboxylase activity,protoporphyrinogen IX biosynthetic process
UROC1	GIYK01051973	Ssa#XM_014201118.1	ssa-miR-124abcd-3p	urocanate hydratase	urocanate hydratase activity
URGCP	GIYK01037493	Ssa#XM_014143356.1	ssa-miR-499a-5p	up-regulator of cell proliferation-like	GTP binding
URGCP	GIYK01037494,GIYK01037495	Ssa#XM_014143356.1	ssa-miR-727a-3p,ssa-miR-499a-5p	up-regulator of cell proliferation-like	GTP binding
UPP1	GIYK01066284,GIYK01066280	Ssa#XM_014125394.1	ssa-miR-8159-5p,ssa-miR-101a-3p	uridine phosphorylase 1-like	uridine phosphorylase activity,nucleotide catabolic process,nucleoside metabolic process,cytoplasm,UMP salvage
UPP1	GIYK01066281	Ssa#XM_014125394.1	ssa-miR-8159-5p,ssa-miR-101a-3p	uridine phosphorylase 1-like	uridine phosphorylase activity,nucleotide catabolic process,nucleoside metabolic process,cytoplasm,UMP salvage
UPP1	GIYK01066283	Ssa#XM_014125394.1	ssa-miR-8159-5p,ssa-miR-101a-3p	uridine phosphorylase 1-like	uridine phosphorylase activity,nucleotide catabolic process,nucleoside metabolic process,cytoplasm,UMP salvage
UPK1A	GIYK01013699	Ssa#XM_014169557.1	ssa-miR-124abcd-3p	uroplakin-1a-like	integral component of membrane
UPF1	GIYK01023356,GIYK01023357,GIYK01023358	Ssa#XM_014149098.1	ssa-miR-146b-5p,ssa-miR-8159-5p,ssa-miR-1778-3p	regulator of nonsense transcripts 1-like isoform X1	helicase activity,DNA binding,nuclear-transcribed mRNA catabolic process nonsense-mediated decay,zinc ion binding,hydrolase activity,cytoplasm,ATP binding
unc119b	GIYK01054803	Ssa#XM_014171767.1	ssa-miR-8159-5p	protein unc-119 homolog B	lipoprotein transport,Kupffer's vesicle development,lipid binding,cilium assembly,cilium,nervous system development
unc119	GIYK01054804,GIYK01054805	Ssa#XM_014171767.1	ssa-miR-8159-5p,ssa-miR-146a-5p,ssa-miR-146b-5p,ssa-miR-193b-5p,ssa-miR-190b-5p
UHRF1	GIYK01023170,GIYK01023171,GIYK01023172	Ssa#XM_014215846.1	ssa-miR-101a-3p	E3 ubiquitin-protein ligase UHRF1	animal organ regeneration,lens development in camera-type eye,hypermethylation of CpG island,ligase activity,liver development,intestinal epithelial structure maintenance,inflammatory response,metal ion binding,protein binding,nucleus,maintenance of DNA methylation
UGT1A1	GIYK01050482,GIYK01050484	Ssa#XM_014164527.1	ssa-miR-124abcd-3p	UDP-glucuronosyltransferase-like isoform X1	integral component of membrane,glucuronosyltransferase activity
UGT1A1	GIYK01050483	Ssa#XM_014164527.1	ssa-miR-146b-5p,ssa-miR-124abcd-3p	UDP-glucuronosyltransferase-like isoform X1	integral component of membrane,glucuronosyltransferase activity
UCP1	GIYK01019117,GIYK01019126,GIYK01019119,GIYK01019127	Ssa#XM_014134399.1,Ssa#XM_014178970.1	ssa-miR-727a-3p,ssa-miR-193b-5p	mitochondrial uncoupling protein 2-like	cellular response to fatty acid,mitochondrion,cellular response to estrogen stimulus,mitochondrial membrane,oxidative phosphorylation uncoupler activity,mitochondrial transmembrane transport,proton transmembrane transport,integral component of membrane
UCP1	GIYK01019128,GIYK01019123	Ssa#XM_014134399.1	ssa-miR-727a-3p,ssa-miR-193b-5p	hypothetical protein Z043_109322	integral component of membrane,mitochondrial membrane,mitochondrial transport
UCP1	GIYK01019120	Ssa#XM_014178970.1	ssa-miR-727a-3p	mitochondrial brown fat uncoupling protein 1	cellular response to fatty acid,cellular response to estrogen stimulus,mitochondrial membrane,oxidative phosphorylation uncoupler activity,mitochondrial transmembrane transport,proton transmembrane transport,integral component of membrane
UCHL5	GIYK01024220,GIYK01024221	Ssa#XM_014122847.1	ssa-miR-8159-5p,ssa-miR-124abcd-3p,ssa-miR-101a-3p	ubiquitin carboxyl-terminal hydrolase isozyme L5 isoform X1	protein deubiquitination,Ino80 complex,proteasome binding,cranial skeletal system development,ubiquitin-dependent protein catabolic process,thiol-dependent ubiquitin-specific protease activity
UCHL5	GIYK01024222,GIYK01024225	Ssa#XM_014122847.1	ssa-miR-8159-5p,ssa-miR-124abcd-3p,ssa-miR-101a-3p	ubiquitin carboxyl-terminal hydrolase isozyme L5 isoform X2	protein deubiquitination,Ino80 complex,proteasome binding,ubiquitin-dependent protein catabolic process,thiol-dependent ubiquitin-specific protease activity
UCHL5	GIYK01024223,GIYK01024224	Ssa#XM_014122847.1	ssa-miR-8159-5p	ubiquitin carboxyl-terminal hydrolase isozyme L5 isoform X2	protein deubiquitination,Ino80 complex,proteasome binding,ubiquitin-dependent protein catabolic process,thiol-dependent ubiquitin-specific protease activity
UBE2Q2	GIYK01056895	Ssa#XM_014149098.1	ssa-miR-8159-5p,ssa-miR-194b-5p,ssa-miR-124abcd-3p,ssa-miR-101a-3p,ssa-miR-499a-5p	ubiquitin-conjugating enzyme E2 Q2-like isoform X3
tysnd1	GIYK01044893,GIYK01044896,GIYK01044897,GIYK01044892,GIYK01044898,GIYK01044895,GIYK01044894	Ssa#XM_014155120.1	ssa-miR-101a-3p,ssa-miR-193b-5p,ssa-miR-1778-3p	peroxisomal leader peptide-processing protease,peroxisomal leader peptide-processing protease isoform X2,unnamed protein product	peroxisome,protein processing,serine-type endopeptidase activity
TYK2	GIYK01008638,GIYK01008632	Ssa#XM_014188483.1	ssa-miR-30e-5p,ssa-miR-190b-5p,ssa-miR-30a-1-2-5p,ssa-miR-30a-3-4-5p		intracellular signal transduction,membrane,protein kinase activity,non-membrane spanning protein tyrosine kinase activity,protein phosphorylation,ATP binding,cytoskeleton
TXLNA	GIYK01058942	Ssa#NM_001165310.1	ssa-miR-101a-3p	unnamed protein product, partial	syntaxin binding
TXLNA	GIYK01058944	Ssa#NM_001165310.1	ssa-miR-101a-3p,ssa-miR-499a-5p	coiled-coil domain-containing protein 9-like	syntaxin binding
TUT4	GIYK01024353,GIYK01024358,GIYK01024356	Ssa#XM_014123314.1	ssa-miR-193b-5p	terminal uridylyltransferase 4-like isoform X1	nucleic acid binding,zinc ion binding,nucleotidyltransferase activity
TTPA	GIYK01039827,GIYK01039826	Ssa#XM_014138491.1	ssa-miR-30e-5p,ssa-miR-30a-1-2-5p,ssa-miR-8159-5p,ssa-miR-1778-3p	alpha-tocopherol transfer protein-like isoform X1,alpha-tocopherol transfer protein-like isoform X2
TTC8	GIYK01019911,GIYK01019912	Ssa#XM_014178305.1	ssa-miR-194b-5p	tetratricopeptide repeat protein 8-like isoform X2,tetratricopeptide repeat protein 8-like isoform X1	BBSome,protein binding,non-motile cilium assembly
TTC19	GIYK01006428	Ssa#XM_014125491.1	ssa-miR-124abcd-3p	tetratricopeptide repeat protein 19, mitochondrial-like isoform X1	protein binding,mitochondrion,mitochondrial respiratory chain complex III assembly
TSPAN8	GIYK01018714	Ssa#XM_014188840.1	ssa-miR-1778-3p	tetraspanin-8-like
TSPAN13	GIYK01013250	Ssa#XM_014169954.1	ssa-miR-7132b-5p,ssa-miR-7132a-5p	tetraspanin-13-like	integral component of membrane
TSKU	GIYK01022833,GIYK01022834	Ssa#XM_014214075.1	ssa-miR-124abcd-3p	tsukushin-like isoform X2	protein binding
trpm5	GIYK01064494,GIYK01064497	Ssa#XM_014187463.1	ssa-miR-124abcd-3p	transient receptor potential cation channel subfamily M member 5-like	integral component of membrane,calcium activated cation channel activity,sensory perception of taste,cation transmembrane transport
trpm5	GIYK01064495,GIYK01064496	Ssa#XM_014187463.1	ssa-miR-124abcd-3p	transient receptor potential cation channel subfamily M member 5	integral component of membrane,calcium activated cation channel activity,sensory perception of taste,cation transmembrane transport
TRPC4	GIYK01051577	Ssa#XM_014166487.1	ssa-miR-8159-5p,ssa-miR-194b-5p	short transient receptor potential channel 4-associated protein	Cul4A-RING E3 ubiquitin ligase complex,ubiquitin-dependent protein catabolic process
TRIM55	GIYK01007002	Ssa#NM_001140659.2	ssa-miR-7132b-5p,ssa-miR-7132a-5p,ssa-miR-194b-5p	E3 ubiquitin-protein ligase TRIM63-like isoform X1	zinc ion binding
TRIM39	GIYK01045709,GIYK01045710,GIYK01045711,GIYK01045713,GIYK01045714,GIYK01045712	Ssa#XM_014169557.1	ssa-miR-124abcd-3p	E3 ubiquitin-protein ligase TRIM39-like isoform X1	protein binding,metal ion binding
TRIM39	GIYK01031921	Ssa#XM_014134650.1	ssa-miR-727a-3p,ssa-miR-146b-3p	tripartite motif-containing protein 35-like	zinc ion binding
TRIM34	GIYK01045420,GIYK01045419	Ssa#XM_014156154.1	ssa-miR-101a-3p	tripartite motif-containing protein 16-like,uncharacterized protein LOC110946157, partial	,zinc ion binding
TRIM32	GIYK01003004,GIYK01003003	Ssa#XM_014133617.1	ssa-miR-1778-3p	E3 ubiquitin-protein ligase TRIM32	melanosome transport,Kupffer's vesicle development,pronephric duct morphogenesis,gastrulation,zinc ion binding,protein binding
TRIM3	GIYK01022564,GIYK01049447	Ssa#XM_014214474.1	ssa-miR-101a-3p,ssa-miR-193b-5p	tripartite motif-containing protein 3-like isoform X1	protein binding,ubiquitin-protein transferase activity,protein ubiquitination,zinc ion binding
TRIM25	GIYK01062409,GIYK01062401	Ssa#XM_014187158.1	ssa-miR-8159-5p,ssa-miR-194b-5p	E3 ubiquitin/ISG15 ligase TRIM25-like isoform X1	ligase activity,zinc ion binding
TRIM25	GIYK01066202	Ssa#XM_014184958.1	ssa-miR-8159-5p	E3 ubiquitin/ISG15 ligase TRIM25-like	ligase activity,zinc ion binding
TRIM16	GIYK01062403,GIYK01025833,GIYK01062402,GIYK01025904,GIYK01025855,GIYK01025931,GIYK01025912,GIYK01062405,GIYK01025839,GIYK01025888	Ssa#XM_014187158.1Ssa#XM_014125471.1,Ssa#XM_014185054.1	ssa-miR-30a-3-4-5p,ssa-miR-8159-5p,ssa-miR-30a-1-2-5p,ssa-miR-194b-5p,ssa-miR-30e-5p,ssa-miR-101a-3p	tripartite motif-containing protein 16-like,fish virus induced TRIM protein	protein binding,zinc ion binding
TRIM16	GIYK01034146,GIYK01034137,GIYK01034148,GIYK01034135,GIYK01034145,GIYK01034152,GIYK01034136,GIYK01034139,GIYK01034155,GIYK01034144,GIYK01034153,GIYK01034157,GIYK01034133,GIYK01034150,GIYK01034156,GIYK01034143,GIYK01034134,GIYK01034147,GIYK01034138	Ssa#XM_014196928.1	ssa-miR-146b-5p,ssa-miR-146a-5p		zinc ion binding
TRIM16	GIYK01010744	Ssa#XM_014196928.1	ssa-miR-146b-5p,ssa-miR-146a-5p		zinc ion binding
TRIM16	GIYK01025894	Ssa#XM_014184958.1	ssa-miR-146b-5p,ssa-miR-146a-5p	tripartite motif-containing protein 16-like	protein binding,zinc ion binding
TRIM16	GIYK01025900	Ssa#XM_014185054.1	ssa-miR-7132b-5p,ssa-miR-8159-5p,ssa-miR-7132a-5p,ssa-miR-194b-5p
TRIM16	GIYK01009339,GIYK01009338	Ssa#XM_014176984.1	ssa-let-7b-3p,ssa-miR-146b-3p	Tripartite motif-containing protein 16-like protein	protein binding,zinc ion binding
TRIM16	GIYK01009340	Ssa#XM_014176984.1	ssa-let-7b-3p,ssa-miR-146b-3p	tripartite motif-containing protein 16-like protein	protein binding,zinc ion binding
TRAPPC11	GIYK01063169,GIYK01063171,GIYK01063176,GIYK01063172,GIYK01063175,GIYK01063170,GIYK01063179,GIYK01063168	Ssa#XM_014176462.1	ssa-let-7b-3p,ssa-miR-727a-3p,ssa-miR-194b-5p,ssa-miR-1778-3p	trafficking protein particle complex subunit 11	,retina development in camera-type eye,vesicle-mediated transport,Golgi organization,Golgi apparatus,liver development,lipid homeostasis,regulation of response to endoplasmic reticulum stress,protein secretion,protein N-linked glycosylation
TRAPPC11	GIYK01063174,GIYK01063178,GIYK01063173,GIYK01063177	Ssa#XM_014176462.1	ssa-let-7b-3p,ssa-miR-727a-3p,ssa-miR-194b-5p	trafficking protein particle complex subunit 11	retina development in camera-type eye,Golgi organization,liver development,lipid homeostasis,regulation of response to endoplasmic reticulum stress,protein secretion,protein N-linked glycosylation
TRAK2	GIYK01041168,GIYK01041166,GIYK01041167	Ssa#XM_014151069.1	ssa-miR-7132b-5p,ssa-miR-193b-5p,ssa-miR-7132a-5p	trafficking kinesin-binding protein 2-like isoform X1
TPSB2	GIYK01007728	Ssa#XM_014192301.1	ssa-miR-146b-5p,ssa-miR-7132b-5p,ssa-miR-7132a-5p	tryptase-2-like isoform X1	integral component of membrane,proteolysis,serine-type endopeptidase activity
TPM4	GIYK01023519,GIYK01023518,GIYK01023522	Ssa#XM_014216230.1	ssa-miR-727a-3p,ssa-miR-124abcd-3p,ssa-miR-499a-5p	tropomyosin alpha-4 chain isoform X1	cardiac myofibril assembly,cardiac muscle contraction
TPM4	GIYK01023523,GIYK01023526,GIYK01023527,GIYK01023534,GIYK01023535,GIYK01023532,GIYK01023521,GIYK01023524,GIYK01023529,GIYK01023530,GIYK01023531,GIYK01023525,GIYK01023520,GIYK01023536,GIYK01023533,GIYK01023528	Ssa#XM_014216230.1	ssa-miR-727a-3p,ssa-miR-30a-3-4-5p,ssa-miR-8159-5p,ssa-miR-30a-1-2-5p,ssa-miR-1778-3p,ssa-miR-146b-5p,ssa-miR-30e-5p,ssa-miR-124abcd-3p,ssa-miR-499a-5p,ssa-miR-193b-5p	tropomyosin alpha-4 chain isoform X3,tropomyosin alpha-1 chain-like isoform X1
TPH1	GIYK01027038	Ssa#XM_014175880.1	ssa-miR-499a-5p	tryptophan 5-hydroxylase 1-like	serotonin biosynthetic process,tryptophan 5-monooxygenase activity,iron ion binding,aromatic amino acid family metabolic process,oxidation-reduction process
TOM1L2	GIYK01061836,GIYK01064953,GIYK01061835	Ssa#XM_014202048.1,Ssa#XM_014176984.1	ssa-miR-8159-5p,ssa-miR-146b-3p,ssa-miR-101a-3p,ssa-miR-194b-5p	TOM1-like protein 2 isoform X2	intracellular protein transport
TNR	GIYK01062158,GIYK01062157,GIYK01062162,GIYK01062163,GIYK01062160,GIYK01062161,GIYK01062159	Ssa#XM_014148449.1	ssa-miR-727a-3p,ssa-miR-101a-3p	tenascin-R-like isoform X1	protein binding
TNNI1	GIYK01018042,GIYK01018043	Ssa#XM_014207756.1	ssa-miR-30e-5p	troponin I, slow skeletal muscle-like	troponin complex
TNMD	GIYK01020519	Ssa#XM_014211790.1	ssa-miR-30e-5p,ssa-miR-30a-1-2-5p,ssa-miR-30a-3-4-5p,ssa-miR-194b-5p	tenomodulin-like	integral component of membrane
TNK2	GIYK01008630,GIYK01008616,GIYK01008627	Ssa#XM_014188483.1	ssa-miR-727a-3p,ssa-miR-30a-3-4-5p,ssa-miR-146a-5p,ssa-miR-30a-1-2-5p,ssa-miR-1778-3p,ssa-miR-146b-5p,ssa-miR-30e-5p,ssa-miR-190b-5p	non-receptor protein tyrosine kinase 2-2,non-receptor protein tyrosine kinase 2-3	negative regulation of receptor signaling pathway via JAK-STAT,STAT family protein binding,phosphorylation,kinase activity,cytoskeleton
TNFRSF14	GIYK01064411,GIYK01064400,GIYK01064407,GIYK01064405,GIYK01040006,GIYK01064415,GIYK01064414,GIYK01040005,GIYK01064406,GIYK01064401,GIYK01064404,GIYK01064409,GIYK01064408	Ssa#XM_014147235.1	ssa-miR-146b-3p,ssa-miR-30a-3-4-5p,ssa-miR-30a-1-2-5p,ssa-miR-1778-3p,ssa-miR-30e-5p	tumor necrosis factor receptor superfamily member 14-like	immune response,transmembrane signaling receptor activity,integral component of membrane,signal transduction,protein binding,apoptotic process
TNFRSF14	GIYK01064413,GIYK01064412	Ssa#XM_014147235.1	ssa-miR-146b-3p,ssa-miR-30a-3-4-5p,ssa-miR-30a-1-2-5p,ssa-miR-1778-3p,ssa-miR-30e-5p	tumor necrosis factor receptor superfamily member 14-like	immune response,membrane,transmembrane signaling receptor activity,signal transduction,protein binding,apoptotic process
TNFRSF11B	GIYK01061601	Ssa#XM_014150008.1	ssa-let-7b-3p	tumor necrosis factor receptor superfamily member 11B-like	integral component of membrane,protein binding
TMPRSS9	GIYK01007744,GIYK01007748,GIYK01007743,GIYK01007745,GIYK01007741,GIYK01007736,GIYK01007746,GIYK01007735,GIYK01007747	Ssa#XM_014189230.1Ssa#XM_014192267.1	ssa-let-7b-3p,ssa-miR-7132b-5p,ssa-miR-7132a-5p,ssa-miR-1778-3p	transmembrane protease serine 9-like	calcium ion binding,proteolysis,blood coagulation,integral component of membrane,serine-type endopeptidase activity
TMPRSS9	GIYK01007734,GIYK01007737,GIYK01007739,GIYK01007742,GIYK01007740,GIYK01007738	Ssa#XM_014192267.1	ssa-miR-7132b-5p,ssa-miR-124abcd-3p,ssa-miR-7132a-5p,ssa-miR-1778-3p		proteolysis,serine-type endopeptidase activity
TMPRSS9	GIYK01059994	Ssa#XM_014189230.1	ssa-miR-1778-3p		proteolysis,serine-type endopeptidase activity
TMPRSS9	GIYK01007750	Ssa#XM_014189230.1	ssa-let-7b-3p	unnamed protein product	calcium ion binding,proteolysis,serine-type endopeptidase activity,blood coagulation
TMEM50A	GIYK01000410	Ssa#NM_001123572.1	ssa-let-7b-3p,ssa-miR-194b-5p	transmembrane protein 50A	integral component of membrane
TMEM209	GIYK01043403,GIYK01017994,GIYK01017996	Ssa#XM_014176984.1	ssa-let-7b-3p,ssa-miR-124abcd-3p,ssa-miR-101a-3p	transmembrane protein 209 isoform X1	integral component of membrane
TMEM209	GIYK01017993,GIYK01017995	Ssa#XM_014176984.1	ssa-miR-124abcd-3p,ssa-miR-101a-3p
TMEM176B	GIYK01061438	Ssa#XM_014171413.1	ssa-miR-1778-3p	transmembrane protein 176B	integral component of membrane
TMEM164	GIYK01028194	Ssa#XM_014129166.1	ssa-let-7b-3p,ssa-miR-194b-5p	transmembrane protein 164	integral component of membrane
TMEM116	GIYK01004006	Ssa#XM_014201850.1	ssa-miR-8159-5p	transmembrane protein 116-like isoform X3	integral component of membrane
TMEM106B	GIYK01013259,GIYK01013258	Ssa#XM_014200589.1	ssa-miR-101a-3p	transmembrane protein 106B-like	integral component of membrane
TM7SF3	GIYK01018547,GIYK01043877,GIYK01043882,GIYK01043880,GIYK01043878,GIYK01043881,GIYK01018549,GIYK01018550,GIYK01018542,GIYK01018546,GIYK01043875,GIYK01018543,GIYK01018548,GIYK01018552,GIYK01043876,GIYK01018551	Ssa#XM_014153571.1	ssa-miR-30a-3-4-5p,ssa-miR-30a-1-2-5p,ssa-miR-194b-5p,ssa-miR-30e-5p,ssa-miR-124abcd-3p,ssa-miR-499a-5p	transmembrane 7 superfamily member 3-like	integral component of membrane,
TM7SF3	GIYK01043879	Ssa#XM_014153571.1	ssa-miR-124abcd-3p,ssa-miR-194b-5p	transmembrane 7 superfamily member 3-like
TJP3	GIYK01023602	Ssa#XM_014202048.1	ssa-miR-30e-5p,ssa-miR-30a-3-4-5p,ssa-miR-30a-1-2-5p	tight junction protein ZO-3-like isoform X3	bicellular tight junction,protein binding
TIMM21	GIYK01045985	Ssa#XM_014157202.1	ssa-miR-7132b-5p,ssa-miR-7132a-5p	mitochondrial import inner membrane translocase subunit Tim21	integral component of membrane,protein import into mitochondrial matrix,TIM23 mitochondrial import inner membrane translocase complex
THUMPD1	GIYK01028862,GIYK01028863	Ssa#XM_014214075.1	ssa-miR-30e-5p,ssa-miR-193b-5p	THUMP domain-containing protein 1	RNA binding,tRNA modification
thtpa	GIYK01050827	Ssa#NM_001139755.1	ssa-miR-727a-3p,ssa-miR-499a-5p,ssa-miR-193b-5p
THOC1	GIYK01007272,GIYK01007271	Ssa#XM_014191787.1	ssa-miR-193b-5p
THEMIS	GIYK01016316	Ssa#XM_014205046.1	ssa-miR-190b-5p	protein THEMIS-like
THBS2	GIYK01059825,GIYK01059828,GIYK01059826,GIYK01059827	Ssa#XM_014211275.1,Ssa#XM_014180058.1	ssa-miR-124abcd-3p,ssa-miR-190b-5p	thrombospondin-2 isoform X3	extracellular region,calcium ion binding,cell adhesion,protein binding,negative regulation of angiogenesis
THBS2	GIYK01001970,GIYK01001969,GIYK01001967	Ssa#XM_014211275.1	ssa-miR-124abcd-3p	thrombospondin-2-like isoform X1	extracellular region,calcium ion binding,cell adhesion,protein binding,negative regulation of angiogenesis
THBS1	GIYK01037686	Ssa#NM_001140243.1	ssa-miR-124abcd-3p,ssa-miR-1778-3p	thrombospondin-1-like	calcium ion binding,extracellular matrix binding,inflammatory response,cell adhesion,protein binding,heparin binding,extracellular space,negative regulation of angiogenesis
TESK2	GIYK01027769,GIYK01027767,GIYK01027766,GIYK01027768,GIYK01027765,GIYK01027770	Ssa#XM_014128348.1	ssa-miR-30e-5p,ssa-miR-499a-5p,ssa-miR-30a-3-4-5p,ssa-miR-30a-1-2-5p	dual specificity testis-specific protein kinase 2-like isoform X1,dual specificity testis-specific protein kinase 2-like isoform X2	protein phosphorylation,ATP binding,protein kinase activity
TEF	GIYK01015336	Ssa#XM_014203802.1	ssa-miR-727a-3p	Thyrotroph embryonic factor
TEF	GIYK01008508,GIYK01008506,GIYK01015338,GIYK01008503,GIYK01008505,GIYK01015334,GIYK01015337	Ssa#XM_014203802.1,Ssa#XM_014193287.1	ssa-let-7b-3p,ssa-miR-727a-3p	thyrotroph embryonic factor-like	DNA-binding transcription factor activity,cellular response to light stimulus,regulation of transcription by RNA polymerase II
TEF	GIYK01008504,GIYK01008509,GIYK01008507	Ssa#XM_014193287.1,Ssa#XM_014203802.1	ssa-let-7b-3p,ssa-miR-727a-3p	thyrotroph embryonic factor-like	DNA-binding transcription factor activity,regulation of transcription by RNA polymerase II
TCP11L2	GIYK01030865	Ssa#XM_014133473.1	ssa-miR-193b-5p	T-complex protein 11-like protein 2
TCN1	GIYK01021998	Ssa#XM_014213691.1	ssa-miR-124abcd-3p	transcobalamin-1-like isoform X1
TCN1	GIYK01021996,GIYK01021994,GIYK01021995	Ssa#XM_014213691.1	ssa-miR-194b-5p	transcobalamin-1-like isoform X3,transcobalamin-1-like isoform X1
tbl1xr1	GIYK01053382,GIYK01053390,GIYK01053392,GIYK01053383,GIYK01053389,GIYK01053386,GIYK01053385	Ssa#XM_014199356.1,Ssa#XM_014169390.1	ssa-miR-190b-5p	F-box-like/WD repeat-containing protein TBL1XR1 isoform X1	histone deacetylase complex,negative regulation of nucleic acid-templated transcription,regulation of transcription by RNA polymerase II,histone deacetylation,transcription corepressor activity,protein binding
tbl1xr1	GIYK01053384,GIYK01053391,GIYK01053387,GIYK01053388	Ssa#XM_014199356.1	ssa-miR-190b-5p	F-box-like/WD repeat-containing protein TBL1XR1 isoform X1	protein binding
TBCE	GIYK01022146	Ssa#XM_014214075.1	ssa-miR-101a-3p	tubulin-specific chaperone cofactor E-like protein isoform X1	protein binding
TAF4	GIYK01032204,GIYK01032202,GIYK01032203	Ssa#XM_014135076.1	ssa-miR-727a-3p,ssa-miR-146b-3p,ssa-miR-194b-5p,ssa-miR-1778-3p	transcription initiation factor TFIID subunit 4,transcription initiation factor TFIID subunit 4-like	protein heterodimerization activity,DNA-templated transcription initiation,translation initiation factor activity,transcription factor TFIID complex,regulation of transcription DNA-templated,translational initiation
SWAP70	GIYK01053813	Ssa#XM_014170082.1	ssa-miR-7132b-5p,ssa-miR-7132a-5p	switch-associated protein 70-like	calcium ion binding,positive regulation of oligodendrocyte differentiation,convergent extension involved in axis elongation,convergent extension involved in gastrulation,regulation of exit from mitosis
SUV39H1	GIYK01033162	Ssa#XM_014169557.1	ssa-miR-30e-5p,ssa-miR-8159-5p,ssa-miR-30a-3-4-5p,ssa-miR-30a-1-2-5p
SUSD1	GIYK01055015,GIYK01068401,GIYK01055033,GIYK01055013,GIYK01055121,GIYK01055034,GIYK01055019,GIYK01055106,GIYK01055039,GIYK01055103,GIYK01055114,GIYK01055105,GIYK01055088,GIYK01055038,GIYK01055018,GIYK01055035	Ssa#XM_014171503.1	ssa-miR-727a-3p,ssa-miR-8159-5p,ssa-miR-194b-5p,ssa-miR-1778-3p,ssa-miR-101a-3p,ssa-miR-193b-5p	sushi, von Willebrand factor type A, EGF and pentraxin domain-containing protein 1-like isoform X10,sushi domain-containing protein 1-like isoform X5,sushi domain-containing protein 1-like isoform X1,sushi domain-containing protein 1 isoform X9,sushi domain-containing protein 1-like isoform X8	,calcium ion binding,membrane,integral component of membrane
SUSD1	GIYK01055024,GIYK01055022,GIYK01055113,GIYK01055037,GIYK01055026,GIYK01055094,GIYK01055115	Ssa#XM_014171503.1	ssa-miR-727a-3p,ssa-miR-8159-5p,ssa-miR-194b-5p,ssa-miR-1778-3p,ssa-miR-193b-5p		,calcium ion binding
SUMO3	GIYK01056434	Ssa#XM_014174708.1	ssa-miR-1778-3p	small ubiquitin-related modifier 3	PML body,protein sumoylation,cytoplasm,regulation of protein localization to nucleus,protein binding,negative regulation of DNA binding,kinetochore
SULT2B1	GIYK01032137,GIYK01032133	Ssa#XM_014134847.1	ssa-miR-727a-3p,ssa-miR-8159-5p,ssa-miR-7132a-5p,ssa-miR-7132b-5p,ssa-miR-101a-3p	cytosolic sulfotransferase 2-like isoform X4	sulfotransferase activity
STXBP1	GIYK01064073	Ssa#XM_014182106.1	ssa-miR-499a-5p,ssa-miR-194b-5p	syntaxin-binding protein 1 isoform X2	vesicle docking involved in exocytosis
STON1	GIYK01059809	Ssa#XM_014214075.1	ssa-miR-193b-5p		transcription initiation from RNA polymerase II promoter,endocytosis,transcription factor TFIIA complex
STK39	GIYK01050238	Ssa#XM_014164094.1	ssa-miR-124abcd-3p,ssa-miR-101a-3p	STE20/SPS1-related proline-alanine-rich protein kinase-like isoform X1	protein phosphorylation,protein serine/threonine kinase activity,ATP binding
STK39	GIYK01050239	Ssa#XM_014164094.1	ssa-miR-124abcd-3p,ssa-miR-101a-3p,ssa-miR-193b-5p	STE20/SPS1-related proline-alanine-rich protein kinase-like isoform X3	protein phosphorylation,ATP binding,protein kinase activity
STK39	GIYK01050240	Ssa#XM_014164094.1	ssa-miR-124abcd-3p,ssa-miR-101a-3p	STE20/SPS1-related proline-alanine-rich protein kinase-like isoform X1	protein phosphorylation,protein serine/threonine kinase activity,ATP binding
STK39	GIYK01050241	Ssa#XM_014164094.1	ssa-miR-124abcd-3p,ssa-miR-101a-3p	STE20/SPS1-related proline-alanine-rich protein kinase-like isoform X3	protein phosphorylation,ATP binding,protein kinase activity
STAT4	GIYK01055525	Ssa#XM_014173047.1	ssa-miR-8159-5p	signal transducer and activator of transcription 4-like isoform X1	DNA binding,cytokine-mediated signaling pathway,positive regulation of transcription by RNA polymerase II,DNA-binding transcription factor activity,cytoplasm,nucleus
STARD8	GIYK01010676	Ssa#XM_014134399.1	ssa-let-7b-3p,ssa-miR-1778-3p	stAR-related lipid transfer protein 8 isoform X2	signal transduction,lipid binding
ST6GALNAC2	GIYK01002190,GIYK01002187,GIYK01002188,GIYK01002191,GIYK01002189	Ssa#XM_014212670.1	ssa-miR-124abcd-3p,ssa-miR-193b-5p	alpha-N-acetylgalactosaminide alpha-2,6-sialyltransferase 2-like	sialylation,Golgi apparatus,protein glycosylation,alpha-N-acetylgalactosaminide alpha-26-sialyltransferase activity,integral component of membrane,extracellular space
SRSF2	GIYK01008964	Ssa#XM_014193775.1	ssa-miR-727a-3p,ssa-miR-7132b-5p,ssa-miR-146b-3p,ssa-miR-7132a-5p	Serine/arginine-rich splicing factor 2	RNA binding,regulation of alternative mRNA splicing via spliceosome
SRSF2	GIYK01008972,GIYK01008959	Ssa#XM_014193775.1	ssa-miR-7132b-5p,ssa-miR-7132a-5p	serine/arginine-rich splicing factor 2-like isoform X1	RNA binding,regulation of alternative mRNA splicing via spliceosome
SRSF2	GIYK01008960,GIYK01008965	Ssa#XM_014193775.1	ssa-miR-7132b-5p,ssa-miR-7132a-5p	serine/arginine-rich splicing factor 2-like isoform X1	negative regulation of nucleic acid-templated transcription,regulation of alternative mRNA splicing via spliceosome,nucleoplasm,mRNA export from nucleus,RNA binding
SRRM1	GIYK01017335,GIYK01017339,GIYK01017337,GIYK01017336,GIYK01017338,GIYK01017340	Ssa#XM_014206766.1	ssa-miR-30e-5p,ssa-miR-30a-1-2-5p,ssa-miR-30a-3-4-5p,ssa-miR-194b-5p	serine/arginine repetitive matrix protein 1 isoform X3,Y-box-binding protein 2-A-like isoform X1,Y-box-binding protein 2-A-like isoform X2	,nucleic acid binding
srpx2	GIYK01021061,GIYK01021060	Ssa#XM_014212203.1	ssa-miR-124abcd-3p	sushi repeat-containing protein SRPX2
SPSB4	GIYK01035141,GIYK01035142	Ssa#XM_014139785.1	ssa-miR-30e-5p,ssa-miR-30a-3-4-5p,ssa-miR-30a-1-2-5p	SPRY domain-containing SOCS box protein 4-like	protein binding
spr	GIYK01027981	Ssa#XM_014170178.1	ssa-miR-8159-5p,ssa-miR-101a-3p	sepiapterin reductase	sepiapterin reductase activity,tetrahydrobiopterin biosynthetic process,oxidation-reduction process
spr	GIYK01027982	Ssa#NM_001140243.1	ssa-miR-8159-5p,ssa-miR-101a-3p
SPON1	GIYK01057255,GIYK01057254	Ssa#XM_014175869.1	ssa-miR-7132b-5p,ssa-miR-499a-5p,ssa-miR-7132a-5p	spondin-1-like isoform X1
SPNS1	GIYK01069233,GIYK01069232	Ssa#XM_014214075.1	ssa-miR-193b-5p	protein spinster homolog 1-like	integral component of membrane,transmembrane transporter activity,transmembrane transport
SPI1	GIYK01057267	Ssa#XM_014139667.1	ssa-miR-101a-3p	transcription factor PU.1-like	DNA-binding transcription factor activity,nucleus,regulation of transcription DNA-templated,sequence-specific DNA binding
SPEN	GIYK01052439,GIYK01052438	Ssa#XM_014131912.1	ssa-miR-7132b-5p,ssa-miR-7132a-5p
SPEN	GIYK01030099,GIYK01030100,GIYK01030101	Ssa#XM_014131912.1	ssa-let-7b-3p	msx2-interacting protein-like isoform X7
SPECC1L	GIYK01034828,GIYK01061619,GIYK01061621,GIYK01061620,GIYK01061618	Ssa#XM_014139078.1	ssa-miR-8159-5p,ssa-miR-101a-3p	cytospin-A-like isoform X1	cell cycle,gap junction,spindle,cytoplasm,protein binding,cell division
SPACA4	GIYK01057743,GIYK01057744	Ssa#XM_014176990.1	ssa-let-7b-3p	sperm acrosome membrane-associated protein 4-like
SPACA4	GIYK01057746	Ssa#XM_014176990.1	ssa-let-7b-3p	sperm acrosome membrane-associated protein 4-like
SPACA4	GIYK01057745	Ssa#XM_014176990.1	ssa-let-7b-3p	sperm acrosome membrane-associated protein 4-like	cellular process
socs3	GIYK01014486,GIYK01014485	Ssa#XM_014202622.1	ssa-miR-101a-3p,ssa-miR-1778-3p	suppressor of cytokine signaling 3	intracellular signal transduction,protein ubiquitination,hepatocyte differentiation,negative regulation of axon regeneration,receptor signaling pathway via JAK-STAT,cell population proliferation,retina morphogenesis in camera-type eye,posterior lateral line neuromast hair cell development,negative regulation of apoptotic process
SNW1	GIYK01017086	Ssa#XM_014169557.1	ssa-miR-124abcd-3p	SNW domain-containing protein 1	spliceosomal complex,mRNA splicing via spliceosome
SNRPD2	GIYK01022796	Ssa#XM_014214746.1	ssa-miR-7132b-5p,ssa-miR-7132a-5p	small nuclear ribonucleoprotein Sm D2	U2 snRNP,U1 snRNP,methylosome,pICln-Sm protein complex,spliceosomal complex assembly,U4 snRNP,U4/U6 x U5 tri-snRNP complex,spliceosomal snRNP assembly,U2-type catalytic step 2 spliceosome,nucleoplasm,import into nucleus,U12-type spliceosomal complex,U1 snRNP binding,SMN-Sm protein complex,U5 snRNP,protein binding,cytosol,U2-type precatalytic spliceosome
snapin	GIYK01058167	Ssa#NM_001146356.1	ssa-miR-146b-5p,ssa-miR-146a-5p	SNARE-associated protein Snapin	BLOC-1 complex,synaptic vesicle membrane,endosome to lysosome transport,lysosome localization,BORC complex,regulation of synaptic vesicle exocytosis,lysosome organization,intracellular protein transport,SNARE binding
SMC6	GIYK01016828	Ssa#XM_014205651.1	ssa-miR-727a-3p,ssa-miR-193b-5p	unnamed protein product, partial	chromosome organization,chromosome,ATP binding
SMAD4	GIYK01055283	Ssa#XM_014176984.1	ssa-miR-146b-3p,ssa-miR-8159-5p,ssa-miR-193b-5p		protein binding,regulation of transcription DNA-templated
SLC7A6	GIYK01037381	Ssa#XM_014178271.1	ssa-miR-8159-5p,ssa-miR-101a-3p	Y+L amino acid transporter 2-like	integral component of membrane,transmembrane transporter activity,transmembrane transport
SLC7A6	GIYK01017512,GIYK01017513	Ssa#XM_014207007.1	ssa-miR-1778-3p	Y+L amino acid transporter 2-like	integral component of membrane,microglia development,transmembrane transporter activity,transmembrane transport
SLC7A6	GIYK01017514	Ssa#XM_014207007.1	ssa-miR-1778-3p		membrane,transmembrane transporter activity,transmembrane transport
slc7a5	GIYK01025188	Ssa#XM_014124400.1	ssa-miR-101a-3p,ssa-miR-194b-5p	large neutral amino acids transporter small subunit 1	integral component of membrane,L-amino acid transmembrane transporter activity,L-alpha-amino acid transmembrane transport
SLC6A13	GIYK01042387,GIYK01042392	Ssa#XM_014193472.1	ssa-miR-30e-5p,ssa-miR-30a-1-2-5p	sodium- and chloride-dependent GABA transporter 2-like isoform X4	integral component of membrane,transmembrane transport,neurotransmitter:sodium symporter activity,neurotransmitter transport
SLC6A13	GIYK01030215	Ssa#XM_014132341.1	ssa-miR-8159-5p	sodium- and chloride-dependent GABA transporter 2-like isoform X1	neurotransmitter transport,transmembrane transport,neurotransmitter:sodium symporter activity,integral component of membrane
SLC66A1	GIYK01023025	Ssa#XM_014214075.1	ssa-miR-7132b-5p,ssa-miR-7132a-5p,ssa-miR-1778-3p
SLC5A7	GIYK01066225,GIYK01066224,GIYK01066226,GIYK01066227	Ssa#XM_014209855.1	ssa-miR-146b-3p,ssa-miR-1778-3p	high-affinity choline transporter 1-like	actin monomer binding,transmembrane transport,integral component of membrane,actin filament organization,transmembrane transporter activity
slc52a2	GIYK01057769,GIYK01057767	Ssa#XM_014177034.1	ssa-let-7b-3p,ssa-miR-124abcd-3p,ssa-miR-8159-5p,ssa-miR-194b-5p	solute carrier family 52, riboflavin transporter, member 2	riboflavin transport,riboflavin transmembrane transporter activity,integral component of plasma membrane
SLC4A11	GIYK01012110,GIYK01012109	Ssa#XM_014214075.1	ssa-let-7b-3p,ssa-miR-190b-5p,ssa-miR-194b-5p	sodium bicarbonate transporter-like protein 11 isoform X1,sodium bicarbonate transporter-like protein 11 isoform X2	integral component of membrane,inorganic anion transport,inorganic anion exchanger activity
SLC49A3	GIYK01012340,GIYK01012341	Ssa#XM_014176984.1	ssa-miR-124abcd-3p
SLC44A1	GIYK01057806,GIYK01057808,GIYK01057809,GIYK01057807	Ssa#XM_014177619.1	ssa-let-7b-3p	choline transporter-like protein 4 isoform X1	integral component of membrane
SLC39A4	GIYK01037158	Ssa#XM_014142753.1	ssa-miR-124abcd-3p	zinc transporter ZIP4-like	integral component of membrane,metal ion transport,transmembrane transport,metal ion transmembrane transporter activity
SLC39A1	GIYK01013529,GIYK01013530,GIYK01013528	Ssa#XM_014201141.1	ssa-miR-30a-1-2-5p	zinc transporter ZIP1-like isoform X3,zinc transporter ZIP1	integral component of membrane,metal ion transport,transmembrane transport,metal ion transmembrane transporter activity
SLC38A3	GIYK01038986	Ssa#XM_014146211.1	ssa-miR-7132b-5p,ssa-miR-499a-5p,ssa-miR-7132a-5p,ssa-miR-1778-3p	sodium-coupled neutral amino acid transporter 3-like	integral component of membrane,kidney development
SLC38A3	GIYK01038987	Ssa#XM_014146211.1	ssa-miR-7132b-5p,ssa-miR-499a-5p,ssa-miR-7132a-5p,ssa-miR-1778-3p	sodium-coupled neutral amino acid transporter 3-like	integral component of plasma membrane,L-glutamine transmembrane transporter activity,kidney development,serine transport,glycine transmembrane transporter activity,L-histidine transmembrane transport,glutamine transport,glycine transport
SLC35E2A	GIYK01039430,GIYK01039432,GIYK01039434,GIYK01039431	Ssa#NM_001140243.1	ssa-miR-146b-5p,ssa-miR-101a-3p,ssa-miR-146a-5p,ssa-miR-1778-3p	solute carrier family 35 member E2-like,solute carrier family 35 member E2A-like	integral component of membrane
SLC35E2A	GIYK01039436,GIYK01039433,GIYK01039435	Ssa#NM_001140243.1	ssa-miR-146b-5p,ssa-miR-101a-3p,ssa-miR-146a-5p,ssa-miR-1778-3p	solute carrier family 35 member E2-like	integral component of membrane
SLC2A6	GIYK01055236	Ssa#XM_014172393.1	ssa-miR-1778-3p	solute carrier family 2, facilitated glucose transporter member 6-like	integral component of membrane,transmembrane transporter activity,transmembrane transport,carbohydrate transport
SLC2A6	GIYK01055239,GIYK01055237	Ssa#XM_014172393.1	ssa-miR-1778-3p	solute carrier family 2, facilitated glucose transporter member 6	integral component of plasma membrane,glucose import,carbohydrate:proton symporter activity,transmembrane transport,proton transmembrane transport,integral component of membrane,transmembrane transporter activity,D-glucose transmembrane transporter activity
SLC2A4	GIYK01045222	Ssa#XM_014155685.1	ssa-miR-8159-5p	solute carrier family 2, facilitated glucose transporter member 4	carbohydrate transport,response to tumor necrosis factor,cell surface,transmembrane transport,integral component of membrane,transmembrane transporter activity
SLC25A35	GIYK01052435,GIYK01052436	Ssa#XM_014167677.1	ssa-miR-124abcd-3p	solute carrier family 25 member 34-like	integral component of membrane
slc25a18	GIYK01040359,GIYK01040358	Ssa#XM_014147961.1	ssa-miR-101a-3p	mitochondrial glutamate carrier 1-like	L-glutamate transmembrane transporter activity,ATP transmembrane transporter activity,L-glutamate transmembrane transport,malate-aspartate shuttle,aspartate transmembrane transport,L-aspartate transmembrane transport,integral component of membrane,L-aspartate transmembrane transporter activity,ATP transport
SLC25A16	GIYK01044950,GIYK01044951	Ssa#XM_014155014.1	ssa-miR-124abcd-3p
SLC25A1	GIYK01034490	Ssa#XM_014176462.1	ssa-miR-146b-3p,ssa-miR-499a-5p	tricarboxylate transport protein, mitochondrial-like	integral component of membrane,ATP transmembrane transporter activity,transmembrane transport,ATP transport
SLC22A17	GIYK01047526	Ssa#NM_001140243.1	ssa-miR-124abcd-3p,ssa-miR-101a-3p,ssa-miR-499a-5p
SLC1A5	GIYK01021887	Ssa#XM_014213484.1	ssa-miR-146b-5p,ssa-miR-146a-5p	neutral amino acid transporter B(0)-like	integral component of membrane,transmembrane transport,symporter activity
SIGLEC1	GIYK01036647	Ssa#XM_014139667.1	ssa-miR-124abcd-3p	sialoadhesin-like isoform X1	integral component of membrane
SIAE	GIYK01049736	Ssa#XM_014132180.1	ssa-miR-30e-5p,ssa-miR-30a-1-2-5p,ssa-miR-30a-3-4-5p,ssa-miR-194b-5p		sialate O-acetylesterase activity
shpk	GIYK01033867	Ssa#XM_014139667.1	ssa-miR-124abcd-3p	arabinogalactan protein 1-like
SHH	GIYK01046217,GIYK01046216	Ssa#XM_014180670.1	ssa-let-7b-3p	sonic hedgehog protein A-like	habenula development,glomerulus development,protein autoprocessing,midbrain-hindbrain boundary development,embryonic neurocranium morphogenesis,eye photoreceptor cell development,endocardial cell differentiation,oligodendrocyte progenitor proliferation,endocrine pancreas development,neural plate morphogenesis,oligodendrocyte differentiation,caudal fin morphogenesis,swim bladder morphogenesis,embr…
SHFL	GIYK01015263	Ssa#XM_014202048.1	ssa-miR-7132b-5p,ssa-miR-7132a-5p	repressor of yield of DENV protein homolog
SHC1	GIYK01004080,GIYK01004084,GIYK01004086,GIYK01004087,GIYK01004088,GIYK01065196,GIYK01004082,GIYK01004085,GIYK01004081,GIYK01065197,GIYK01062176	Ssa#XM_014151267.1	ssa-miR-30a-3-4-5p,ssa-miR-30a-1-2-5p,ssa-miR-194b-5p,ssa-miR-124abcd-3p,ssa-miR-101a-3p	SHC-transforming protein 1-like isoform X1	angiogenesis,intracellular signal transduction,receptor tyrosine kinase binding
SHC1	GIYK01065200,GIYK01004083,GIYK01065198,GIYK01061320	Ssa#XM_014151267.1	ssa-miR-30a-3-4-5p,ssa-miR-30a-1-2-5p,ssa-miR-194b-5p,ssa-miR-124abcd-3p,ssa-miR-101a-3p	SHC-transforming protein 1-like isoform X1,SHC-transforming protein 1-like isoform X2	angiogenesis,signal transduction,intracellular signal transduction,receptor tyrosine kinase binding
SH3RF3	GIYK01011870,GIYK01011871	Ssa#XM_014170178.1	ssa-miR-124abcd-3p,ssa-miR-8159-5p	SH3 domain-containing RING finger protein 3-like isoform X1	regulation of JNK cascade,protein ubiquitination,metal ion binding,ubiquitin protein ligase activity,protein binding,ligase activity,apoptotic process
sgsm3	GIYK01014806	Ssa#XM_014194093.1	ssa-miR-101a-3p	small G protein signaling modulator 3 isoform X1	protein binding
SGSM3	GIYK01064922,GIYK01064921	Ssa#XM_014194093.1	ssa-miR-101a-3p	small G protein signaling modulator 3 isoform X1	protein binding
SGK3	GIYK01047313	Ssa#XM_014176984.1	ssa-miR-124abcd-3p	serine/threonine-protein kinase Sgk3-like isoform X1	protein phosphorylation,protein serine/threonine kinase activity,ATP binding,phosphatidylinositol binding
SGK2	GIYK01038866	Ssa#XM_014214075.1	ssa-miR-8159-5p	Serine/threonine-protein kinase Sgk2	protein phosphorylation,protein serine/threonine kinase activity,ATP binding
SGK1	GIYK01037119	Ssa#XM_014142572.1	ssa-miR-30e-5p,ssa-miR-101a-3p,ssa-miR-30a-3-4-5p,ssa-miR-30a-1-2-5p	serine/threonine-protein kinase Sgk1-like	intracellular signal transduction,potassium channel regulator activity,peptidyl-serine phosphorylation,phosphatidylinositol binding,protein serine/threonine kinase activity,ATP binding
SGCE	GIYK01037291,GIYK01037292,GIYK01037290	Ssa#NM_001173731.1	ssa-miR-30e-5p,ssa-miR-146b-3p,ssa-miR-30a-1-2-5p	epsilon-sarcoglycan-like isoform X3	integral component of membrane,sarcoglycan complex,calcium ion binding
SFRP5	GIYK01002018	Ssa#XM_014170178.1	ssa-miR-8159-5p,ssa-miR-101a-3p	secreted frizzled-related protein 5	liver morphogenesis,non-canonical Wnt signaling pathway,convergent extension,embryonic retina morphogenesis in camera-type eye,canonical Wnt signaling pathway,endodermal digestive tract morphogenesis,closure of optic fissure,regulation of Wnt signaling pathway involved in digestive tract morphogenesis,positive regulation of BMP signaling pathway,forebrain development,positive regulation of Wnt si…
setd7	GIYK01012472,GIYK01012471	Ssa#XM_014199612.1	ssa-miR-8159-5p,ssa-miR-499a-5p	histone-lysine N-methyltransferase SETD7 isoform X2	histone-lysine N-methyltransferase activity,chromosome,histone lysine methylation,regulation of transcription DNA-templated
SESN3	GIYK01010770,GIYK01010771,GIYK01010767,GIYK01010768,GIYK01010772	Ssa#XM_014196957.1	ssa-miR-190b-5p	sestrin-3-like,sestrin-3-like isoform X1	nucleus,regulation of response to reactive oxygen species
SERPINH1	GIYK01049786,GIYK01049785,GIYK01049784	Ssa#XM_014163238.1	ssa-miR-124abcd-3p,ssa-miR-8159-5p,ssa-miR-194b-5p	serpin H1-like	serine-type endopeptidase inhibitor activity,collagen binding,negative regulation of endopeptidase activity,fin regeneration,extracellular space
SERPING1	GIYK01009818	Ssa#XM_014195472.1	ssa-miR-1778-3p	unnamed protein product	serine-type endopeptidase inhibitor activity,negative regulation of complement activation,negative regulation of endopeptidase activity,regulation of blood coagulation,extracellular space
serinc1	GIYK01029834	Ssa#XM_014132180.1	ssa-miR-1778-3p	serine incorporator 1-like	sphingolipid metabolic process,phosphatidylserine metabolic process,integral component of membrane
SEMA4G	GIYK01002012,GIYK01002013	Ssa#XM_014124421.1	ssa-miR-146b-5p,ssa-miR-7132b-5p,ssa-miR-146a-5p,ssa-miR-7132a-5p	semaphorin-4G-like	integral component of membrane,semaphorin receptor binding
SEMA4F	GIYK01009449,GIYK01009448	Ssa#XM_014139667.1	ssa-miR-194b-5p	semaphorin-4F-like	integral component of membrane,semaphorin receptor binding
SEMA4F	GIYK01009450	Ssa#XM_014139667.1	ssa-miR-194b-5p
SEMA3F	GIYK01051328,GIYK01051329	Ssa#XM_014166156.1	ssa-let-7b-3p	semaphorin-3F-like isoform X4,semaphorin-3F-like isoform X2	semaphorin receptor binding
SELENOT	GIYK01006738	Ssa#XM_014138491.1	ssa-miR-193b-5p	selenoprotein T1a-like	endoplasmic reticulum,cellular oxidant detoxification,thioredoxin-disulfide reductase activity,endoplasmic reticulum membrane,oxidation-reduction process,integral component of membrane
SEC62	GIYK01006493	Ssa#XM_014176462.1	ssa-miR-146b-5p,ssa-miR-146a-5p	translocation protein SEC62-like isoform X1	protein transport,integral component of endoplasmic reticulum membrane
SDS	GIYK01048288	Ssa#XM_014161399.1	ssa-miR-101a-3p	L-serine dehydratase/L-threonine deaminase-like	cellular amino acid metabolic process,pyridoxal phosphate binding
SCGN	GIYK01036788	Ssa#XM_014141670.1	ssa-miR-101a-3p		calcium ion binding
SCAP	GIYK01004764	Ssa#XM_014200840.1	ssa-miR-1778-3p	sterol regulatory element-binding protein cleavage-activating protein-like isoform X3	Golgi membrane,sterol binding,SREBP signaling pathway,endoplasmic reticulum membrane,integral component of membrane,protein binding
SCAP	GIYK01013412,GIYK01013414,GIYK01013413	Ssa#XM_014200840.1	ssa-miR-1778-3p	sterol regulatory element-binding protein cleavage-activating protein-like isoform X3,sterol regulatory element-binding protein cleavage-activating protein-like isoform X1	Golgi membrane,sterol binding,SREBP signaling pathway,endoplasmic reticulum membrane,integral component of membrane,protein binding
SCAMP1	GIYK01027666,GIYK01027665	Ssa#XM_014214075.1	ssa-miR-146b-3p	secretory carrier-associated membrane protein 1-like isoform X1	integral component of membrane,protein transport
SAMD9L	GIYK01009186,GIYK01009185	Ssa#XM_014194110.1	ssa-miR-146b-5p,ssa-miR-101a-3p,ssa-miR-146a-5p,ssa-miR-499a-5p	sterile alpha motif domain-containing protein 9-like	protein binding
S1PR4	GIYK01041128,GIYK01041129,GIYK01041130,GIYK01041132	Ssa#XM_014170178.1	ssa-miR-727a-3p,ssa-miR-1778-3p	sphingosine 1-phosphate receptor 4-like	integral component of membrane,neutrophil chemotaxis,sphingosine-1-phosphate receptor signaling pathway,sphingosine-1-phosphate receptor activity
S1PR4	GIYK01041131	Ssa#XM_014170178.1	ssa-miR-727a-3p,ssa-miR-1778-3p		G protein-coupled receptor signaling pathway,integral component of membrane,sphingosine-1-phosphate receptor activity
RTN1	GIYK01019992,GIYK01019991	Ssa#XM_014210748.1	ssa-miR-146b-5p,ssa-miR-146a-5p	reticulon-1-like isoform X1,reticulon-1-A-like isoform X3	endoplasmic reticulum,endoplasmic reticulum membrane,integral component of membrane
RTN1	GIYK01019994,GIYK01019995,GIYK01019993	Ssa#XM_014210748.1	ssa-miR-146b-5p,ssa-miR-146a-5p	reticulon-1-A-like isoform X2,reticulon-1-A-like isoform X3	endoplasmic reticulum,endoplasmic reticulum membrane,integral component of membrane
RTCB	GIYK01067345	Ssa#XM_014185998.1	ssa-miR-30e-5p,ssa-miR-30a-3-4-5p,ssa-miR-30a-1-2-5p	tRNA-splicing ligase RtcB homolog	tRNA exon ligation utilizing 2'3' cyclic phosphate of 5'-exon as source of linkage phosphate,RNA ligase (ATP) activity,metal ion binding,cytoplasm,tRNA-splicing ligase complex,GTP binding,nucleus
RTCB	GIYK01065943	Ssa#XM_014185998.1	ssa-miR-30e-5p,ssa-miR-30a-3-4-5p,ssa-miR-30a-1-2-5p	tRNA-splicing ligase RtcB homolog	tRNA exon ligation utilizing 2'3' cyclic phosphate of 5'-exon as source of linkage phosphate,RNA ligase (ATP) activity,metal ion binding,cytoplasm,tRNA-splicing ligase complex,GTP binding,nucleus
RSPO1	GIYK01027031,GIYK01027030	Ssa#XM_014175869.1	ssa-miR-499a-5p	spondin-1-like isoform X1
RRP15	GIYK01012893	Ssa#XM_014125394.1	ssa-let-7b-3p,ssa-miR-124abcd-3p,ssa-miR-193b-5p	RRP15-like protein	rRNA processing
RRM1	GIYK01034067,GIYK01034065,GIYK01034066	Ssa#XM_014139926.1	ssa-miR-727a-3p,ssa-miR-146a-5p,ssa-miR-7132a-5p,ssa-miR-146b-5p,ssa-miR-7132b-5p,ssa-miR-124abcd-3p	ribonucleoside-diphosphate reductase large subunit	ATP binding,oxidation-reduction process,DNA replication,ribonucleoside-diphosphate reductase activity thioredoxin disulfide as acceptor
RRAD	GIYK01056817	Ssa#XM_014175511.1	ssa-let-7b-3p	GTP-binding protein RAD	calcium channel regulator activity,GTPase activity,membrane,negative regulation of high voltage-gated calcium channel activity,signal transduction,GTP binding
RPA2	GIYK01013042	Ssa#XM_014200427.1	ssa-miR-190b-5p	replication protein A 32 kDa subunit-like	DNA recombination,DNA binding,nucleus,DNA repair,DNA replication
RORB	GIYK01036049,GIYK01036048,GIYK01007465	Ssa#XM_014140953.1,Ssa#XM_014171413.1	ssa-miR-146b-5p,ssa-miR-124abcd-3p,ssa-miR-193b-5p,ssa-miR-146a-5p	nuclear receptor ROR-beta-like	steroid hormone receptor activity,nuclear receptor activity,steroid hormone mediated signaling pathway,sequence-specific DNA binding,nucleus,zinc ion binding,host cell nucleus,regulation of transcription DNA-templated,intracellular receptor signaling pathway
RORB	GIYK01036050	Ssa#XM_014140953.1	ssa-miR-146b-5p,ssa-miR-193b-5p,ssa-miR-146a-5p	unnamed protein product	regulation of transcription DNA-templated,DNA-binding transcription factor activity,zinc ion binding,host cell nucleus,nucleus,sequence-specific DNA binding
RNF213	GIYK01014435	Ssa#XM_014194328.1	ssa-miR-727a-3p,ssa-miR-30a-3-4-5p,ssa-miR-30a-1-2-5p,ssa-let-7b-3p,ssa-miR-30e-5p	E3 ubiquitin-protein ligase rnf213-alpha	ATPase activity,ubiquitin-protein transferase activity
RNF19B	GIYK01057908	Ssa#XM_014139926.1	ssa-let-7b-3p,ssa-miR-7132b-5p,ssa-miR-7132a-5p,ssa-miR-1778-3p	E3 ubiquitin-protein ligase RNF19B-like	protein ubiquitination,metal ion binding,ubiquitin-protein transferase activity,integral component of membrane,ligase activity
RNF11	GIYK01035616	Ssa#XM_014164332.1	ssa-miR-8159-5p,ssa-miR-194b-5p	RING finger protein 11-like
RNF11	GIYK01007209	Ssa#XM_014191087.1	ssa-miR-194b-5p	RING finger protein 11-like
RIPOR1	GIYK01026918	Ssa#XM_014214075.1	ssa-miR-727a-3p	protein FAM65A-like isoform X1
RHOG	GIYK01049860	Ssa#NM_001141308.1	ssa-miR-101a-3p	rho-related GTP-binding protein RhoG-like	GTPase activity,small GTPase mediated signal transduction,GTP binding
RHOG	GIYK01011876	Ssa#NM_001146560.1	ssa-miR-146b-5p,ssa-miR-190b-5p,ssa-miR-124abcd-3p,ssa-miR-146a-5p	rho-related GTP-binding protein RhoG-like	GTPase activity,small GTPase mediated signal transduction,GTP binding
rhcg	GIYK01057220,GIYK01027002	Ssa#XM_014175744.1,Ssa#XM_014127014.1	ssa-let-7b-3p,ssa-miR-101a-3p	ammonium transporter Rh type C,ammonium transporter Rh type C-like	ammonium transmembrane transport,ammonium transmembrane transporter activity,integral component of plasma membrane,apical plasma membrane
RHBG	GIYK01004786,GIYK01004787	Ssa#XM_014200808.1	ssa-let-7b-3p,ssa-miR-124abcd-3p,ssa-miR-8159-5p,ssa-miR-1778-3p	ammonium transporter Rh type B	ammonium transmembrane transport,ammonium transmembrane transporter activity,integral component of plasma membrane,ammonia homeostasis
RHBG	GIYK01004790,GIYK01004788,GIYK01004791,GIYK01004789	Ssa#XM_014200808.1	ssa-let-7b-3p,ssa-miR-124abcd-3p,ssa-miR-8159-5p,ssa-miR-1778-3p	ammonium transporter Rh type B,ammonium transporter Rh type B-like	ammonium transmembrane transport,ammonium transmembrane transporter activity,integral component of plasma membrane
rhag	GIYK01000426,GIYK01000422,GIYK01000419,GIYK01000421,GIYK01000417,GIYK01000423,GIYK01000429	Ssa#NM_001123572.1	ssa-miR-101a-3p	Rh blood group, D antigen	integral component of plasma membrane,ammonium transport,membrane,ammonium transmembrane transport,ammonium transmembrane transporter activity
RGS2	GIYK01053163	Ssa#XM_014168930.1	ssa-miR-101a-3p,ssa-miR-30a-3-4-5p,ssa-miR-30a-1-2-5p	regulator of G-protein signaling 2-like	negative regulation of G protein-coupled receptor signaling pathway,GTPase activator activity,neural crest cell development,negative regulation of neural crest formation,positive regulation of GTPase activity
RFNG	GIYK01001878	Ssa#XM_014202048.1	ssa-miR-124abcd-3p,ssa-miR-101a-3p	beta-1,3-N-acetylglucosaminyltransferase radical fringe	metal ion binding,integral component of Golgi membrane,pattern specification process,O-fucosylpeptide 3-beta-N-acetylglucosaminyltransferase activity
RFNG	GIYK01001879	Ssa#XM_014202048.1	ssa-miR-124abcd-3p,ssa-miR-101a-3p	beta-1,3-N-acetylglucosaminyltransferase radical fringe	metal ion binding,integral component of Golgi membrane,pattern specification process,O-fucosylpeptide 3-beta-N-acetylglucosaminyltransferase activity
RELL1	GIYK01062677	Ssa#XM_014206476.1	ssa-miR-1778-3p	RELT-like protein 1	integral component of membrane,positive regulation of p38MAPK cascade
RDH12	GIYK01000020,GIYK01000019,GIYK01000021	Ssa#XM_014189927.1	ssa-miR-30e-5p,ssa-miR-101a-3p,ssa-miR-30a-3-4-5p,ssa-miR-30a-1-2-5p	retinol dehydrogenase 12 isoform X2,Retinol dehydrogenase 12
RCOR3	GIYK01029632,GIYK01029631	Ssa#XM_014195020.1	ssa-miR-190b-5p	REST corepressor 3-like isoform X2,REST corepressor 3-like isoform X1	nucleus,DNA binding
RBPJ	GIYK01009389	Ssa#XM_014188219.1	ssa-miR-124abcd-3p,ssa-miR-499a-5p,ssa-miR-194b-5p	recombining binding protein suppressor of hairless-like	positive regulation of transcription by RNA polymerase II,DNA-binding transcription activator activity RNA polymerase II-specific
RBPJ	GIYK01066223	Ssa#XM_014188219.1	ssa-miR-124abcd-3p,ssa-miR-499a-5p,ssa-miR-194b-5p	recombining binding protein suppressor of hairless isoform X2	regulation of transcription from RNA polymerase II promoter involved in myocardial precursor cell differentiation,blood vessel endothelial cell fate specification,hair follicle maturation,defense response to bacterium,positive regulation of transcription of Notch receptor target,nucleolus,ventricular septum morphogenesis,epithelial to mesenchymal transition involved in endocardial cushion formati…
rbp4	GIYK01059173,GIYK01059180,GIYK01059177	Ssa#XM_014178886.1	ssa-miR-30a-3-4-5p,ssa-miR-146a-5p,ssa-miR-30a-1-2-5p,ssa-miR-1778-3p,ssa-miR-146b-5p,ssa-miR-30e-5p		,retinoid binding,retinol transmembrane transporter activity
RBM38	GIYK01031138	Ssa#XM_014124848.1	ssa-miR-194b-5p		nucleic acid binding
RASGRP1	GIYK01019865,GIYK01019866,GIYK01019868,GIYK01019867,GIYK01019864	Ssa#XM_014178920.1	ssa-miR-101a-3p,ssa-miR-499a-5p,ssa-miR-194b-5p	RAS guanyl-releasing protein 1-like isoform X1	small GTPase mediated signal transduction,calcium ion binding,guanyl-nucleotide exchange factor activity
RASGEF1B	GIYK01034691	Ssa#XM_014138700.1	ssa-miR-8159-5p	ras-GEF domain-containing family member 1B-B-like	small GTPase mediated signal transduction,guanyl-nucleotide exchange factor activity
RASD1	GIYK01059044,GIYK01009282	Ssa#XM_014179178.1,Ssa#XM_014202666.1	ssa-miR-30e-5p,ssa-miR-30a-3-4-5p,ssa-miR-30a-1-2-5p	dexamethasone-induced Ras-related protein 1-like	GTPase activity,signal transduction,GTP binding,membrane
RARRES2	GIYK01060350	Ssa#XM_014180873.1	ssa-miR-124abcd-3p
RARRES2	GIYK01060352	Ssa#XM_014180873.1	ssa-miR-124abcd-3p	PREDICTED: uncharacterized protein LOC100194683	inflammatory response,regulation of lipid catabolic process,signaling receptor binding
RAPGEF5	GIYK01058518,GIYK01058513,GIYK01058515,GIYK01058514,GIYK01058516	Ssa#XM_014214075.1	ssa-let-7b-3p,ssa-miR-8159-5p	rap guanine nucleotide exchange factor 5-like,rap guanine nucleotide exchange factor 5-like isoform X1	small GTPase mediated signal transduction,guanyl-nucleotide exchange factor activity
RALGAPB	GIYK01052662	Ssa#XM_014200937.1	ssa-miR-727a-3p,ssa-miR-101a-3p,ssa-miR-194b-5p	ral GTPase-activating protein subunit beta-like isoform X7	regulation of small GTPase mediated signal transduction,positive regulation of GTPase activity,GTPase activator activity
RAD54L2	GIYK01038935,GIYK01038936	Ssa#XM_014146346.1	ssa-miR-7132a-5p,ssa-miR-30a-1-2-5p,ssa-miR-30e-5p,ssa-miR-7132b-5p,ssa-miR-101a-3p	helicase ARIP4-like isoform X2	helicase activity,ATP binding
RAB4A	GIYK01001937,GIYK01001938,GIYK01001939	Ssa#XM_014210224.1	ssa-miR-146b-3p	ras-related protein Rab-4A,Ras-related protein Rab-4A	protein transport,regulation of endocytosis,extracellular exosome,GTPase activity,GDP binding,Rab protein signal transduction,perinuclear region of cytoplasm,postsynaptic recycling endosome,endosome,intracellular protein transport,antigen processing and presentation,vasculature development,GTP binding
RAB40C	GIYK01009335	Ssa#XM_014194501.1	ssa-miR-727a-3p,ssa-miR-146b-3p	ras-related protein Rab-40C-like
RAB37	GIYK01008851,GIYK01008857,GIYK01008865	Ssa#XM_014139667.1	ssa-miR-30e-5p,ssa-miR-499a-5p,ssa-miR-30a-1-2-5p	ras-related protein Rab-37-like isoform X2	GTPase activity,GTP binding
RAB37	GIYK01008860	Ssa#XM_014139667.1	ssa-miR-30e-5p,ssa-miR-499a-5p,ssa-miR-30a-1-2-5p	ras-related protein Rab-37-like isoform X2	GTPase activity,GTP binding
RAB33B	GIYK01020857	Ssa#XM_014214075.1	ssa-miR-101a-3p		GTPase activity,GTP binding
RAB33B	GIYK01020858	Ssa#XM_014214075.1	ssa-miR-101a-3p	ras-related protein Rab-33B-like	GTPase activity,GTP binding,Rab protein signal transduction
rab32	GIYK01038634	Ssa#XM_014214075.1	ssa-miR-146b-5p,ssa-miR-727a-3p,ssa-miR-101a-3p,ssa-miR-146a-5p	ras-related protein Rab-32	notochord cell vacuolation,vesicle-mediated transport,GTPase activity,trans-Golgi network,vesicle,GTP binding
RAB27A	GIYK01057116,GIYK01057117	Ssa#XM_014126950.1	ssa-miR-124abcd-3p	ras-related protein Rab-27A	melanosome transport,GTPase activity,melanosome,secretory granule,Rab protein signal transduction,intracellular protein transport,GTP binding,positive regulation of exocytosis
RAB27A	GIYK01057118	Ssa#XM_014126950.1	ssa-miR-124abcd-3p		GTPase activity,GTP binding
QKI	GIYK01019470,GIYK01019481,GIYK01019478,GIYK01019476,GIYK01019485	Ssa#XM_014210113.1	ssa-miR-8159-5p,ssa-miR-194b-5p	protein quaking-A-like isoform X1,protein quaking-A-like isoform X2,protein quaking-A-like isoform X3	RNA binding
pyroxd2	GIYK01002015,GIYK01002014	Ssa#NM_001141738.1	ssa-miR-101a-3p	pyridine nucleotide-disulfide oxidoreductase domain-containing protein 2	oxidoreductase activity,oxidation-reduction process
pyroxd2	GIYK01002016	Ssa#NM_001141738.1	ssa-miR-101a-3p	pyridine nucleotide-disulfide oxidoreductase domain-containing protein 2	oxidoreductase activity,oxidation-reduction process
PVRL1	GIYK01056231,GIYK01056230	Ssa#XM_014198013.1	ssa-miR-124abcd-3p	Poliovirus receptor-related protein 1 precursor
PTTG1IP	GIYK01041854	Ssa#XM_014171413.1	ssa-miR-499a-5p	pituitary tumor-transforming gene 1 protein-interacting protein-like	integral component of membrane
PTPN6	GIYK01004189	Ssa#XM_014128697.1	ssa-miR-30e-5p,ssa-miR-30a-3-4-5p,ssa-miR-30a-1-2-5p	tyrosine-protein phosphatase non-receptor type 6-like isoform X1	protein tyrosine phosphatase activity,peptidyl-tyrosine dephosphorylation
PTPN3	GIYK01014201,GIYK01014198,GIYK01014199,GIYK01014200,GIYK01070640	Ssa#XM_014202080.1	ssa-miR-146b-3p,ssa-miR-101a-3p	tyrosine-protein phosphatase non-receptor type 3-like isoform X1	protein tyrosine phosphatase activity,protein binding,peptidyl-tyrosine dephosphorylation,cytoskeleton
PTK7	GIYK01005364	Ssa#XM_014171246.1	ssa-miR-124abcd-3p,ssa-miR-8159-5p	inactive tyrosine-protein kinase 7-like	skeletal system development,segmentation,regulation of planar cell polarity pathway involved in axis elongation,protein kinase activity,integral component of membrane,protein phosphorylation,cerebrospinal fluid circulation,ATP binding,negative regulation of canonical Wnt signaling pathway,extracellular region
PTK6	GIYK01040061	Ssa#XM_014147463.1	ssa-miR-146b-3p	protein-tyrosine kinase 6-like	peptidyl-tyrosine phosphorylation,protein binding,ATP binding,non-membrane spanning protein tyrosine kinase activity
PTDSS2	GIYK01061499,GIYK01061500,GIYK01061498	Ssa#XM_014187147.1	ssa-miR-124abcd-3p
PTAFR	GIYK01019498,GIYK01019495,GIYK01019496	Ssa#XM_014176984.1	ssa-let-7b-3p,ssa-miR-124abcd-3p,ssa-miR-101a-3p,ssa-miR-499a-5p	platelet-activating factor receptor-like	G protein-coupled receptor signaling pathway,integral component of membrane,chemotaxis,platelet activating factor receptor activity
PTAFR	GIYK01019497	Ssa#XM_014176984.1	ssa-let-7b-3p,ssa-miR-124abcd-3p,ssa-miR-101a-3p,ssa-miR-499a-5p		integral component of membrane
PSTPIP1	GIYK01025487	Ssa#XM_014214075.1	ssa-miR-7132b-5p,ssa-miR-146b-3p,ssa-miR-7132a-5p,ssa-miR-194b-5p	proline-serine-threonine phosphatase-interacting protein 1-like isoform X1	protein binding
PSPH	GIYK01049492,GIYK01049491	Ssa#XM_014162686.1	ssa-miR-124abcd-3p	phosphoserine phosphatase-like	L-serine biosynthetic process,dephosphorylation,phosphoserine phosphatase activity
PSMC3IP	GIYK01008238	Ssa#NM_001141032.1	ssa-miR-30a-3-4-5p,ssa-miR-30a-1-2-5p	homologous-pairing protein 2 homolog	reciprocal meiotic recombination
PSMB8	GIYK01057991	Ssa#XM_014175501.1	ssa-let-7b-3p	proteasome subunit beta type-8-like	threonine-type endopeptidase activity,cytoplasm,proteasome core complex,proteolysis involved in cellular protein catabolic process,nucleus
PSAP	GIYK01000205	Ssa#XM_014130176.1	ssa-miR-124abcd-3p	antimicrobial peptide NK-lysin-like	defense response to bacterium,lipid metabolic process
PSAP	GIYK01046345,GIYK01046336,GIYK01046341,GIYK01046344,GIYK01046340,GIYK01046338,GIYK01046339,GIYK01046343,GIYK01046348,GIYK01046347	Ssa#XM_014157984.1	ssa-miR-727a-3p,ssa-miR-8159-5p	prosaposin-like isoform X1,prosaposin-like isoform X2	regulation of biological process,calcium ion binding,sphingolipid metabolic process,lysosome,prostate gland development,adenylate cyclase-inhibiting G protein-coupled receptor signaling pathway,prostate gland growth,regulation of lipid metabolic process,epithelial cell differentiation involved in prostate gland development,extracellular space
PSAP	GIYK01046346,GIYK01046342,GIYK01046349	Ssa#XM_014157984.1	ssa-miR-727a-3p,ssa-miR-8159-5p	prosaposin-like	sphingolipid metabolic process,lysosome
PSAP	GIYK01046350,GIYK01046351	Ssa#XM_014157984.1	ssa-miR-727a-3p,ssa-miR-8159-5p	prosaposin-like	sphingolipid metabolic process,lysosome
PRSS33	GIYK01056357,GIYK01056354,GIYK01056353,GIYK01056356	Ssa#XM_014174338.1	ssa-miR-190b-5p	serine protease 33-like	integral component of membrane,proteolysis,serine-type endopeptidase activity
PRSS27	GIYK01056355	Ssa#XM_014174338.1	ssa-miR-190b-5p	Serine protease 27	proteolysis,serine-type endopeptidase activity
PRODH	GIYK01002788,GIYK01002789,GIYK01002790	Ssa#XM_014169390.1	ssa-miR-101a-3p	proline dehydrogenase 1, mitochondrial-like isoform X1,proline dehydrogenase 1, mitochondrial-like isoform X2,proline dehydrogenase 1, mitochondrial-like	proline catabolic process,proline dehydrogenase activity,oxidation-reduction process
PRLR	GIYK01054973	Ssa#XM_014171400.1	ssa-miR-8159-5p,ssa-miR-146b-3p,ssa-miR-101a-3p		prolactin signaling pathway,prolactin receptor activity,protein binding
PRLR	GIYK01034757,GIYK01054974,GIYK01034756,GIYK01055056	Ssa#XM_014138867.1,Ssa#XM_014171400.1	ssa-miR-146b-5p,ssa-miR-101a-3p,ssa-miR-146a-5p	prolactin receptor-like,prolactin receptor	protein complex oligomerization,prolactin signaling pathway,prolactin receptor activity,metal ion binding,integral component of membrane,peptide hormone binding,protein binding
PRKRA	GIYK01055730	Ssa#XM_014173320.1	ssa-miR-190b-5p	interferon-inducible double-stranded RNA-dependent protein kinase activator A homolog	enzyme activator activity,production of siRNA involved in RNA interference,double-stranded RNA binding,positive regulation of catalytic activity,phosphorylation,kinase activity
PRKD3	GIYK01000345	Ssa#XM_014152847.1	ssa-miR-1778-3p	serine/threonine-protein kinase D3-like	intracellular signal transduction,metal ion binding,calcium-dependent protein kinase C activity,cytoplasm,protein phosphorylation,ATP binding
PRKD2	GIYK01064274	Ssa#XM_014199356.1	ssa-miR-101a-3p	serine/threonine-protein kinase D2-like	intracellular signal transduction,metal ion binding,calcium-dependent protein kinase C activity,cytoplasm,protein phosphorylation,ATP binding
PRKCH	GIYK01000670,GIYK01020014	Ssa#XM_014189932.1,Ssa#XM_014210725.1	ssa-miR-124abcd-3p,ssa-miR-8159-5p	protein kinase C eta type-like,protein kinase C eta type	intracellular signal transduction,metal ion binding,calcium-dependent protein kinase C activity,protein phosphorylation,ATP binding
PRKCH	GIYK01020017,GIYK01020013,GIYK01020016,GIYK01020015,GIYK01020019,GIYK01020018,GIYK01020020	Ssa#XM_014210725.1	ssa-miR-8159-5p	protein kinase C eta type-like,protein kinase C eta type	intracellular signal transduction,protein kinase C activity,metal ion binding,protein kinase activity,calcium-dependent protein kinase C activity,protein phosphorylation,protein serine/threonine kinase activity,ATP binding
PRG4	GIYK01040635,GIYK01040634	Ssa#XM_014148563.1	ssa-miR-124abcd-3p	alpha carbonic anhydrase 8-like
PPP3R1	GIYK01046370,GIYK01046368,GIYK01046369	Ssa#XM_014158042.1	ssa-let-7b-3p,ssa-miR-193b-5p,ssa-miR-190b-5p	calcineurin subunit B type 1	protein import into nucleus,positive regulation of protein insertion into mitochondrial membrane involved in apoptotic signaling pathway,protein dephosphorylation,glutamatergic synapse,positive regulation of transcription by RNA polymerase II,lung epithelial cell differentiation,myelination in peripheral nervous system,chaperone binding,cyclosporin A binding,cytosol,heart development,protein mono…
PPP3R1	GIYK01046371,GIYK01046372	Ssa#XM_014158042.1	ssa-let-7b-3p,ssa-miR-193b-5p,ssa-miR-190b-5p	calcineurin subunit B type 1 isoform X1	calcium ion binding
PPP2R5D	GIYK01001413	Ssa#XM_014202048.1	ssa-miR-8159-5p,ssa-miR-101a-3p
PPP1R14A	GIYK01011275,GIYK01011274	Ssa#XM_014141110.1	ssa-miR-7132b-5p,ssa-miR-101a-3p,ssa-miR-7132a-5p	protein phosphatase 1 regulatory subunit 14A-like	regulation of phosphorylation,cytoplasm
ppp1r11	GIYK01058923	Ssa#XM_014199356.1	ssa-let-7b-3p,ssa-miR-190b-5p	E3 ubiquitin-protein ligase PPP1R11	defense response to Gram-positive bacterium,protein ubiquitination,protein phosphatase 1 binding,ubiquitin protein ligase activity,protein serine/threonine phosphatase inhibitor activity,negative regulation of cytokine secretion,ubiquitin-dependent protein catabolic process,nucleus,negative regulation of phosphoprotein phosphatase activity
PPM1D	GIYK01010612	Ssa#XM_014149098.1	ssa-miR-146b-5p,ssa-miR-30e-5p,ssa-miR-30a-3-4-5p,ssa-miR-30a-1-2-5p	protein phosphatase 1D-like isoform X2	protein dephosphorylation,metal ion binding,protein serine/threonine phosphatase activity
PPIP5K1	GIYK01024930,GIYK01024929	Ssa#XM_014125394.1	ssa-miR-124abcd-3p	inositol hexakisphosphate and diphosphoinositol-pentakisphosphate kinase 1-like isoform X11	5-diphosphoinositol pentakisphosphate 3-kinase activity,inositol hexakisphosphate 3-kinase activity,ATP binding,diphosphoinositol-pentakisphosphate kinase activity,inositol hexakisphosphate 1-kinase activity,inositol hexakisphosphate 5-kinase activity,phosphorylation,cytosol,inositol heptakisphosphate kinase activity
POU2AF1	GIYK01022465,GIYK01022463,GIYK01022466,GIYK01022470,GIYK01022468,GIYK01022464,GIYK01022467,GIYK01022471,GIYK01022469	Ssa#NM_001140075.1	ssa-miR-101a-3p	POU domain class 2-associating factor 1 isoform X4,POU domain class 2-associating factor 1 isoform X1
PON2	GIYK01014215	Ssa#NM_001140243.1	ssa-miR-8159-5p,ssa-miR-101a-3p
PON2	GIYK01014214,GIYK01014210,GIYK01014212	Ssa#NM_001140243.1	ssa-miR-8159-5p,ssa-miR-101a-3p	serum paraoxonase/arylesterase 2-like	arylesterase activity
PON2	GIYK01014211	Ssa#NM_001140243.1	ssa-miR-8159-5p,ssa-miR-101a-3p	serum paraoxonase/arylesterase 2-like	arylesterase activity
polr3e	GIYK01059426,GIYK01059425,GIYK01059427	Ssa#XM_014133010.1,Ssa#XM_014176984.1,Ssa#XM_014179606.1	ssa-miR-1778-3p	DNA-directed RNA polymerase III subunit RPC5	DNA-directed 5'-3' RNA polymerase activity,transcription DNA-templated,nucleus
POLR2E	GIYK01036010	Ssa#XM_014140830.1	ssa-miR-8159-5p	DNA-directed RNA polymerases I, II, and III subunit RPABC1	DNA binding,RNA polymerase II core complex,RNA polymerase I complex,DNA-directed 5'-3' RNA polymerase activity,transcription DNA-templated,RNA polymerase III complex,host cell nucleus
PNP	GIYK01040711	Ssa#XM_014149091.1	ssa-miR-101a-3p	purine nucleoside phosphorylase-like	purine-nucleoside phosphorylase activity,nucleoside metabolic process,cytoplasm
PLXNB3	GIYK01069150,GIYK01064386	Ssa#XM_014147563.1	ssa-miR-1778-3p	plexin-B3-like isoform X1	integral component of membrane,semaphorin receptor activity,protein binding,semaphorin-plexin signaling pathway
PLTP	GIYK01052685,GIYK01052683	Ssa#XM_014168165.1	ssa-miR-7132b-5p,ssa-miR-7132a-5p	phospholipid transfer protein-like	lipid binding,extracellular space,lipid metabolic process
PLN	GIYK01038117	Ssa#XM_014205137.1	ssa-miR-727a-3p,ssa-miR-146b-3p	cardiac phospholamban	regulation of ryanodine-sensitive calcium-release channel activity,negative regulation of calcium ion import into sarcoplasmic reticulum,negative regulation of ATPase activity,protein homodimerization activity,regulation of cardiac muscle contraction by regulation of the release of sequestered calcium ion,regulation of cardiac muscle cell contraction,regulation of relaxation of muscle,calcium cha…
PLG	GIYK01016444,GIYK01016438,GIYK01038132	Ssa#XM_014139667.1	ssa-miR-146b-5p,ssa-miR-124abcd-3p,ssa-miR-146a-5p,ssa-miR-1778-3p	plasminogen-like	proteolysis,fibrinolysis,tissue remodeling,serine-type endopeptidase activity,extracellular region
PLEKHA2	GIYK01048449	Ssa#XM_014125394.1	ssa-miR-146b-5p,ssa-miR-146a-5p	pleckstrin homology domain-containing family A member 2-like isoform X1
pld1	GIYK01045861	Ssa#XM_014214075.1	ssa-miR-124abcd-3p		phosphatidic acid biosynthetic process,inositol lipid-mediated signaling,phospholipase D activity
PLAUR	GIYK01004362	Ssa#XM_014156544.1	ssa-miR-124abcd-3p,ssa-miR-190b-5p
PLAUR	GIYK01004359	Ssa#XM_014156544.1	ssa-miR-124abcd-3p,ssa-miR-190b-5p	urokinase plasminogen activator surface receptor-like	integral component of membrane,phosphorylation,kinase activity
PLAGL2	GIYK01038977	Ssa#XM_014205669.1	ssa-miR-146b-5p,ssa-miR-8159-5p,ssa-miR-146a-5p	zinc finger protein PLAGL2-like	transcription DNA-templated,nucleic acid binding
PKP1	GIYK01031459,GIYK01051266	Ssa#XM_014133829.1,Ssa#XM_014166076.1	ssa-miR-8159-5p,ssa-miR-193b-5p,ssa-miR-190b-5p	plakophilin-1-like	cell-cell adhesion,protein binding,desmosome,nucleus
PKIB	GIYK01058335,GIYK01058334	Ssa#XM_014214075.1	ssa-miR-146b-5p,ssa-miR-146a-5p
PITRM1	GIYK01035320	Ssa#XM_014139534.1	ssa-miR-193b-5p	presequence protease, mitochondrial-like	peptidase activity,metal ion binding,proteolysis
PIK3R6	GIYK01029162,GIYK01029163	Ssa#XM_014130896.1	ssa-miR-124abcd-3p	phosphoinositide 3-kinase regulatory subunit 6-like isoform X1	1-phosphatidylinositol-3-kinase regulator activity,phosphatidylinositol 3-kinase complex class IB,regulation of phosphatidylinositol 3-kinase activity,kinase activity
PHKG2	GIYK01049495	Ssa#XM_014162766.1	ssa-miR-727a-3p,ssa-miR-101a-3p	phosphorylase b kinase gamma catalytic chain, skeletal muscle/heart isoform	angiogenesis,glycogen biosynthetic process,phosphorylase kinase activity,calmodulin binding,protein phosphorylation,ATP binding,phosphorylase kinase complex
PHC1	GIYK01036660,GIYK01036661,GIYK01036663	Ssa#XM_014149098.1	ssa-miR-30e-5p,ssa-miR-30a-3-4-5p,ssa-miR-30a-1-2-5p	polyhomeotic-like protein 1 isoform X1,polyhomeotic-like protein 1 isoform X3	protein binding,nucleus,zinc ion binding
PHC1	GIYK01057932,GIYK01057933	Ssa#NM_001140243.1	ssa-miR-30e-5p,ssa-miR-30a-3-4-5p,ssa-miR-30a-1-2-5p	polyhomeotic-like protein 1 isoform X2,polyhomeotic-like protein 1 isoform X1	protein binding,nucleus,zinc ion binding
pgm2l1	GIYK01021928,GIYK01021932,GIYK01021927,GIYK01021930,GIYK01021929,GIYK01021931	Ssa#XM_014170178.1	ssa-miR-499a-5p	glucose 1,6-bisphosphate synthase	magnesium ion binding,intramolecular transferase activity phosphotransferases,carbohydrate metabolic process
PGBD4	GIYK01016400,GIYK01016401	Ssa#XM_014171413.1	ssa-miR-124abcd-3p	piggyBac transposable element-derived protein 4-like
pgap1	GIYK01055454,GIYK01055453,GIYK01055455,GIYK01055456	Ssa#XM_014172969.1	ssa-miR-146b-3p,ssa-miR-8159-5p,ssa-miR-194b-5p,ssa-let-7b-3p,ssa-miR-124abcd-3p,ssa-miR-101a-3p,ssa-miR-499a-5p	GPI inositol-deacylase	protein transport,endoplasmic reticulum,endoplasmic reticulum membrane,hydrolase activity acting on ester bonds,integral component of membrane
PFKFB4	GIYK01030539,GIYK01030544,GIYK01030548,GIYK01030540,GIYK01030543,GIYK01030547,GIYK01030541,GIYK01030549	Ssa#XM_014132814.1	ssa-miR-30e-5p,ssa-miR-30a-1-2-5p,ssa-miR-30a-3-4-5p,ssa-miR-1778-3p	6-phosphofructo-2-kinase/fructose-2,6-bisphosphatase 4-like isoform X1,6-phosphofructo-2-kinase/fructose-2,6-bisphosphatase 4-like isoform X2	fructose 26-bisphosphate metabolic process,fructose metabolic process,carbohydrate phosphorylation,6-phosphofructo-2-kinase activity,ATP binding
PFKFB4	GIYK01030545,GIYK01030550,GIYK01030542,GIYK01030546	Ssa#XM_014132814.1	ssa-miR-30e-5p,ssa-miR-30a-1-2-5p,ssa-miR-30a-3-4-5p,ssa-miR-1778-3p	6-phosphofructo-2-kinase/fructose-2,6-biphosphatase 4	fructose 26-bisphosphate metabolic process,fructose metabolic process,carbohydrate phosphorylation,6-phosphofructo-2-kinase activity,ATP binding
PFKFB4	GIYK01051970	Ssa#XM_014132814.1	ssa-miR-1778-3p	6-phosphofructo-2-kinase/fructose-2,6-bisphosphatase 4-like isoform X1	fructose 26-bisphosphate metabolic process,fructose metabolic process,carbohydrate phosphorylation,6-phosphofructo-2-kinase activity,ATP binding
PFDN4	GIYK01039808	Ssa#XM_014169390.1	ssa-let-7b-3p	prefoldin subunit 4	unfolded protein binding,prefoldin complex,protein folding,cytoplasm
PEX26	GIYK01018518	Ssa#XM_014208398.1	ssa-let-7b-3p,ssa-miR-124abcd-3p		protein-containing complex binding,protein import into peroxisome membrane,integral component of peroxisomal membrane
PDPK1	GIYK01015540	Ssa#XM_014204243.1	ssa-miR-8159-5p		protein phosphorylation,protein serine/threonine kinase activity,ATP binding
PDK2	GIYK01008002	Ssa#XM_014204459.1	ssa-miR-124abcd-3p,ssa-miR-8159-5p	pyruvate dehydrogenase (acetyl-transferring) kinase isozyme 2, mitochondrial-like	protein phosphorylation,ATP binding,protein kinase activity,mitochondrial matrix
PDE9A	GIYK01050383,GIYK01050378,GIYK01050382,GIYK01050379,GIYK01050380,GIYK01050381,GIYK01050384,GIYK01050376,GIYK01050377	Ssa#XM_014174557.1	ssa-let-7b-3p	high affinity cGMP-specific 3',5'-cyclic phosphodiesterase 9A-like isoform X2,high affinity cGMP-specific 3',5'-cyclic phosphodiesterase 9A-like isoform X4,high affinity cGMP-specific 3',5'-cyclic phosphodiesterase 9A-like isoform X1	signal transduction,3'5'-cyclic-nucleotide phosphodiesterase activity,metal ion binding
PDCD4	GIYK01029022,GIYK01029020,GIYK01029021,GIYK01006152,GIYK01006154,GIYK01006151	Ssa#XM_014130590.1	ssa-miR-7132b-5p,ssa-miR-499a-5p,ssa-miR-7132a-5p	Programmed cell death protein 4	atrioventricular valve development,negative regulation of transcription DNA-templated
PDCD4	GIYK01029023	Ssa#XM_014130590.1	ssa-miR-7132b-5p,ssa-miR-499a-5p,ssa-miR-7132a-5p	programmed cell death protein 4-like	negative regulation of transcription DNA-templated
PDCD4	GIYK01006153	Ssa#XM_014130590.1	ssa-miR-7132b-5p,ssa-miR-499a-5p,ssa-miR-7132a-5p	programmed cell death protein 4-like	negative regulation of transcription DNA-templated
PCYT2	GIYK01006252,GIYK01006251	Ssa#NM_001173569.1	ssa-miR-124abcd-3p,ssa-miR-101a-3p	Ethanolamine-phosphate cytidylyltransferase	biosynthetic process,nucleotidyltransferase activity
PCDH10	GIYK01020835	Ssa#XM_014212363.1	ssa-miR-30a-3-4-5p,ssa-miR-30a-1-2-5p,ssa-let-7b-3p,ssa-miR-30e-5p,ssa-miR-499a-5p	protocadherin-10-like isoform X1	integral component of membrane,calcium ion binding,homophilic cell adhesion via plasma membrane adhesion molecules,plasma membrane
PCBP2	GIYK01038837	Ssa#XM_014149098.1	ssa-miR-193b-5p		RNA binding
PARVA	GIYK01040328,GIYK01040327	Ssa#XM_014148057.1	ssa-let-7b-3p,ssa-miR-124abcd-3p	alpha-parvin isoform X1	actin cytoskeleton reorganization,actin binding,cell adhesion
PARD6A	GIYK01069229	Ssa#XM_014214075.1	ssa-miR-124abcd-3p,ssa-miR-146b-3p	partitioning defective 6 homolog alpha	protein binding,neural tube formation,apical plasma membrane,establishment or maintenance of cell polarity
PANK1	GIYK01046536	Ssa#XM_014158297.1	ssa-miR-1778-3p	pantothenate kinase 1-like isoform X2	pantothenate kinase activity,phosphorylation,ATP binding,coenzyme A biosynthetic process
PAG1	GIYK01058553,GIYK01058555,GIYK01058557,GIYK01058558,GIYK01058554,GIYK01058559,GIYK01058556	Ssa#XM_014178260.1	ssa-miR-727a-3p,ssa-miR-124abcd-3p	phosphoprotein associated with glycosphingolipid-enriched microdomains 1-like	intracellular signal transduction,plasma membrane,integral component of membrane,membrane raft,negative regulation of T cell activation
PAFAH1B3	GIYK01004493	Ssa#XM_014178970.1	ssa-miR-101a-3p
PABPC1	GIYK01040505,GIYK01040506,GIYK01040503	Ssa#XM_014148350.1	ssa-miR-124abcd-3p,ssa-miR-190b-5p
OXGR1	GIYK01041817	Ssa#XM_014150523.1	ssa-miR-101a-3p	2-oxoglutarate receptor 1-like	G protein-coupled receptor signaling pathway,G protein-coupled receptor activity,integral component of membrane
OXCT1	GIYK01048833,GIYK01054057,GIYK01054059,GIYK01048832,GIYK01054056	Ssa#XM_014171139.1	ssa-miR-8159-5p	succinyl-CoA:3-ketoacid coenzyme A transferase 1, mitochondrial-like,succinyl-CoA:3-ketoacid coenzyme A transferase 1, mitochondrial-like isoform X1	ketone body catabolic process,3-oxoacid CoA-transferase activity,mitochondrion
OSBP	GIYK01051073	Ssa#NM_001165310.1	ssa-miR-124abcd-3p
OGDH	GIYK01064078	Ssa#XM_014140163.1	ssa-miR-499a-5p	2-oxoglutarate dehydrogenase, mitochondrial-like isoform X1	oxoglutarate dehydrogenase (succinyl-transferring) activity,tricarboxylic acid cycle,thiamine pyrophosphate binding
NUP153	GIYK01037302	Ssa#XM_014142877.1	ssa-let-7b-3p	nuclear pore complex protein Nup153 isoform X1	metal ion binding
NUGGC	GIYK01009256,GIYK01009254,GIYK01009250,GIYK01009257,GIYK01009258,GIYK01009251,GIYK01009252,GIYK01009253	Ssa#XM_014176462.1	ssa-miR-190b-5p	nuclear GTPase SLIP-GC-like
NUFIP2	GIYK01034279	Ssa#XM_014124421.1	ssa-miR-727a-3p,ssa-miR-30a-3-4-5p,ssa-miR-146a-5p,ssa-miR-30a-1-2-5p,ssa-miR-146b-5p,ssa-miR-30e-5p	nuclear fragile X mental retardation-interacting protein 2-like	RNA binding
NUDT19	GIYK01014390	Ssa#XM_014134298.1	ssa-miR-146b-3p	nucleoside diphosphate-linked moiety X motif 19	hydrolase activity
NTAN1	GIYK01006069	Ssa#XM_014176984.1	ssa-miR-101a-3p	N-terminal asparagine amidohydrolase	protein-N-terminal asparagine amidohydrolase activity
NRP1	GIYK01046134,GIYK01046135,GIYK01046133	Ssa#XM_014178970.1	ssa-miR-124abcd-3p,ssa-miR-101a-3p	neuropilin-1a-like isoform X1	angiogenesis,semaphorin receptor activity,growth factor binding,animal organ morphogenesis,vascular endothelial growth factor receptor signaling pathway,semaphorin-plexin signaling pathway,metal ion binding,axon guidance,endothelial cell chemotaxis,integral component of membrane,vascular endothelial growth factor-activated receptor activity,vascular endothelial growth factor signaling pathway
nrg4	GIYK01025484,GIYK01025482,GIYK01025483	Ssa#NM_001140814.1	ssa-miR-194b-5p	Pro-neuregulin-4, membrane-bound isoform	integral component of membrane
NR3C2	GIYK01019033	Ssa#XM_014209420.1	ssa-miR-7132b-5p,ssa-miR-101a-3p,ssa-miR-7132a-5p	mineralocorticoid receptor-like isoform X1	steroid hormone receptor activity,regulation of transcription DNA-templated,DNA-binding transcription factor activity,steroid hormone mediated signaling pathway,zinc ion binding,host cell nucleus,nucleus,sequence-specific DNA binding
NR1D2	GIYK01013279,GIYK01013281,GIYK01013278,GIYK01013282,GIYK01013280,GIYK01013284,GIYK01013283	Ssa#XM_014200712.1	ssa-miR-7132b-5p,ssa-miR-8159-5p,ssa-miR-7132a-5p	nuclear receptor subfamily 1 group D member 2,nuclear receptor subfamily 1 group D member 2-like	steroid hormone receptor activity,nuclear receptor activity,steroid hormone mediated signaling pathway,sequence-specific DNA binding,nucleus,zinc ion binding,host cell nucleus,regulation of transcription DNA-templated,intracellular receptor signaling pathway
NR1D1	GIYK01015841	Ssa#XM_014204497.1	ssa-miR-7132b-5p,ssa-miR-124abcd-3p,ssa-miR-193b-5p,ssa-miR-7132a-5p	nuclear receptor subfamily 1 group D member 1	DNA-binding transcription factor activity,zinc ion binding,host cell nucleus,regulation of transcription DNA-templated,sequence-specific DNA binding
NR1D1	GIYK01008035	Ssa#XM_014204497.1	ssa-miR-7132b-5p,ssa-miR-193b-5p,ssa-miR-7132a-5p	nuclear receptor subfamily 1 group D member 1	DNA-binding transcription factor activity,zinc ion binding,host cell nucleus,regulation of transcription DNA-templated,sequence-specific DNA binding
NR1D1	GIYK01015840	Ssa#XM_014204497.1	ssa-miR-193b-5p	nuclear receptor subfamily 1 group D member 1-like	steroid hormone receptor activity,negative regulation of transcription by RNA polymerase II,nuclear receptor activity,regulation of locomotor rhythm,chromatin,autophagy,steroid hormone mediated signaling pathway,DNA-binding transcription repressor activity RNA polymerase II-specific,circadian regulation of gene expression,sequence-specific DNA binding,zinc ion binding,host cell nucleus,nucleus,in…
NR1D1	GIYK01052051,GIYK01052050	Ssa#XM_014167340.1	ssa-let-7b-3p	nuclear receptor subfamily 1 group D member 1-like	steroid hormone receptor activity,nuclear receptor activity,retinoic acid receptor signaling pathway,steroid hormone mediated signaling pathway,nucleus,zinc ion binding,integral component of membrane,host cell nucleus,regulation of transcription DNA-templated,sequence-specific DNA binding
NQO1	GIYK01057618,GIYK01057622,GIYK01057617,GIYK01057621,GIYK01057619,GIYK01057616,GIYK01057620	Ssa#XM_014188118.1,Ssa#XM_014183468.1	ssa-miR-124abcd-3p,ssa-miR-193b-5p,ssa-miR-146b-3p	ribosyldihydronicotinamide dehydrogenase [quinone]-like,NAD(P)H dehydrogenase [quinone] 1-like
NOXO1	GIYK01009175	Ssa#XM_014202990.1	ssa-miR-190b-5p	NADPH oxidase organizer 1-like	protein binding,phosphatidylinositol binding
nos2	GIYK01022883	Ssa#XM_014214975.1	ssa-miR-1778-3p		nitric oxide biosynthetic process,oxidation-reduction process,FMN binding,nitric-oxide synthase activity
nop58	GIYK01066123	Ssa#XM_014151183.1	ssa-miR-499a-5p,ssa-miR-193b-5p	nucleolar protein 58
NOD1	GIYK01013606,GIYK01013609,GIYK01013614,GIYK01013610,GIYK01013607,GIYK01013613,GIYK01013608,GIYK01013616,GIYK01013612,GIYK01013611,GIYK01013615	Ssa#XM_014201250.1	ssa-miR-30a-1-2-5p,ssa-miR-499a-5p,ssa-miR-30a-3-4-5p,ssa-miR-194b-5p	nucleotide-binding oligomerization domain-containing protein 1-like	protein binding,ATP binding,regulation of apoptotic process,positive regulation of gene expression
NOD1	GIYK01004548	Ssa#XM_014163777.1	ssa-miR-499a-5p	nucleotide-binding oligomerization domain-containing protein 1-like	ATP binding,regulation of apoptotic process,positive regulation of gene expression
NMT	GIYK01047077,GIYK01047079,GIYK01047075	Ssa#XM_014158669.1	ssa-miR-8159-5p		glycylpeptide N-tetradecanoyltransferase activity,N-terminal protein myristoylation
NMT	GIYK01047081	Ssa#XM_014158669.1	ssa-miR-146b-3p	glycylpeptide N-tetradecanoyltransferase 1-like	glycylpeptide N-tetradecanoyltransferase activity,N-terminal protein myristoylation
NLRP12	GIYK01063729,GIYK01063728	Ssa#XM_014139667.1	ssa-miR-193b-5p	NACHT, LRR and PYD domains-containing protein 12-like isoform X1	innate immune response,regulation of apoptotic process,inflammatory response,protein binding,ATP binding
NLRP1	GIYK01061433	Ssa#XM_014149547.1	ssa-miR-194b-5p
NLRC3	GIYK01049864	Ssa#XM_014163456.1	ssa-miR-30e-5p,ssa-miR-101a-3p,ssa-miR-30a-3-4-5p,ssa-miR-30a-1-2-5p
NLRC3	GIYK01045254,GIYK01045259,GIYK01045258,GIYK01045257	Ssa#XM_014155743.1	ssa-miR-8159-5p	NLR family CARD domain-containing protein 3-like isoform X1,NLR family CARD domain-containing protein 3-like	,protein binding,ATP binding
NLRC3	GIYK01045255	Ssa#XM_014155743.1	ssa-miR-8159-5p	NLR family CARD domain-containing protein 3-like isoform X1	protein binding,ATP binding
NLRC3	GIYK01045256	Ssa#XM_014155743.1	ssa-miR-8159-5p	unnamed protein product	integral component of membrane,ATP binding
NKX3-2	GIYK01012097	Ssa#XM_014199143.1	ssa-miR-190b-5p	homeobox protein Nkx-3.2	embryonic viscerocranium morphogenesis,nucleus,regulation of transcription DNA-templated,sequence-specific DNA binding
NINL	GIYK01044440	Ssa#NM_001146516.1	ssa-miR-7132b-5p,ssa-miR-101a-3p,ssa-miR-499a-5p,ssa-miR-7132a-5p	ninein-like protein isoform X1	calcium ion binding
NFIL3	GIYK01015201,GIYK01008685,GIYK01008687	Ssa#XM_014203671.1	ssa-miR-727a-3p	nuclear factor, interleukin 3 regulated, member 6	DNA-binding transcription factor activity,regulation of transcription DNA-templated
NF2	GIYK01028778,GIYK01028777,GIYK01028780,GIYK01028781	Ssa#XM_014170178.1	ssa-miR-124abcd-3p	NF2, moesin-ezrin-radixin like (MERLIN) tumor suppressor b	actin binding,cytoskeleton
NELFB	GIYK01047949	Ssa#XM_014160530.1	ssa-let-7b-3p,ssa-miR-194b-5p	negative elongation factor B	negative regulation of transcription DNA-templated,translational elongation,translation elongation factor activity,positive regulation of hematopoietic stem cell differentiation,nucleus
NELFB	GIYK01047948	Ssa#XM_014160530.1	ssa-miR-101a-3p	negative elongation factor B	negative regulation of transcription DNA-templated,translational elongation,translation elongation factor activity,positive regulation of hematopoietic stem cell differentiation,nucleus
NDUFB9	GIYK01058101	Ssa#XM_014141663.1	ssa-let-7b-3p,ssa-miR-101a-3p	NADH dehydrogenase [ubiquinone] 1 beta subcomplex subunit 9	mitochondrial electron transport NADH to ubiquinone,mitochondrion
NDUFAF6	GIYK01013472,GIYK01013470,GIYK01013471,GIYK01013473	Ssa#XM_014214075.1	ssa-miR-101a-3p
NDUFA4L2	GIYK01063349	Ssa#XM_014165968.1	ssa-miR-1778-3p	NADH dehydrogenase [ubiquinone] 1 alpha subcomplex subunit 4-like 2	integral component of membrane
NCOA7	GIYK01038310,GIYK01038308,GIYK01038309,GIYK01038306,GIYK01038304,GIYK01038305,GIYK01038307,GIYK01038311,GIYK01038312,GIYK01038313	Ssa#XM_014205427.1	ssa-miR-30a-3-4-5p,ssa-miR-30a-1-2-5p,ssa-miR-1778-3p,ssa-let-7b-3p,ssa-miR-30e-5p,ssa-miR-193b-5p	nuclear receptor coactivator 7-like isoform X3,nuclear receptor coactivator 7-like isoform X1
NCOA7	GIYK01000199	Ssa#XM_014192502.1	ssa-miR-194b-5p,ssa-miR-1778-3p
ncf4	GIYK01063449,GIYK01063448	Ssa#NM_001146354.1	ssa-miR-101a-3p	neutrophil cytosol factor 4	protein binding,NADPH oxidase complex,respiratory burst,phosphatidylinositol binding,positive regulation of catalytic activity,superoxide-generating NADPH oxidase activator activity,phagocytosis
NCF2	GIYK01047342	Ssa#XM_014201118.1	ssa-miR-124abcd-3p	neutrophil cytosol factor 2-like isoform X1	protein binding,NADPH oxidase complex,respiratory burst,positive regulation of catalytic activity,superoxide-generating NADPH oxidase activator activity,phagocytosis
NCAPG	GIYK01066129	Ssa#NM_001173579.1	ssa-miR-194b-5p	condensin complex subunit 3	mitotic chromosome condensation,protein binding,condensin complex,cytoplasm
NCAPG	GIYK01066156	Ssa#NM_001173579.1	ssa-miR-194b-5p		mitotic chromosome condensation,protein binding,condensin complex
NCAM1	GIYK01004441	Ssa#XM_014157120.1	ssa-miR-8159-5p,ssa-miR-1778-3p	neural cell adhesion molecule 1-like isoform X1	integral component of membrane,protein binding,cell adhesion
NARS1	GIYK01064088	Ssa#XM_014146255.1	ssa-miR-1778-3p	asparagine--tRNA ligase, cytoplasmic-like	ATP binding,nucleic acid binding,asparagine-tRNA ligase activity,asparaginyl-tRNA aminoacylation
NARS1	GIYK01034793	Ssa#XM_014146255.1	ssa-miR-7132b-5p,ssa-miR-7132a-5p	asparagine--tRNA ligase, cytoplasmic-like isoform X1	tRNA aminoacylation for protein translation,aminoacyl-tRNA ligase activity,nucleic acid binding,ATP binding
MYO5B	GIYK01002736	Ssa#XP_013985113.1_4206	ssa-miR-499a-5p	unconventional myosin-Vb-like isoform X1	myosin complex,actin filament binding,ATP binding,motor activity
MYLK	GIYK01008208,GIYK01015658	Ssa#XM_014204134.1	ssa-miR-30a-3-4-5p,ssa-miR-8159-5p,ssa-miR-146a-5p,ssa-miR-30a-1-2-5p,ssa-miR-7132a-5p,ssa-miR-146b-5p,ssa-miR-30e-5p,ssa-miR-7132b-5p	myosin light chain kinase, smooth muscle-like isoform X1	protein phosphorylation,protein binding,ATP binding,protein kinase activity
MYLK	GIYK01008212,GIYK01008207,GIYK01008209,GIYK01015657	Ssa#XM_014204134.1	ssa-miR-30a-3-4-5p,ssa-miR-8159-5p,ssa-miR-146a-5p,ssa-miR-30a-1-2-5p,ssa-miR-7132a-5p,ssa-miR-146b-5p,ssa-miR-30e-5p,ssa-miR-7132b-5p	myosin light chain kinase, smooth muscle-like isoform X1	protein phosphorylation,protein binding,ATP binding,protein kinase activity
MYH9	GIYK01015153	Ssa#XM_014193874.1	ssa-miR-101a-3p		myosin complex,motor activity
MYH6	GIYK01047528	Ssa#XM_014159699.1	ssa-miR-146b-5p,ssa-miR-7132b-5p,ssa-miR-146a-5p,ssa-miR-7132a-5p		myosin complex,actin filament binding,ATP binding,motor activity
MYH3	GIYK01036407	Ssa#XM_014191585.1	ssa-miR-499a-5p,ssa-miR-193b-5p		myosin complex,protein binding,ATP binding,motor activity
MX1	GIYK01030881	Ssa#NM_001139918.1	ssa-miR-8159-5p,ssa-miR-1778-3p	interferon-induced GTP-binding protein Mx3	cytosol,GTPase activity,cellular response to interferon-alpha,defense response to virus,response to type I interferon,GTP binding,nucleus,extracellular space
mtss1	GIYK01036789	Ssa#XM_014141663.1	ssa-miR-101a-3p	metastasis suppressor protein 1-like isoform X1	actin cytoskeleton organization,actin binding,plasma membrane organization
mtr	GIYK01066571,GIYK01066565	Ssa#XM_014185118.1	ssa-miR-30a-3-4-5p,ssa-miR-30a-1-2-5p	methionine synthase	pteridine-containing compound metabolic process,methionine biosynthetic process,cobalamin binding,methionine synthase activity,methylation,zinc ion binding
mtmr12	GIYK01055393	Ssa#XM_014176984.1	ssa-let-7b-3p	myotubularin-related protein 12	sarcomere,phosphatase regulator activity,phosphatidylinositol-3-phosphatase activity,skeletal muscle fiber development,phosphatidylinositol dephosphorylation,regulation of catalytic activity,sarcoplasmic reticulum,locomotory behavior
msto1	GIYK01036885	Ssa#XM_014202048.1	ssa-miR-194b-5p
mre11	GIYK01064331,GIYK01064333,GIYK01064332	Ssa#NP_001133380.1_73044	ssa-miR-1778-3p	double-strand break repair protein MRE11	nucleic acid phosphodiester bond hydrolysis,double-strand break repair,endonuclease activity,3'-5' exonuclease activity,manganese ion binding,Mre11 complex,meiotic cell cycle
MR1	GIYK01057584	Ssa#XM_014176500.1	ssa-miR-194b-5p	major histocompatibility complex class I-related gene protein-like	integral component of membrane
MR1	GIYK01058068,GIYK01058071	Ssa#XM_014177289.1	ssa-miR-7132b-5p,ssa-miR-7132a-5p	H-2 class I histocompatibility antigen, Q10 alpha chain-like isoform X2	,integral component of membrane
MPEG1	GIYK01055302	Ssa#XM_014172502.1	ssa-miR-1778-3p	macrophage-expressed gene 1 protein-like
MORN4	GIYK01059860	Ssa#XM_014202048.1	ssa-let-7b-3p	MORN repeat-containing protein 4-like
MORC3	GIYK01012060,GIYK01012061,GIYK01012062	Ssa#XM_014198913.1	ssa-miR-101a-3p	MORC family CW-type zinc finger protein 3-like isoform X2,MORC family CW-type zinc finger protein 3-like isoform X1	zinc ion binding
MMP19	GIYK01030405	Ssa#XM_014132587.1	ssa-miR-146b-5p,ssa-miR-146a-5p	matrix metalloproteinase-19-like	metalloendopeptidase activity,extracellular matrix,proteolysis,zinc ion binding
MMP13	GIYK01033976	Ssa#XM_014137818.1	ssa-miR-499a-5p	collagenase 3-like	metalloendopeptidase activity,extracellular matrix organization,proteolysis,collagen catabolic process,zinc ion binding,extracellular matrix
MMP13	GIYK01033977	Ssa#XM_014137818.1	ssa-miR-499a-5p	collagenase 3-like	metalloendopeptidase activity,extracellular matrix,proteolysis,zinc ion binding
MLKL	GIYK01031823,GIYK01031822	Ssa#XM_014134557.1	ssa-miR-8159-5p		endoplasmic reticulum,membrane,inositol 145-trisphosphate-sensitive calcium-release channel activity,transmembrane transport,inositol 145 trisphosphate binding,calcium ion transport
MKI67	GIYK01046827,GIYK01046825,GIYK01046830,GIYK01046829,GIYK01046831	Ssa#KSS2012	ssa-miR-193b-5p,ssa-miR-194b-5p	proliferation marker protein Ki-67 isoform X5	,protein binding
MIOS	GIYK01004889,GIYK01004890	Ssa#XM_014167884.1	ssa-miR-8159-5p,ssa-miR-727a-3p,ssa-miR-101a-3p,ssa-miR-193b-5p	GATOR complex protein MIOS isoform X1	protein binding
mime	GIYK01032023,GIYK01032022	Ssa#NM_001140684.1	ssa-miR-146b-5p	Mimecan precursor	protein binding
MID1IP1	GIYK01012591	Ssa#XM_014199769.1	ssa-miR-30e-5p,ssa-miR-124abcd-3p,ssa-miR-30a-1-2-5p	mid1-interacting protein 1-like
MGP	GIYK01015216	Ssa#XM_014203688.1	ssa-miR-190b-5p	matrix Gla protein-like	calcium ion binding,collagen-containing extracellular matrix
MGAT5	GIYK01041609,GIYK01041607,GIYK01041610,GIYK01042458,GIYK01041608,GIYK01041611	Ssa#XM_014151270.1	ssa-miR-146b-3p,ssa-miR-30a-3-4-5p,ssa-miR-1778-3p,ssa-miR-30a-1-2-5p,ssa-miR-30e-5p,ssa-miR-124abcd-3p,ssa-miR-101a-3p	alpha-1,6-mannosylglycoprotein 6-beta-N-acetylglucosaminyltransferase A	integral component of membrane,neuromast hair cell differentiation involved in neuromast regeneration,alpha-16-mannosylglycoprotein 6-beta-N-acetylglucosaminyltransferase activity,protein N-linked glycosylation
MGAT5	GIYK01042457,GIYK01042456,GIYK01042455	Ssa#XM_014151270.1	ssa-miR-30a-3-4-5p,ssa-miR-30a-1-2-5p,ssa-miR-1778-3p,ssa-miR-30e-5p,ssa-miR-124abcd-3p,ssa-miR-101a-3p		alpha-16-mannosylglycoprotein 6-beta-N-acetylglucosaminyltransferase activity,protein N-linked glycosylation
MGAT4B	GIYK01020883,GIYK01020882,GIYK01020878,GIYK01020880,GIYK01020884,GIYK01020879	Ssa#XM_014212332.1	ssa-miR-194b-5p	alpha-1,3-mannosyl-glycoprotein 4-beta-N-acetylglucosaminyltransferase B-like isoform X1,alpha-1,3-mannosyl-glycoprotein 4-beta-N-acetylglucosaminyltransferase B isoform X3	,transferase activity transferring glycosyl groups
MFSD1	GIYK01046973,GIYK01046972	Ssa#NM_001141808.1	ssa-miR-7132b-5p,ssa-miR-8159-5p,ssa-miR-7132a-5p,ssa-miR-1778-3p		transmembrane transporter activity,transmembrane transport
MFSD1	GIYK01046971	Ssa#NM_001141808.1	ssa-miR-8159-5p	major facilitator superfamily domain-containing protein 1-like	integral component of membrane,transmembrane transporter activity,transmembrane transport
MFF	GIYK01033813,GIYK01011104,GIYK01011100,GIYK01033816,GIYK01011102,GIYK01011106,GIYK01033815,GIYK01033814,GIYK01033812,GIYK01011103,GIYK01011101,GIYK01033817	Ssa#XM_014138023.1,Ssa#XM_014149098.1	ssa-miR-8159-5p,ssa-miR-30a-1-2-5p,ssa-miR-194b-5p,ssa-miR-30e-5p,ssa-miR-1778-3p	mitochondrial fission factor homolog B-like isoform X2,mitochondrial fission factor-like,unnamed protein product, partial,mitochondrial fission factor homolog A-like isoform X1	,membrane,integral component of membrane
MFF	GIYK01011105	Ssa#XM_014149098.1	ssa-miR-30e-5p,ssa-miR-30a-1-2-5p,ssa-miR-8159-5p,ssa-miR-194b-5p	mitochondrial fission factor-like
METTL15	GIYK01028184	Ssa#XM_014200937.1	ssa-miR-146b-5p,ssa-miR-727a-3p,ssa-miR-124abcd-3p,ssa-miR-146a-5p	probable methyltransferase-like protein 15	methyltransferase activity,methylation
METTL15	GIYK01028185	Ssa#XM_014200937.1	ssa-miR-146b-5p,ssa-miR-727a-3p,ssa-miR-124abcd-3p,ssa-miR-146a-5p	probable methyltransferase-like protein 15 isoform X2	methyltransferase activity
MET	GIYK01026068	Ssa#XM_014147829.1	ssa-miR-8159-5p,ssa-miR-194b-5p	hepatocyte growth factor receptor-like	transmembrane receptor protein tyrosine kinase activity,semaphorin receptor activity,liver development,caveola assembly,cerebellar granule cell differentiation,exocrine pancreas development,transmembrane receptor protein tyrosine kinase signaling pathway,semaphorin-plexin signaling pathway,peptidyl-tyrosine phosphorylation,pectoral fin development,spinal cord motor neuron differentiation,integral…
MDP1	GIYK01024122,GIYK01024121	Ssa#NM_001141056.1	ssa-miR-124abcd-3p	Magnesium-dependent phosphatase 1	dephosphorylation,phosphatase activity
mcoln2	GIYK01023093	Ssa#XM_014214075.1	ssa-miR-30e-5p,ssa-miR-30a-3-4-5p,ssa-miR-30a-1-2-5p	mucolipin-2 isoform X1	integral component of membrane,cation transmembrane transport,cation channel activity
MCM6	GIYK01007399,GIYK01007398,GIYK01007394	Ssa#NM_001173752.1	ssa-miR-7132b-5p,ssa-miR-7132a-5p		DNA binding,DNA helicase activity,MCM complex,DNA replication initiation,ATP binding,nucleus
MCM10	GIYK01043567,GIYK01043564,GIYK01043563,GIYK01043565,GIYK01043566,GIYK01043562	Ssa#XM_014153199.1	ssa-miR-101a-3p,ssa-miR-193b-5p
MCM10	GIYK01043561,GIYK01043560	Ssa#XM_014153199.1	ssa-miR-101a-3p,ssa-miR-193b-5p		vesicle-mediated transport,Golgi apparatus,K63-linked polyubiquitin modification-dependent protein binding,autophagy,cytoplasmic vesicle
MCCC1	GIYK01053356	Ssa#XM_014125217.1	ssa-miR-8159-5p	methylcrotonoyl-CoA carboxylase subunit alpha, mitochondrial-like isoform X1	metal ion binding,ATP binding,ligase activity
MBNL3	GIYK01021565,GIYK01021563,GIYK01021564	Ssa#XM_014212975.1	ssa-miR-124abcd-3p,ssa-miR-193b-5p	muscleblind-like protein 3 isoform X1	metal ion binding
MAT2A	GIYK01028083,GIYK01028082	Ssa#XM_014128512.1	ssa-let-7b-3p,ssa-miR-8159-5p	S-adenosylmethionine synthase	S-adenosylmethionine biosynthetic process,ATP binding,one-carbon metabolic process,cardiac muscle cell development,metal ion binding,cardiovascular system development,methionine adenosyltransferase complex,cytosol,methionine adenosyltransferase activity
MAT2A	GIYK01048340,GIYK01048346,GIYK01048342,GIYK01048341,GIYK01048343	Ssa#XM_014161279.1	ssa-miR-30a-3-4-5p,ssa-miR-30a-1-2-5p,ssa-miR-194b-5p,ssa-let-7b-3p,ssa-miR-30e-5p,ssa-miR-124abcd-3p,ssa-miR-101a-3p	S-adenosylmethionine synthase	S-adenosylmethionine biosynthetic process,one-carbon metabolic process,metal ion binding,ATP binding,methionine adenosyltransferase activity
MAT2A	GIYK01048344,GIYK01048345	Ssa#XM_014161279.1	ssa-miR-30a-3-4-5p,ssa-miR-194b-5p,ssa-miR-1778-3p,ssa-let-7b-3p,ssa-miR-30a-1-2-5p,ssa-miR-30e-5p,ssa-miR-124abcd-3p,ssa-miR-101a-3p		S-adenosylmethionine biosynthetic process,ATP binding,methionine adenosyltransferase activity
MAT2A	GIYK01044966,GIYK01044963,GIYK01044971,GIYK01044964	Ssa#XM_014155171.1	ssa-miR-124abcd-3p,ssa-miR-499a-5p,ssa-miR-193b-5p,ssa-miR-146b-3p	S-adenosylmethionine synthase	S-adenosylmethionine biosynthetic process,one-carbon metabolic process,metal ion binding,ATP binding,methionine adenosyltransferase activity
MAST3	GIYK01006698	Ssa#XM_014190038.1	ssa-miR-727a-3p,ssa-miR-7132a-5p,ssa-miR-30a-1-2-5p,ssa-miR-30e-5p,ssa-miR-124abcd-3p,ssa-miR-101a-3p,ssa-miR-7132b-5p	microtubule-associated serine/threonine-protein kinase 3-like isoform X1	magnesium ion binding,protein binding,protein phosphorylation,protein serine/threonine kinase activity,ATP binding
MARK4	GIYK01049242	Ssa#XM_014176984.1	ssa-miR-193b-5p	MAP/microtubule affinity-regulating kinase 4-like isoform X1	protein phosphorylation,protein serine/threonine kinase activity,ATP binding,protein binding
MARK4	GIYK01049243	Ssa#XM_014176984.1	ssa-miR-193b-5p		protein phosphorylation,protein binding,ATP binding,protein kinase activity
MAN1A1	GIYK01005031	Ssa#XM_014139667.1	ssa-miR-124abcd-3p	mannosyl-oligosaccharide 1,2-alpha-mannosidase IA-like isoform X1	integral component of membrane,calcium ion binding,metabolic process,mannosyl-oligosaccharide 12-alpha-mannosidase activity
MALT1	GIYK01040653,GIYK01040654	Ssa#XM_014148581.1	ssa-miR-101a-3p	mucosa-associated lymphoid tissue lymphoma translocation protein 1-like	proteolysis,cysteine-type endopeptidase activity
MAG	GIYK01047491	Ssa#XM_014159709.1	ssa-let-7b-3p	myelin-associated glycoprotein-like isoform X1	carbohydrate binding
LZTR1	GIYK01064101,GIYK01064100	Ssa#XM_014169557.1	ssa-miR-124abcd-3p	leucine-zipper-like transcriptional regulator 1	protein binding
ly75	GIYK01041748	Ssa#XM_014189599.1	ssa-miR-124abcd-3p
LRRN4CL	GIYK01012054,GIYK01012053	Ssa#XM_014128313.1	ssa-miR-7132b-5p,ssa-miR-7132a-5p,ssa-miR-1778-3p	LRRN4 C-terminal-like protein	integral component of membrane,protein binding
LRCH1	GIYK01045077	Ssa#XM_014155425.1	ssa-let-7b-3p,ssa-miR-124abcd-3p,ssa-miR-194b-5p	leucine-rich repeat and calponin homology domain-containing protein 1-like	protein binding
LRCH1	GIYK01050769	Ssa#XM_014173865.1	ssa-let-7b-3p,ssa-miR-30e-5p,ssa-miR-30a-3-4-5p,ssa-miR-30a-1-2-5p	leucine-rich repeat and calponin homology domain-containing protein 1-like isoform X1	protein binding
LPL	GIYK01036201,GIYK01036202	Ssa#XM_014141182.1	ssa-let-7b-3p,ssa-miR-194b-5p	lipoprotein lipase-like	lipid metabolic process,lipoprotein lipase activity,metal ion binding,protein binding,extracellular region
LPL	GIYK01023515	Ssa#XM_014216225.1	ssa-miR-124abcd-3p	lipoprotein lipase-like	lipid metabolic process,lipoprotein lipase activity,metal ion binding,protein binding,extracellular region
LPL	GIYK01023517,GIYK01023516	Ssa#XM_014216226.1	ssa-miR-146b-3p	lipoprotein lipase-like	response to (R)-carnitine,response to insulin,chylomicron,very-low-density lipoprotein particle,triglyceride catabolic process,lipoprotein lipase activity,metal ion binding,definitive hemopoiesis,plasma membrane,protein binding,heparin binding
LPIN1	GIYK01000272,GIYK01000270,GIYK01000271,GIYK01000268,GIYK01000269,GIYK01000273,GIYK01000267	Ssa#XM_014165815.1	ssa-miR-124abcd-3p,ssa-miR-193b-5p,ssa-miR-1778-3p	phosphatidate phosphatase LPIN1-like isoform X2,phosphatidate phosphatase LPIN1-like isoform X3	regulation of transcription by RNA polymerase II,phosphatidate phosphatase activity,dephosphorylation,triglyceride biosynthetic process,fatty acid catabolic process
lpcat1	GIYK01037094,GIYK01037098,GIYK01037093,GIYK01037096	Ssa#XM_014142523.1	ssa-miR-30a-3-4-5p,ssa-miR-8159-5p,ssa-miR-30a-1-2-5p,ssa-miR-1778-3p,ssa-miR-30e-5p	lysophosphatidylcholine acyltransferase 1-like isoform X1,lysophosphatidylcholine acyltransferase 1-like isoform X2	platelet activating factor biosynthetic process,endoplasmic reticulum membrane,platelet-activating factor acetyltransferase activity,plasma membrane,integral component of membrane,transferase activity transferring acyl groups
lpcat1	GIYK01037095	Ssa#XM_014142523.1	ssa-miR-30a-1-2-5p,ssa-miR-8159-5p,ssa-miR-30a-3-4-5p,ssa-miR-1778-3p	lysophosphatidylcholine acyltransferase 1-like	endoplasmic reticulum membrane,platelet activating factor biosynthetic process,platelet-activating factor acetyltransferase activity,plasma membrane
lpcat1	GIYK01037097	Ssa#XM_014142523.1	ssa-miR-8159-5p,ssa-miR-30a-3-4-5p,ssa-miR-30a-1-2-5p	unnamed protein product	platelet activating factor biosynthetic process,endoplasmic reticulum membrane,platelet-activating factor acetyltransferase activity,plasma membrane,integral component of membrane
LMO4	GIYK01054894	Ssa#XM_014171633.1	ssa-let-7b-3p,ssa-miR-124abcd-3p,ssa-miR-1778-3p	LIM domain transcription factor LMO4.1-like	metal ion binding
LMO4	GIYK01047953,GIYK01047957	Ssa#XM_014171633.1	ssa-miR-124abcd-3p,ssa-miR-1778-3p	LIM domain transcription factor LMO4.1-like	metal ion binding
LMO4	GIYK01047956,GIYK01047958,GIYK01047959,GIYK01047954	Ssa#XM_014171633.1	ssa-miR-124abcd-3p,ssa-miR-193b-5p,ssa-miR-1778-3p	LIM domain transcription factor LMO4.1-like isoform X2,LIM domain transcription factor LMO4.1-like	,metal ion binding
LMO4	GIYK01047955	Ssa#XM_014171633.1	ssa-miR-1778-3p	LIM domain transcription factor LMO4-B-like
LMNB2	GIYK01024681	Ssa#XM_014123633.1	ssa-miR-146b-5p,ssa-miR-146b-3p	Lamin-B2
LEG1	GIYK01016313	Ssa#XM_014205046.1	ssa-miR-146b-5p,ssa-miR-124abcd-3p,ssa-miR-101a-3p,ssa-miR-146a-5p
LECT2	GIYK01012256,GIYK01012252,GIYK01012254	Ssa#NM_001165310.1,Ssa#XM_014164332.1	ssa-miR-30a-3-4-5p,ssa-miR-8159-5p,ssa-miR-30a-1-2-5p,ssa-let-7b-3p,ssa-miR-30e-5p	leukocyte cell-derived chemotaxin-2-like isoform X2,Leukocyte cell-derived chemotaxin 2 precursor	metal ion binding
LECT2	GIYK01012255,GIYK01012253	Ssa#NM_001165310.1,Ssa#XM_014164332.1	ssa-miR-30a-3-4-5p,ssa-miR-8159-5p,ssa-miR-30a-1-2-5p,ssa-let-7b-3p,ssa-miR-30e-5p
LDHB	GIYK01071439	Ssa#XM_014207572.1	ssa-miR-8159-5p,ssa-miR-101a-3p,ssa-miR-193b-5p	L-lactate dehydrogenase B chain	carboxylic acid metabolic process,L-lactate dehydrogenase activity,extracellular exosome,oxidation-reduction process,cytoplasm,carbohydrate metabolic process
LDHB	GIYK01017883,GIYK01017884,GIYK01017882,GIYK01017881	Ssa#XM_014207572.1	ssa-miR-8159-5p,ssa-miR-101a-3p,ssa-miR-193b-5p	L-lactate dehydrogenase B chain	carboxylic acid metabolic process,L-lactate dehydrogenase activity,extracellular exosome,oxidation-reduction process,cytoplasm,carbohydrate metabolic process
LCP1	GIYK01050795	Ssa#XM_014165132.1	ssa-miR-146a-5p	lymphocyte cytosolic protein 1 precursor	actin filament bundle assembly,calcium ion binding,actin filament binding
LCP1	GIYK01050793,GIYK01050790	Ssa#XM_014165132.1	ssa-miR-146a-5p		actin filament bundle assembly,calcium ion binding,actin filament binding
LCN1	GIYK01010351	Ssa#XM_014196198.1	ssa-miR-30a-1-2-5p	lipocalin-like	small molecule binding
LCAT	GIYK01056012	Ssa#XM_014125394.1	ssa-miR-193b-5p	phosphatidylcholine-sterol acyltransferase-like	O-acyltransferase activity,lipid metabolic process
LBH	GIYK01020120	Ssa#XM_014210997.1	ssa-miR-727a-3p,ssa-miR-8159-5p	protein LBH-like	embryonic viscerocranium morphogenesis,neural crest cell migration,regulation of transcription DNA-templated
LAPTM4B	GIYK01013634	Ssa#XM_014201298.1	ssa-miR-7132b-5p,ssa-miR-101a-3p,ssa-miR-7132a-5p	lysosomal-associated transmembrane protein 4B	integral component of membrane
LAMP3	GIYK01053358	Ssa#XM_014169386.1	ssa-miR-727a-3p		membrane
KRT18	GIYK01002475,GIYK01002474	Ssa#NM_001140503.1	ssa-miR-101a-3p,ssa-miR-499a-5p	keratin, type I cytoskeletal 18-like	structural molecule activity,intermediate filament
KRT13	GIYK01005801,GIYK01005803,GIYK01005802	Ssa#XM_014176451.1	ssa-miR-146b-3p,ssa-miR-193b-5p,ssa-miR-1778-3p	keratin, type I cytoskeletal 47 kDa-like,keratin, type I cytoskeletal 13-like	structural molecule activity,intermediate filament
KRT13	GIYK01005805,GIYK01005806	Ssa#XM_014176441.1	ssa-miR-7132b-5p,ssa-miR-146b-3p,ssa-miR-7132a-5p		structural molecule activity
KRT13	GIYK01063387	Ssa#XM_014176441.1	ssa-miR-8159-5p	keratin, type I cytoskeletal 13-like	structural molecule activity,intermediate filament
KRT13	GIYK01005804	Ssa#XM_014176441.1	ssa-miR-146b-3p	keratin, type I cytoskeletal 13-like	structural molecule activity,intermediate filament
KRT13	GIYK01005809,GIYK01005808,GIYK01005807,GIYK01065447	Ssa#XM_014176441.1	ssa-miR-146b-3p	keratin, type I cytoskeletal 13-like isoform X1,keratin, type I cytoskeletal 13-like	structural molecule activity,intermediate filament
KMT5C	GIYK01009033	Ssa#XM_014203305.1	ssa-miR-727a-3p,ssa-miR-101a-3p	histone-lysine N-methyltransferase KMT5C isoform X1	protein binding,histone methyltransferase activity (H4-K20 specific),histone H4-K20 trimethylation
KLHL4	GIYK01021715,GIYK01021714	Ssa#XM_014213291.1	ssa-miR-193b-5p	kelch-like protein 4 isoform X1	protein binding
KLHL24	GIYK01036230,GIYK01036228	Ssa#XM_014164332.1	ssa-miR-7132b-5p,ssa-miR-101a-3p,ssa-miR-7132a-5p	kelch-like protein 24	protein binding,regulation of kainate selective glutamate receptor activity
KLF11	GIYK01019583,GIYK01019582,GIYK01019584	Ssa#XM_014210229.1	ssa-let-7b-3p	Krueppel-like factor 11 isoform X1,Krueppel-like factor 11 isoform X2	nucleic acid binding
KIF20A	GIYK01010282	Ssa#XM_014214075.1	ssa-miR-727a-3p,ssa-miR-8159-5p,ssa-miR-7132a-5p,ssa-miR-146b-5p,ssa-miR-7132b-5p,ssa-miR-193b-5p	unnamed protein product	Golgi apparatus,microtubule,mitotic cytokinesis,microtubule binding,microtubule motor activity,microtubule-based movement,ATP binding
KIF20A	GIYK01010284	Ssa#XM_014214075.1	ssa-miR-8159-5p		Golgi apparatus,microtubule,mitotic cytokinesis,microtubule binding,microtubule motor activity,microtubule-based movement,ATP binding
KEL	GIYK01004132,GIYK01004130,GIYK01004126,GIYK01004122	Ssa#XM_014152565.1	ssa-miR-30e-5p,ssa-miR-8159-5p,ssa-miR-30a-1-2-5p	uncharacterized protein LOC112073657 isoform X3,kell blood group glycoprotein-like isoform X1	metalloendopeptidase activity,proteolysis
KEL	GIYK01004129,GIYK01004127,GIYK01004120	Ssa#XM_014152565.1	ssa-miR-8159-5p	kell blood group glycoprotein-like,kell blood group glycoprotein-like isoform X1	metalloendopeptidase activity,proteolysis,membrane,integral component of membrane
KDELR3	GIYK01008464	Ssa#XM_014193246.1	ssa-miR-124abcd-3p	ER lumen protein-retaining receptor 3	protein transport,protein retention in ER lumen,endoplasmic reticulum,ER retention sequence binding,endoplasmic reticulum membrane,integral component of membrane
KAT2B	GIYK01037331	Ssa#XM_014142909.1	ssa-miR-8159-5p	histone acetyltransferase KAT2B isoform X1	histone acetylation,regulation of transcription DNA-templated,protein binding,nucleus,histone acetyltransferase activity
KANSL3	GIYK01048225,GIYK01048224	Ssa#XM_014171982.1	ssa-miR-146b-3p	KAT8 regulatory NSL complex subunit 3 isoform X1
KANSL3	GIYK01054664,GIYK01054662,GIYK01054660,GIYK01054663,GIYK01054666,GIYK01054667,GIYK01054661,GIYK01054665	Ssa#XM_014171982.1	ssa-let-7b-3p	KAT8 regulatory NSL complex subunit 3-like isoform X1,KAT8 regulatory NSL complex subunit 3-like isoform X2
JUN	GIYK01024081	Ssa#XM_014216828.1	ssa-miR-1778-3p	Transcription factor AP-1	chromatin DNA binding,regulation of transcription DNA-templated,DNA-binding transcription factor activity,nucleus,cis-regulatory region sequence-specific DNA binding
JAM3	GIYK01011208	Ssa#XM_014197636.1	ssa-let-7b-3p,ssa-miR-124abcd-3p	junctional adhesion molecule C-like	myoblast fusion,bicellular tight junction,protein heterodimerization activity,desmosome,protein homodimerization activity,cell adhesion,plasma membrane,integral component of membrane
IVNS1ABP	GIYK01024500,GIYK01024504,GIYK01024502,GIYK01024501,GIYK01024495,GIYK01024498,GIYK01024497,GIYK01024503,GIYK01024496,GIYK01024499,GIYK01024494,GIYK01024505,GIYK01024492,GIYK01024493	Ssa#NM_001165379.1	ssa-miR-7132b-5p,ssa-miR-7132a-5p	influenza virus NS1A-binding protein	protein binding,Cul3-RING ubiquitin ligase complex,protein ubiquitination
ITPR3	GIYK01031821	Ssa#XM_014134557.1	ssa-miR-8159-5p	inositol 1,4,5-trisphosphate receptor type 3-like	calcium ion transmembrane transport,endoplasmic reticulum,inositol 145-trisphosphate-sensitive calcium-release channel activity,inositol 145 trisphosphate binding,integral component of membrane,inositol phosphate-mediated signaling
ITIH3	GIYK01051681,GIYK01051679,GIYK01051683,GIYK01051678	Ssa#XM_014166575.1	ssa-miR-727a-3p,ssa-miR-190b-5p,ssa-miR-1778-3p
itih2	GIYK01018195	Ssa#XM_014207873.1	ssa-miR-146b-3p,ssa-miR-1778-3p	inter-alpha-trypsin inhibitor heavy chain H2-like	hyaluronan metabolic process,serine-type endopeptidase inhibitor activity,negative regulation of endopeptidase activity
ITGB7	GIYK01030612,GIYK01030617,GIYK01030615	Ssa#XM_014133044.1	ssa-let-7b-3p,ssa-miR-1778-3p	integrin beta-7-like	,integrin complex,integrin-mediated signaling pathway,cell-matrix adhesion,signaling receptor activity
ITGB7	GIYK01030613,GIYK01030614,GIYK01030616,GIYK01030611	Ssa#XM_014133044.1	ssa-let-7b-3p	integrin beta-7-like,integrin beta-7-like isoform X1	signaling receptor activity,integrin complex,integrin-mediated signaling pathway,cell-matrix adhesion
ITGB3	GIYK01047020	Ssa#XM_014214075.1	ssa-let-7b-3p,ssa-miR-1778-3p	integrin beta-3	platelet aggregation,integrin binding,integrin complex,integrin-mediated signaling pathway
ITGB3	GIYK01008128,GIYK01008129	Ssa#XM_014192833.1	ssa-let-7b-3p,ssa-miR-190b-5p	integrin beta-3-like	platelet aggregation,integrin binding,integrin complex,integrin-mediated signaling pathway
ITGB3	GIYK01047023,GIYK01047021,GIYK01047019	Ssa#XM_014214075.1	ssa-let-7b-3p	integrin beta-3-like isoform X1,integrin beta-3-like isoform X2	platelet aggregation,integrin binding,integrin complex,integrin-mediated signaling pathway
itgav	GIYK01051126	Ssa#XM_014153685.1	ssa-miR-30a-3-4-5p,ssa-miR-30a-1-2-5p		integrin complex,cell adhesion
ITGAL	GIYK01005727	Ssa#XM_014200937.1	ssa-miR-124abcd-3p	integrin alpha-L-like	integrin complex,integrin-mediated signaling pathway,cell adhesion
ITGAE	GIYK01022642	Ssa#XM_014214327.1	ssa-miR-727a-3p	integrin alpha-E	integrin complex,integrin-mediated signaling pathway,cell adhesion
ITGA6	GIYK01063951	Ssa#XM_014198013.1	ssa-let-7b-3p,ssa-miR-193b-5p		integrin complex,cell adhesion
ITGA4	GIYK01042340,GIYK01042334,GIYK01042352,GIYK01042353,GIYK01042348,GIYK01042354,GIYK01042337,GIYK01042338,GIYK01042339,GIYK01042346,GIYK01042351,GIYK01042335,GIYK01042343,GIYK01042341,GIYK01042356,GIYK01042345,GIYK01042336,GIYK01042344,GIYK01042350,GIYK01042355,GIYK01042347	Ssa#XM_014151367.1	ssa-miR-124abcd-3p,ssa-miR-101a-3p,ssa-miR-193b-5p	integrin alpha-4 isoform X4,integrin alpha-4-like,integrin alpha-4-like isoform X2	,integrin complex,integrin-mediated signaling pathway,cell adhesion
ITGA4	GIYK01042349	Ssa#XM_014151367.1	ssa-miR-124abcd-3p	integrin alpha-4-like	integrin complex,integrin-mediated signaling pathway,cell adhesion
ISM1	GIYK01046311	Ssa#XM_014180452.1	ssa-miR-727a-3p	isthmin-1 isoform X2
IRX3	GIYK01027194,GIYK01057447,GIYK01027192	Ssa#XM_014127325.1	ssa-miR-727a-3p,ssa-miR-124abcd-3p	iroquois-class homeodomain protein irx-3-like	regulation of transcription DNA-templated,gastrulation,endocrine pancreas development,nucleus,sequence-specific DNA binding
IRF4	GIYK01038772	Ssa#XM_014145471.1	ssa-miR-1778-3p	interferon regulatory factor 4-like isoform X1	DNA-binding transcription factor activity,protein binding,regulation of transcription DNA-templated,transcription regulatory region sequence-specific DNA binding
IRF4	GIYK01038773	Ssa#XM_014145471.1	ssa-miR-1778-3p	unnamed protein product	DNA-binding transcription factor activity,protein binding,regulation of transcription DNA-templated,transcription regulatory region sequence-specific DNA binding
irf-1	GIYK01033457,GIYK01033460,GIYK01033458	Ssa#NM_001252361.1	ssa-miR-499a-5p	Interferon regulatory factor 1,interferon regulatory factor 1-like	response to peptide hormone,positive regulation of gene expression,regulation of transcription DNA-templated,negative regulation of cell population proliferation,regulation of immune response,DNA-binding transcription factor activity,transcription regulatory region sequence-specific DNA binding,regulation of defense response to virus,nucleus,apoptotic process
IRF-1	GIYK01011528,GIYK01011523,GIYK01011522,GIYK01011526,GIYK01011525,GIYK01011521,GIYK01011527,GIYK01011524	Ssa#TC110167	ssa-miR-7132b-5p,ssa-miR-499a-5p,ssa-miR-7132a-5p	interferon regulatory factor 1-like,interferon regulatory factor 1	response to peptide hormone,positive regulation of gene expression,regulation of transcription DNA-templated,negative regulation of cell population proliferation,regulation of immune response,DNA-binding transcription factor activity,transcription regulatory region sequence-specific DNA binding,regulation of defense response to virus,nucleus,apoptotic process
IRF-1	GIYK01011529	Ssa#TC110167	ssa-miR-7132b-5p,ssa-miR-499a-5p,ssa-miR-7132a-5p		negative regulation of cell population proliferation,regulation of immune response,DNA-binding transcription factor activity,transcription regulatory region sequence-specific DNA binding,regulation of transcription DNA-templated,apoptotic process
INSIG1	GIYK01061985	Ssa#XM_014157598.1	ssa-miR-7132b-5p,ssa-miR-7132a-5p	insulin-induced gene 1 protein	endoplasmic reticulum,endoplasmic reticulum membrane,integral component of membrane,cholesterol metabolic process
INPPL1	GIYK01020978,GIYK01020976,GIYK01020977,GIYK01020979	Ssa#XM_014212264.1	ssa-miR-727a-3p,ssa-miR-30a-1-2-5p,ssa-miR-1778-3p,ssa-let-7b-3p,ssa-miR-124abcd-3p,ssa-miR-190b-5p	phosphatidylinositol 3,4,5-trisphosphate 5-phosphatase 2B,phosphatidylinositol 3,4,5-trisphosphate 5-phosphatase 2B-like	,protein binding,hydrolase activity,phosphatidylinositol dephosphorylation
INPPL1	GIYK01020980	Ssa#XM_014212264.1	ssa-miR-30a-1-2-5p,ssa-miR-1778-3p	phosphatidylinositol 3,4,5-trisphosphate 5-phosphatase 2B-like isoform X2	phosphatidylinositol dephosphorylation,protein binding,hydrolase activity
INPP5D	GIYK01063717	Ssa#XM_014189599.1	ssa-miR-7132b-5p,ssa-miR-124abcd-3p,ssa-miR-8159-5p,ssa-miR-7132a-5p	phosphatidylinositol 3,4,5-trisphosphate 5-phosphatase 1-like
IL6ST	GIYK01014558,GIYK01014562,GIYK01014553,GIYK01014560	Ssa#XM_014202802.1	ssa-miR-727a-3p,ssa-miR-1778-3p	prolactin receptor-like,unnamed protein product	protein binding
IL22RA2	GIYK01059718	Ssa#XM_014178970.1	ssa-let-7b-3p,ssa-miR-146b-3p,ssa-miR-1778-3p	interleukin-22 receptor subunit alpha-2-like	protein binding
IL20RA	GIYK01038097,GIYK01038098,GIYK01038099,GIYK01016386,GIYK01016385	Ssa#XM_014144367.1,Ssa#XM_014205104.1	ssa-miR-30a-3-4-5p,ssa-miR-8159-5p,ssa-miR-30a-1-2-5p,ssa-miR-30e-5p,ssa-miR-101a-3p	interleukin-20 receptor subunit alpha isoform X2,interleukin-20 receptor subunit alpha isoform X1,interleukin-20 receptor subunit alpha-like	integral component of membrane,protein binding
IL12RB2	GIYK01024060	Ssa#XM_014132180.1	ssa-miR-193b-5p	interleukin-12 receptor subunit beta-2-like	integral component of membrane,protein binding
IKZF4	GIYK01051918,GIYK01051920,GIYK01051919	Ssa#XM_014167143.1	ssa-miR-727a-3p,ssa-miR-8159-5p,ssa-miR-146a-5p,ssa-miR-146b-5p,ssa-miR-124abcd-3p,ssa-miR-101a-3p
ikbkb	GIYK01048565	Ssa#XM_014193472.1	ssa-miR-8159-5p	inhibitor of nuclear factor kappa-B kinase subunit beta-like	protein phosphorylation,protein binding,ATP binding,protein kinase activity
IGSF3	GIYK01050650	Ssa#XM_014174111.1	ssa-miR-146b-3p,ssa-miR-190b-5p,ssa-miR-1778-3p	immunoglobulin superfamily member 3-like	integral component of membrane
IGLV3-21	GIYK01061316,GIYK01061317,GIYK01061314,GIYK01061315	Ssa#XM_014202526.1	ssa-miR-146b-5p,ssa-miR-8159-5p,ssa-miR-146a-5p,ssa-miR-194b-5p	immunoglobulin light chain 2 variable region,Immunoglobulin lambda variable 3-21
IGLV3-21	GIYK01065002,GIYK01065004	Ssa#XM_014202526.1	ssa-miR-146b-5p,ssa-miR-8159-5p,ssa-miR-146a-5p	Immunoglobulin lambda variable 3-21,unnamed protein product
IGLV3-21	GIYK01014394	Ssa#XM_014202526.1	ssa-miR-8159-5p	Immunoglobulin lambda variable 3-21
IGFBP1	GIYK01035560	Ssa#XM_014202048.1	ssa-miR-146b-5p,ssa-miR-190b-5p,ssa-miR-146a-5p
IFNAR1	GIYK01050362,GIYK01050366,GIYK01050364	Ssa#XM_014164332.1	ssa-let-7b-3p,ssa-miR-101a-3p	interferon alpha/beta receptor 1a-like isoform X1	integral component of membrane,protein binding
IFNAR1	GIYK01050363	Ssa#XM_014164332.1	ssa-let-7b-3p,ssa-miR-101a-3p		protein binding
IFNAR1	GIYK01050365	Ssa#XM_014164332.1	ssa-let-7b-3p,ssa-miR-101a-3p	interferon alpha/beta receptor 1a-like isoform X1	integral component of membrane,protein binding
IFNAR1	GIYK01063908	Ssa#XM_014164332.1	ssa-let-7b-3p,ssa-miR-101a-3p	interferon alpha/beta receptor 1a-like	integral component of membrane,protein binding,type I interferon signaling pathway
IFI44	GIYK01065181	Ssa#NM_001146354.1	ssa-miR-1778-3p	interferon-induced protein 44-like	GTP binding
ICAM1	GIYK01013764,GIYK01013769	Ssa#XM_014133010.1	ssa-miR-727a-3p,ssa-miR-8159-5p,ssa-miR-7132a-5p,ssa-miR-1778-3p,ssa-let-7b-3p,ssa-miR-124abcd-3p,ssa-miR-101a-3p,ssa-miR-7132b-5p	intercellular adhesion molecule 1-like isoform X2	,ion channel regulator activity,cell-cell adhesion,regulation of ion transport,integral component of membrane
ICAM1	GIYK01008597	Ssa#KSS1993	ssa-miR-101a-3p	vascular cell adhesion protein 1-like	integral component of membrane,cell-cell adhesion
HSP90AA1	GIYK01038510,GIYK01038509	Ssa#NM_001173702.1	ssa-miR-8159-5p	Heat shock protein HSP 90-alpha	unfolded protein binding,ATP binding,protein folding
HSD3B7	GIYK01009000	Ssa#XM_014214075.1	ssa-miR-727a-3p	3 beta-hydroxysteroid dehydrogenase type 7-like	integral component of membrane,steroid biosynthetic process,oxidation-reduction process,3-beta-hydroxy-delta5-steroid dehydrogenase activity
HSD17B3	GIYK01054187	Ssa#XM_014171038.1	ssa-miR-101a-3p	testosterone 17-beta-dehydrogenase 3-like isoform X3	testosterone 17-beta-dehydrogenase (NADP+) activity,testosterone biosynthetic process,male genitalia development
HSD17B3	GIYK01054188	Ssa#XM_014171038.1	ssa-miR-101a-3p	testosterone 17-beta-dehydrogenase 3-like isoform X1	androgen biosynthetic process,endoplasmic reticulum,testosterone 17-beta-dehydrogenase (NADP+) activity,testosterone biosynthetic process,male genitalia development,oxidation-reduction process,integral component of membrane
HSD17B2	GIYK01026024,GIYK01026022,GIYK01026023	Ssa#XM_014125589.1	ssa-miR-146b-3p	estradiol 17-beta-dehydrogenase 2 isoform X2,estradiol 17-beta-dehydrogenase 2 isoform X1	integral component of membrane,oxidoreductase activity,oxidation-reduction process
HS2ST1	GIYK01035024	Ssa#XM_014201118.1	ssa-miR-30e-5p,ssa-miR-30a-1-2-5p,ssa-miR-30a-3-4-5p,ssa-miR-1778-3p	Heparan sulfate 2-O-sulfotransferase 1	regulation of cell-cell adhesion mediated by cadherin,regulation of canonical Wnt signaling pathway,epiboly involved in gastrulation with mouth forming second,integral component of membrane,heparan sulfate sulfotransferase activity
HOMEZ	GIYK01035963	Ssa#NM_001146560.1	ssa-miR-101a-3p,ssa-miR-499a-5p,ssa-miR-1778-3p	homeobox and leucine zipper protein Homez-like	nucleus,DNA binding
homer3	GIYK01041266	Ssa#XM_014149365.1	ssa-miR-8159-5p,ssa-miR-7132a-5p	homer protein homolog 3-like isoform X1
hoga1	GIYK01006216,GIYK01006217	Ssa#XM_014182528.1	ssa-miR-1778-3p	4-hydroxy-2-oxoglutarate aldolase, mitochondrial	lyase activity
HNRNPH1	GIYK01021576,GIYK01021580,GIYK01021581,GIYK01021575,GIYK01021577	Ssa#XM_014213037.1	ssa-miR-146b-5p,ssa-miR-146a-5p	heterogeneous nuclear ribonucleoprotein H-like isoform X1	RNA binding,nucleic acid binding
HNF1B	GIYK01057011,GIYK01057076,GIYK01057079,GIYK01057078,GIYK01057080,GIYK01057012,GIYK01057077,GIYK01057075	Ssa#XM_014175609.1	ssa-miR-101a-3p,ssa-miR-194b-5p	hepatocyte nuclear factor 4-beta-like isoform X1,hepatocyte nuclear factor 4-beta-like isoform X2	steroid hormone receptor activity,regulation of transcription DNA-templated,DNA-binding transcription factor activity,steroid hormone mediated signaling pathway,zinc ion binding,host cell nucleus,nucleus,sequence-specific DNA binding
HMCN2	GIYK01013679,GIYK01013666,GIYK01013667	Ssa#XM_014201348.1,Ssa#XM_014201349.1	ssa-miR-8159-5p,ssa-miR-1778-3p	hemicentin-2-like isoform X1
HMCN1	GIYK01004487,GIYK01004486,GIYK01004489	Ssa#XM_014157764.1	ssa-miR-1778-3p	hemicentin-1-like isoform X3,hemicentin-2-like
HMCN1	GIYK01065343,GIYK01065349,GIYK01065342,GIYK01065341,GIYK01065344,GIYK01065350,GIYK01065339,GIYK01065347,GIYK01065346,GIYK01065345	Ssa#XM_014157764.1	ssa-miR-1778-3p	hemicentin-1-like isoform X2,hemicentin-1-like isoform X1
HMCN1	GIYK01062105,GIYK01062104	Ssa#XM_014201349.1	ssa-miR-1778-3p	hemicentin-1-like isoform X1
HLF	GIYK01008907,GIYK01008909,GIYK01014990,GIYK01014989,GIYK01008908,GIYK01014992	Ssa#NM_001173748.1	ssa-miR-8159-5p,ssa-let-7b-3p,ssa-miR-124abcd-3p,ssa-miR-101a-3p,ssa-miR-193b-5p	hepatic leukemia factor-like	DNA-binding transcription factor activity,nucleus,DNA binding,regulation of transcription by RNA polymerase II
HLF	GIYK01014991	Ssa#NM_001173748.1	ssa-miR-8159-5p,ssa-let-7b-3p,ssa-miR-124abcd-3p,ssa-miR-101a-3p,ssa-miR-193b-5p
HIGD1A	GIYK01035677,GIYK01035676,GIYK01035675	Ssa#XM_014140575.1	ssa-miR-124abcd-3p	HIG1 domain family member 1A, mitochondrial	integral component of membrane
HGF	GIYK01065713,GIYK01065714,GIYK01062720	Ssa#XM_014153787.1	ssa-miR-124abcd-3p,ssa-miR-499a-5p,ssa-miR-190b-5p	hepatocyte growth factor-like	proteolysis,cerebellar granule cell differentiation,growth factor activity,signal transduction,neuron migration,serine-type endopeptidase activity
HEXD	GIYK01059341	Ssa#XM_014214075.1	ssa-miR-101a-3p,ssa-miR-193b-5p	hexosaminidase D	hexosaminidase activity,carbohydrate metabolic process
HEXD	GIYK01059343	Ssa#XM_014214075.1	ssa-miR-727a-3p,ssa-miR-124abcd-3p,ssa-miR-101a-3p,ssa-miR-193b-5p		hexosaminidase activity
HELQ	GIYK01002703	Ssa#XM_014156440.1	ssa-miR-146b-3p	helicase POLQ-like isoform X1	helicase activity,ATP binding,nucleic acid binding
hectd2	GIYK01046541,GIYK01046542	Ssa#NM_001140697.2	ssa-miR-101a-3p	probable E3 ubiquitin-protein ligase HECTD2 isoform X1,probable E3 ubiquitin-protein ligase HECTD2 isoform X2	ubiquitin-protein transferase activity,protein ubiquitination
HEATR1	GIYK01046581,GIYK01046580	Ssa#XM_014214075.1	ssa-miR-1778-3p
HCLS1	GIYK01018470	Ssa#XM_014130650.1	ssa-miR-101a-3p,ssa-miR-7132a-5p	hematopoietic lineage cell-specific protein-like isoform X2	actin filament polymerization,actin binding
HCLS1	GIYK01018480,GIYK01018472	Ssa#XM_014130650.1	ssa-miR-146b-5p,ssa-miR-146a-5p		actin filament polymerization,actin binding
hapln1	GIYK01027636,GIYK01027635	Ssa#XM_014164332.1	ssa-miR-8159-5p,ssa-miR-101a-3p,ssa-miR-1778-3p	hyaluronan and proteoglycan link protein 1	cell adhesion,hyaluronic acid binding
H6PD	GIYK01051341,GIYK01051340,GIYK01051342,GIYK01051345,GIYK01051343,GIYK01051344	Ssa#XM_014166169.1	ssa-miR-727a-3p,ssa-miR-1778-3p	GDH/6PGL endoplasmic bifunctional protein-like	6-phosphogluconolactonase activity,pentose-phosphate shunt,glucose-6-phosphate dehydrogenase activity,glucose metabolic process,NADP binding
GTF2F1	GIYK01014800	Ssa#XM_014194361.1	ssa-miR-727a-3p,ssa-miR-146b-3p	general transcription factor IIF subunit 1	positive regulation of transcription elongation from RNA polymerase II promoter,nucleus,transcription initiation from RNA polymerase II promoter,DNA binding
GSTP1	GIYK01012218	Ssa#XM_014199302.1	ssa-miR-124abcd-3p	glutathione S-transferase P	glutathione transferase activity,ciliary plasm,dendritic knob,protein binding,perinuclear region of cytoplasm,sensory dendrite
GSN	GIYK01018294,GIYK01018292,GIYK01018296,GIYK01018291	Ssa#XM_014208115.1	ssa-miR-727a-3p,ssa-miR-1778-3p	Gsna protein	calcium ion binding,actin filament binding,barbed-end actin filament capping,phosphatidylinositol-45-bisphosphate binding,actin nucleation,actin filament severing,actin cytoskeleton,cytoplasm,cell projection assembly,central nervous system development,extracellular space
GSN	GIYK01018295	Ssa#XM_014208115.1	ssa-miR-727a-3p,ssa-miR-1778-3p		calcium ion binding,actin filament binding,actin nucleation,actin filament severing,barbed-end actin filament capping
GSAP	GIYK01066405,GIYK01066396,GIYK01066400,GIYK01066403,GIYK01066399,GIYK01066404,GIYK01066397,GIYK01066401,GIYK01066394,GIYK01066392	Ssa#XM_014153663.1	ssa-miR-146b-5p,ssa-miR-146a-5p,ssa-miR-30a-1-2-5p,ssa-miR-30a-3-4-5p	gamma-secretase-activating protein-like isoform X7,gamma-secretase-activating protein-like,gamma-secretase-activating protein-like isoform X9,gamma-secretase-activating protein isoform X2
GSAP	GIYK01066408,GIYK01066409,GIYK01066407,GIYK01066406,GIYK01066410	Ssa#XM_014153663.1	ssa-miR-146b-5p,ssa-miR-146a-5p,ssa-miR-30a-1-2-5p,ssa-miR-30a-3-4-5p
GRB14	GIYK01055609,GIYK01055612,GIYK01055611,GIYK01055610	Ssa#XM_014173169.1	ssa-let-7b-3p,ssa-miR-124abcd-3p,ssa-miR-101a-3p	growth factor receptor-bound protein 14-like isoform X3,growth factor receptor-bound protein 14 isoform X1,growth factor receptor-bound protein 14-like isoform X4	signal transduction
GPRC6A	GIYK01065365	Ssa#XM_014191574.1	ssa-miR-124abcd-3p	G-protein coupled receptor family C group 6 member A-like	G protein-coupled receptor signaling pathway,G protein-coupled receptor activity,integral component of membrane
GPRC6A	GIYK01004537	Ssa#XM_014191574.1	ssa-miR-30e-5p,ssa-miR-30a-1-2-5p	G-protein coupled receptor family C group 6 member A-like	G protein-coupled receptor signaling pathway,G protein-coupled receptor activity,integral component of membrane,plasma membrane
GPR31	GIYK01038129	Ssa#XM_014144435.1	ssa-miR-499a-5p	12-(S)-hydroxy-5,8,10,14-eicosatetraenoic acid receptor-like	G protein-coupled receptor signaling pathway,G protein-coupled receptor activity,integral component of membrane
GPR182	GIYK01032924,GIYK01032925	Ssa#XM_014135945.1	ssa-miR-8159-5p,ssa-miR-194b-5p	G-protein coupled receptor 182-like	G protein-coupled receptor signaling pathway,G protein-coupled receptor activity,integral component of membrane
gpr160	GIYK01038997	Ssa#XM_014146183.1	ssa-miR-194b-5p	probable G-protein coupled receptor 160	integral component of membrane
GPR148	GIYK01017455,GIYK01017453,GIYK01017454	Ssa#XM_014164332.1	ssa-miR-727a-3p	probable G-protein coupled receptor 148 isoform X1	G protein-coupled receptor signaling pathway,G protein-coupled receptor activity,integral component of membrane
GPNMB	GIYK01037358,GIYK01037360,GIYK01037356,GIYK01037357	Ssa#NM_001173742.1	ssa-miR-7132b-5p,ssa-miR-7132a-5p	protein QNR-71-like	integral component of membrane
GPC4	GIYK01021568,GIYK01021567	Ssa#XM_014165815.1	ssa-miR-124abcd-3p	glypican-4-like isoform X2	anchored component of plasma membrane,collagen-containing extracellular matrix,regulation of signal transduction
GON4L	GIYK01004634	Ssa#XM_014161266.1	ssa-miR-7132b-5p,ssa-miR-7132a-5p,ssa-miR-1778-3p
GNA14	GIYK01034595	Ssa#XM_014138624.1	ssa-miR-190b-5p	guanine nucleotide-binding protein subunit alpha-14-like	GTPase activity,G protein-coupled receptor signaling pathway,G protein-coupled receptor binding,G-protein beta/gamma-subunit complex binding,GTP binding
GNA14	GIYK01034596,GIYK01034599,GIYK01034602,GIYK01034597,GIYK01034601	Ssa#XM_014138624.1	ssa-miR-146b-3p	guanine nucleotide-binding protein subunit alpha-14-like	GTPase activity,G protein-coupled receptor signaling pathway,G protein-coupled receptor binding,G-protein beta/gamma-subunit complex binding,GTP binding
GMPR	GIYK01066285,GIYK01066286	Ssa#XM_014202240.1	ssa-miR-146b-3p,ssa-miR-190b-5p	GMP reductase 1	GMP reductase activity,purine nucleobase metabolic process,GMP reductase complex,metal ion binding,oxidation-reduction process,purine nucleotide metabolic process
GM2A	GIYK01021702,GIYK01021700,GIYK01021701	Ssa#XM_014213262.1	ssa-miR-101a-3p,ssa-miR-499a-5p	ganglioside GM2 activator-like	enzyme activator activity,ganglioside catabolic process,positive regulation of catalytic activity
GLUL	GIYK01024266	Ssa#XM_014123138.1	ssa-miR-101a-3p	glutamine synthetase	glutamine biosynthetic process,ATP binding,response to food,glutamate-ammonia ligase activity
GLUD1	GIYK01063799,GIYK01063800,GIYK01044455,GIYK01063803,GIYK01063801,GIYK01044456,GIYK01063797,GIYK01063798	Ssa#XM_014201374.1	ssa-miR-30a-3-4-5p,ssa-miR-8159-5p,ssa-miR-30a-1-2-5p,ssa-miR-194b-5p,ssa-miR-30e-5p,ssa-miR-190b-5p	glutamate dehydrogenase, mitochondrial-like	glutamate dehydrogenase (NAD+) activity,mitochondrion,cellular amino acid metabolic process,glutamate dehydrogenase [NAD(P)+] activity,response to food,oxidation-reduction process,glutamate catabolic process,nucleotide binding
GLUD1	GIYK01063802	Ssa#XM_014201374.1	ssa-miR-30e-5p,ssa-miR-190b-5p,ssa-miR-30a-1-2-5p,ssa-miR-30a-3-4-5p		cellular amino acid metabolic process,oxidation-reduction process,oxidoreductase activity acting on the CH-NH2 group of donors NAD or NADP as acceptor
GLUD1	GIYK01044457	Ssa#XM_014201374.1	ssa-miR-8159-5p,ssa-miR-194b-5p	glutamate dehydrogenase	cellular amino acid metabolic process,glutamate dehydrogenase [NAD(P)+] activity,response to food,nucleotide binding,oxidation-reduction process
GLB1	GIYK01022832	Ssa#XM_014128697.1	ssa-miR-124abcd-3p,ssa-miR-101a-3p	beta-galactosidase-1-like protein 2	carbohydrate metabolic process,beta-galactosidase activity
GJA1	GIYK01016402,GIYK01038110	Ssa#XM_014205120.1	ssa-let-7b-3p,ssa-miR-101a-3p	gap junction alpha-1 protein	cell-cell signaling,connexin complex,transmembrane transport,integral component of membrane,transmembrane transporter activity,heart development
GINS4	GIYK01054612	Ssa#NM_001141540.1	ssa-miR-1778-3p	DNA replication complex GINS protein SLD5	DNA-dependent DNA replication,nucleus
GHR	GIYK01003123,GIYK01003117,GIYK01003116,GIYK01003121,GIYK01003120,GIYK01003122,GIYK01003114,GIYK01003119,GIYK01003115,GIYK01003118,GIYK01003113	Ssa#NM_001123576.1	ssa-miR-30e-5p,ssa-miR-7132b-5p,ssa-miR-7132a-5p,ssa-miR-30a-1-2-5p	growth hormone receptor-like isoform X1	response to salt,growth hormone receptor activity,response to estradiol,plasma membrane,integral component of membrane,peptide hormone binding,protein binding,response to growth hormone,cytokine-mediated signaling pathway,extracellular space
GDPD1	GIYK01048910,GIYK01048909	Ssa#XM_014161986.1	ssa-miR-146b-3p,ssa-miR-8159-5p	lysophospholipase D GDPD1	integral component of membrane,phosphoric diester hydrolase activity,lipid metabolic process
GDPD1	GIYK01048912,GIYK01048911,GIYK01048913	Ssa#XM_014161986.1	ssa-miR-146b-3p,ssa-miR-8159-5p,ssa-miR-193b-5p	lysophospholipase D GDPD1-like	phosphoric diester hydrolase activity,lipid metabolic process
GCK	GIYK01017290	Ssa#XM_014155632.1	ssa-miR-727a-3p	mitogen-activated protein kinase kinase kinase kinase 2-like isoform X2	activation of MAPKKK activity,ATP binding,MAP kinase kinase kinase kinase activity
GCK	GIYK01048778	Ssa#XM_014161795.1	ssa-miR-101a-3p	glucokinase-like	glucose 6-phosphate metabolic process,positive regulation of insulin secretion,carbohydrate phosphorylation,glucose binding,glycolytic process,cellular glucose homeostasis,glucokinase activity,ATP binding
GCK	GIYK01048779	Ssa#XM_014161795.1	ssa-miR-101a-3p	glucokinase-like isoform X2	glucose 6-phosphate metabolic process,positive regulation of insulin secretion,response to insulin,negative regulation of gluconeogenesis,carbohydrate phosphorylation,glucose binding,glycolytic process,cellular glucose homeostasis,glucokinase activity,positive regulation of glycogen biosynthetic process,ATP binding,detection of glucose
GCDH	GIYK01029086	Ssa#XM_014130714.1	ssa-let-7b-3p	glutaryl-CoA dehydrogenase, mitochondrial-like	flavin adenine dinucleotide binding,oxidation-reduction process,acyl-CoA dehydrogenase activity
GBGT1	GIYK01011726,GIYK01011729,GIYK01011725,GIYK01011724	Ssa#KSS1993	ssa-miR-101a-3p	globoside alpha-1,3-N-acetylgalactosaminyltransferase 1-like	integral component of membrane,transferase activity transferring hexosyl groups,carbohydrate metabolic process
GBGT1	GIYK01011723,GIYK01011728,GIYK01011730	Ssa#KSS1993	ssa-miR-101a-3p	globoside alpha-1,3-N-acetylgalactosaminyltransferase 1-like,globoside alpha-1,3-N-acetylgalactosaminyltransferase 1-like isoform X3	membrane,transferase activity transferring hexosyl groups,carbohydrate metabolic process
GATD3A	GIYK01022917,GIYK01022919,GIYK01022920,GIYK01022916,GIYK01022918	Ssa#XM_014213380.1	ssa-miR-101a-3p	ES1 protein homolog, mitochondrial-like,glutamine amidotransferase-like class 1 domain-containing protein 3A, mitochondrial
GATD3A	GIYK01021795	Ssa#XM_014213380.1	ssa-miR-1778-3p
GAPDH	GIYK01004144	Ssa#XM_014152701.1	ssa-miR-146b-5p,ssa-miR-193b-5p	glyceraldehyde-3-phosphate dehydrogenase-like	oxidoreductase activity acting on the aldehyde or oxo group of donors NAD or NADP as acceptor,oxidation-reduction process
GAPDH	GIYK01004199,GIYK01004202,GIYK01004145,GIYK01004204,GIYK01004201,GIYK01004147	Ssa#XM_014152701.1	ssa-miR-146b-5p,ssa-miR-193b-5p	glyceraldehyde-3-phosphate dehydrogenase	NAD binding,glyceraldehyde-3-phosphate dehydrogenase (NAD+) (phosphorylating) activity,glycolytic process,oxidation-reduction process,cytoplasm,glucose metabolic process,NADP binding
GAPDH	GIYK01004203,GIYK01004146	Ssa#XM_014152701.1	ssa-miR-193b-5p	glyceraldehyde-3-phosphate dehydrogenase	NAD binding,glycolytic process,oxidation-reduction process,cytoplasm,NADP binding,oxidoreductase activity acting on the aldehyde or oxo group of donors NAD or NADP as acceptor
GAPDH	GIYK01004200	Ssa#XM_014152701.1	ssa-miR-193b-5p	glyceraldehyde 3-phosphate dehydrogenase protein	oxidoreductase activity acting on the aldehyde or oxo group of donors NAD or NADP as acceptor,oxidation-reduction process
GAPDH	GIYK01013730	Ssa#XM_014133010.1	ssa-miR-194b-5p	glyceraldehyde-3-phosphate dehydrogenase	peptidyl-cysteine S-nitrosylase activity,NAD binding,microtubule cytoskeleton,glyceraldehyde-3-phosphate dehydrogenase (NAD+) (phosphorylating) activity,microtubule binding,neuron apoptotic process,glycolytic process,oxidation-reduction process,microtubule cytoskeleton organization,glucose metabolic process,protein stabilization,cytosol,nucleus,NADP binding,peptidyl-cysteine S-trans-nitrosylation
GAN	GIYK01040815	Ssa#XM_014214566.1	ssa-miR-124abcd-3p,ssa-miR-8159-5p	gigaxonin-like	protein binding,cytoskeleton organization
GALC	GIYK01000972,GIYK01000974,GIYK01000973	Ssa#NM_001140260.1	ssa-miR-8159-5p		galactosylceramidase activity,galactosylceramide catabolic process
GADD45B	GIYK01041301,GIYK01023328,GIYK01023327	Ssa#XM_014149394.1,Ssa#XM_014216042.1	ssa-miR-146b-5p,ssa-miR-146a-5p,ssa-miR-1778-3p	growth arrest and DNA damage-inducible protein GADD45 beta-like	response to cadmium ion,regulation of cell cycle,response to methylmercury,somitogenesis,nucleus
GADD45B	GIYK01023329	Ssa#XM_014216042.1	ssa-miR-1778-3p		regulation of cell cycle,nucleus
GAD1	GIYK01035446	Ssa#XM_014140427.1	ssa-miR-101a-3p		carboxylic acid metabolic process,carboxy-lyase activity,pyridoxal phosphate binding
GAB1	GIYK01062307	Ssa#XM_014205669.1	ssa-let-7b-3p,ssa-miR-7132b-5p,ssa-miR-7132a-5p
FZD9	GIYK01049252	Ssa#XM_014213868.1	ssa-miR-124abcd-3p	frizzled-9-like	Wnt signaling pathway,transmembrane signaling receptor activity,integral component of membrane,protein binding,multicellular organism development
fzd5	GIYK01050932	Ssa#XM_014165437.1	ssa-miR-146a-5p,ssa-miR-1778-3p,ssa-miR-7132a-5p,ssa-miR-146b-5p,ssa-miR-7132b-5p	frizzled-5-like	liver development,camera-type eye development,Wnt-activated receptor activity,integral component of membrane,protein binding,negative regulation of canonical Wnt signaling pathway,swim bladder development,non-canonical Wnt signaling pathway
FURIN	GIYK01026983,GIYK01026995,GIYK01026981,GIYK01026988	Ssa#XM_014127008.1	ssa-miR-727a-3p	LOW QUALITY PROTEIN: furin-like,unnamed protein product, partial	,proteolysis,serine-type endopeptidase activity
FURIN	GIYK01026986,GIYK01026987,GIYK01026978	Ssa#XM_014127008.1	ssa-miR-727a-3p	furin-1-like	determination of left/right asymmetry in lateral mesoderm,proteolysis,heart jogging,heart looping,embryonic viscerocranium morphogenesis,response to bacterium,determination of digestive tract left/right asymmetry,fin morphogenesis,cartilage morphogenesis,integral component of membrane,serine-type endopeptidase activity
FURIN	GIYK01026977,GIYK01069534,GIYK01026980	Ssa#XM_014127008.1	ssa-miR-727a-3p	furin-1-like	determination of left/right asymmetry in lateral mesoderm,proteolysis,heart jogging,heart looping,embryonic viscerocranium morphogenesis,response to bacterium,nucleic acid binding,determination of digestive tract left/right asymmetry,fin morphogenesis,cartilage morphogenesis,integral component of membrane,serine-type endopeptidase activity
FURIN	GIYK01026992	Ssa#XM_014127008.1	ssa-miR-727a-3p	furin isoform X2	integral component of membrane,proteolysis,serine-type endopeptidase activity
FUCA1	GIYK01037444	Ssa#XM_014182096.1	ssa-miR-124abcd-3p	tissue alpha-L-fucosidase-like	alpha-L-fucosidase activity,fucose metabolic process
frrs1	GIYK01045598,GIYK01045596,GIYK01045599,GIYK01045597	Ssa#XM_014156621.1	ssa-miR-101a-3p	putative ferric-chelate reductase 1,putative ferric-chelate reductase 1 isoform X1
FRRS1	GIYK01035820	Ssa#XM_014200468.1	ssa-miR-194b-5p	putative ferric-chelate reductase 1
FRMD4B	GIYK01051500,GIYK01051503,GIYK01051510,GIYK01051501,GIYK01051509,GIYK01051505	Ssa#XM_014166403.1	ssa-miR-146b-5p,ssa-miR-124abcd-3p	FERM domain-containing protein 4B-like isoform X1,FERM domain-containing protein 4B-like isoform X4	,cytoskeletal protein binding,cytoskeleton
FRK	GIYK01016256	Ssa#XM_014204999.1	ssa-let-7b-3p	tyrosine-protein kinase SRK2-like	peptidyl-tyrosine phosphorylation,protein binding,ATP binding,non-membrane spanning protein tyrosine kinase activity
FOXQ1	GIYK01007181,GIYK01007182,GIYK01007183,GIYK01007180	Ssa#XM_014191041.1	ssa-miR-124abcd-3p,ssa-miR-190b-5p	forkhead box protein Q1-like	DNA-binding transcription factor activity,nucleus,regulation of transcription DNA-templated,sequence-specific DNA binding
FOXJ1	GIYK01001793,GIYK01001792	Ssa#XM_014208556.1	ssa-miR-727a-3p,ssa-miR-499a-5p	forkhead box protein J1-B-like	heart jogging,heart looping,auditory receptor cell stereocilium organization,cilium assembly,DNA-binding transcription factor activity,nucleus,regulation of transcription DNA-templated,sequence-specific DNA binding
FOXA3	GIYK01048964,GIYK01022063	Ssa#XM_014214122.1	ssa-let-7b-3p,ssa-miR-124abcd-3p,ssa-miR-8159-5p	hepatocyte nuclear factor 3-beta-like	transcription factor binding,floor plate development,neural plate anterior/posterior regionalization,regulation of transcription DNA-templated,DNA-binding transcription factor activity,protein domain specific binding,axial mesoderm morphogenesis,brain development,nucleus,hatching gland development,sequence-specific DNA binding
FOXA3	GIYK01048966,GIYK01048965	Ssa#XM_014214122.1	ssa-let-7b-3p,ssa-miR-124abcd-3p,ssa-miR-8159-5p	hepatocyte nuclear factor 3-beta-like	transcription factor binding,floor plate development,neural plate anterior/posterior regionalization,core promoter sequence-specific DNA binding,regulation of transcription DNA-templated,DNA-binding transcription factor activity,protein domain specific binding,axial mesoderm morphogenesis,brain development,nucleus,hatching gland development
foxa1	GIYK01020280	Ssa#XM_014211231.1	ssa-miR-194b-5p	hepatocyte nuclear factor 3-alpha	transcription factor binding,regulation of transcription DNA-templated,DNA-binding transcription factor activity,protein domain specific binding,transcription regulatory region sequence-specific DNA binding,axial mesoderm morphogenesis,nucleus
FMNL1	GIYK01046676,GIYK01046675	Ssa#XM_014179113.1	ssa-miR-193b-5p	formin-like protein 1 isoform X3,formin-like protein 1 isoform X2	regulation of cell shape,actin cytoskeleton organization,Rho GTPase binding,actin binding
FMNL1	GIYK01008240,GIYK01008247,GIYK01015625	Ssa#XM_014204160.1,Ssa#XM_014193095.1	ssa-miR-193b-5p	formin-like protein 1	regulation of cell shape,actin cytoskeleton organization,Rho GTPase binding,actin binding
FMNL1	GIYK01015626,GIYK01015622,GIYK01015620,GIYK01015628	Ssa#XM_014204160.1	ssa-miR-7132b-5p,ssa-miR-193b-5p,ssa-miR-7132a-5p	formin-like protein 1,unnamed protein product	actin binding,regulation of cell shape,actin cytoskeleton organization,Rho GTPase binding,cytoskeleton organization
FMNL1	GIYK01015621,GIYK01015619	Ssa#XM_014204160.1	ssa-miR-193b-5p	formin-like protein 1	regulation of cell shape,actin cytoskeleton organization,Rho GTPase binding,actin binding
FMNL1	GIYK01015624	Ssa#XM_014204160.1	ssa-miR-193b-5p	unnamed protein product	regulation of cell shape,actin cytoskeleton organization,Rho GTPase binding,actin binding
FLT3	GIYK01047274,GIYK01047269,GIYK01047282,GIYK01047279,GIYK01047270,GIYK01047275,GIYK01047280,GIYK01047281	Ssa#XM_014159450.1	ssa-miR-727a-3p,ssa-miR-193b-5p	receptor-type tyrosine-protein kinase FLT3-like,receptor-type tyrosine-protein kinase FLT3-like isoform X2	transmembrane receptor protein tyrosine kinase activity,cell differentiation,hemopoiesis,myeloid cell development,transmembrane receptor protein tyrosine kinase signaling pathway,macrophage differentiation,peptidyl-tyrosine phosphorylation,integral component of membrane,protein phosphorylation,ATP binding
FLT3	GIYK01047273,GIYK01047276,GIYK01047271,GIYK01047278,GIYK01060803,GIYK01060802	Ssa#XM_014159450.1, Ssa#XM_014181509.1	ssa-miR-727a-3p,ssa-miR-193b-5p	receptor-type tyrosine-protein kinase FLT3-like isoform X1	transmembrane receptor protein tyrosine kinase activity,cell differentiation,hemopoiesis,peptidyl-tyrosine phosphorylation,integral component of membrane,ATP binding
FLT3	GIYK01047277	Ssa#XM_014159450.1	ssa-miR-193b-5p	receptor-type tyrosine-protein kinase FLT3-like	transmembrane receptor protein tyrosine kinase activity,cell differentiation,hemopoiesis,transmembrane receptor protein tyrosine kinase signaling pathway,peptidyl-tyrosine phosphorylation,integral component of membrane,ATP binding
fkbp5	GIYK01052316,GIYK01052317	Ssa#NM_001141081.1	ssa-miR-146b-5p,ssa-miR-101a-3p,ssa-miR-146a-5p,ssa-miR-499a-5p		peptidyl-prolyl cis-trans isomerase activity,protein peptidyl-prolyl isomerization,heat shock protein binding,FK506 binding
FKBP10	GIYK01015737,GIYK01008143,GIYK01008144,GIYK01008142	Ssa#XM_014192854.1	ssa-miR-124abcd-3p	peptidyl-prolyl cis-trans isomerase FKBP10-like	peptidyl-prolyl cis-trans isomerase activity,protein peptidyl-prolyl isomerization,calcium ion binding
FHOD1	GIYK01045592,GIYK01045594	Ssa#XM_014156517.1	ssa-miR-193b-5p	FH1/FH2 domain-containing protein 1-like isoform X1
FGFR1	GIYK01021298	Ssa#XM_014212714.1	ssa-miR-101a-3p,ssa-miR-1778-3p	fibroblast growth factor receptor-like 1	integral component of membrane,cartilage development
FES	GIYK01027001	Ssa#XM_014127013.1	ssa-miR-146b-5p,ssa-miR-727a-3p,ssa-miR-146a-5p	tyrosine-protein kinase Fes/Fps-like isoform X2	peptidyl-tyrosine phosphorylation,non-membrane spanning protein tyrosine kinase activity,cytoplasm,ATP binding,cytoskeleton
FDFT1	GIYK01016701,GIYK01016702,GIYK01016703,GIYK01016704	Ssa#XM_014205419.1	ssa-let-7b-3p	squalene synthase isoform X2,squalene synthase isoform X1	integral component of membrane,lipid biosynthetic process,farnesyl-diphosphate farnesyltransferase activity,squalene synthase activity
FCHO1	GIYK01053531	Ssa#XM_014216495.1	ssa-miR-124abcd-3p	unnamed protein product	membrane,clathrin-dependent endocytosis,protein transport
FCHO1	GIYK01053533,GIYK01053532,GIYK01053534	Ssa#XM_014216495.1	ssa-miR-124abcd-3p	F-BAR domain only protein 1-like isoform X1	membrane,clathrin-dependent endocytosis
FCHO1	GIYK01023805,GIYK01023806,GIYK01023808,GIYK01023807	Ssa#XM_014216495.1	ssa-miR-124abcd-3p	F-BAR domain only protein 1-like isoform X2	membrane,clathrin-dependent endocytosis
FCGBP	GIYK01013710,GIYK01013711	Ssa#XM_014201393.1	ssa-miR-8159-5p	IgGFc-binding protein-like
fbxw5	GIYK01003082	Ssa#XM_014214075.1	ssa-miR-194b-5p		SCF ubiquitin ligase complex,Cul4-RING E3 ubiquitin ligase complex,protein ubiquitination
FBXO8	GIYK01009568	Ssa#XM_014189599.1	ssa-miR-146a-5p,ssa-miR-1778-3p,ssa-miR-7132a-5p,ssa-miR-146b-5p,ssa-miR-7132b-5p	F-box only protein 8-like	regulation of ARF protein signal transduction,ARF guanyl-nucleotide exchange factor activity
fbxo4	GIYK01054061	Ssa#XM_014138491.1	ssa-miR-30a-3-4-5p,ssa-miR-7132a-5p,ssa-miR-30a-1-2-5p,ssa-let-7b-3p,ssa-miR-30e-5p,ssa-miR-124abcd-3p,ssa-miR-101a-3p,ssa-miR-7132b-5p	F-box only protein 4	protein binding,SCF-dependent proteasomal ubiquitin-dependent protein catabolic process
fbxl6	GIYK01057772	Ssa#XM_014214075.1	ssa-miR-194b-5p	unnamed protein product	protein binding
fbxl18	GIYK01006370,GIYK01006369	Ssa#XM_014189599.1	ssa-miR-727a-3p	F-box/LRR-repeat protein 18 isoform X2,F-box/LRR-repeat protein 18	protein binding,sclerotome development
fam81b	GIYK01047781	Ssa#XM_014139667.1	ssa-miR-101a-3p	unnamed protein product
FAM76B	GIYK01010769	Ssa#XM_014196957.1	ssa-miR-190b-5p	protein FAM76B isoform X2	nucleus,regulation of response to reactive oxygen species
FAM49A	GIYK01038481,GIYK01038474,GIYK01038477,GIYK01038489,GIYK01038482,GIYK01038480,GIYK01038476,GIYK01038479,GIYK01038488,GIYK01038483,GIYK01038473,GIYK01038484,GIYK01038475,GIYK01038487	Ssa#XM_014144843.1	ssa-miR-124abcd-3p,ssa-miR-499a-5p,ssa-miR-30a-3-4-5p,ssa-miR-30a-1-2-5p	protein FAM49A isoform X2,protein FAM49A isoform X1	regulation of T cell differentiation,thymus development,Rac GTPase binding,regulation of actin filament polymerization
FAM49A	GIYK01038478,GIYK01038486,GIYK01038485	Ssa#XM_014144843.1	ssa-miR-124abcd-3p,ssa-miR-30a-3-4-5p,ssa-miR-30a-1-2-5p	protein FAM49A isoform X3	Rac GTPase binding,regulation of actin filament polymerization
FAM171B	GIYK01050424,GIYK01050421,GIYK01050423,GIYK01050420,GIYK01050422	Ssa#XM_014164451.1	ssa-miR-190b-5p	uncharacterized protein LOC109871088 isoform X1,uncharacterized protein LOC109871088 isoform X2,uncharacterized protein LOC109871088 isoform X3,uncharacterized protein LOC112225308 isoform X2	,regulation of apoptotic process
FAM149B1	GIYK01001567,GIYK01001568,GIYK01001566	Ssa#XM_014164332.1	ssa-miR-101a-3p	protein FAM149B1-like isoform X4,protein FAM149B1-like isoform X3	integral component of membrane
fah	GIYK01027351,GIYK01062989,GIYK01027348,GIYK01027349,GIYK01027352,GIYK01027350	Ssa#XM_014176499.1	ssa-miR-7132b-5p,ssa-miR-8159-5p,ssa-miR-7132a-5p	fumarylacetoacetase	metal ion binding,fumarylacetoacetase activity,tyrosine catabolic process,L-phenylalanine catabolic process
FABP6	GIYK01021267	Ssa#XM_014212652.1	ssa-miR-8159-5p,ssa-miR-194b-5p	gastrotropin-like	lipid binding
FABP2	GIYK01017206	Ssa#XM_014206454.1	ssa-miR-124abcd-3p,ssa-miR-193b-5p	fatty acid-binding protein, intestinal-like	brush border membrane,fatty acid binding,nucleus,cytoplasm
F2	GIYK01026547,GIYK01026552,GIYK01026540,GIYK01026557,GIYK01026527,GIYK01026560,GIYK01026526	Ssa#XM_014126444.1	ssa-let-7b-3p,ssa-miR-8159-5p,ssa-miR-146b-5p,ssa-miR-146a-5p		calcium ion binding,proteolysis,blood coagulation,serine-type endopeptidase activity,extracellular region
F2	GIYK01026529	Ssa#XM_014126444.1	ssa-miR-146b-5p,ssa-miR-146a-5p	prothrombin-like	calcium ion binding,proteolysis,blood coagulation,acute-phase response,serine-type endopeptidase activity,extracellular region
F10	GIYK01043132,GIYK01043129	Ssa#XM_014152428.1	ssa-miR-30e-5p,ssa-miR-30a-1-2-5p	coagulation factor X-like	calcium ion binding,proteolysis,serine-type endopeptidase activity,extracellular region
EYA3	GIYK01058914,GIYK01058915,GIYK01058918,GIYK01058916,GIYK01058917	Ssa#XM_014170178.1	ssa-miR-146b-3p,ssa-miR-30a-3-4-5p,ssa-miR-30a-1-2-5p,ssa-miR-30e-5p,ssa-miR-124abcd-3p,ssa-miR-193b-5p	eyes absent homolog 3-like isoform X1	,peptidyl-tyrosine dephosphorylation,metal ion binding,protein tyrosine phosphatase activity,transcription regulator complex,multicellular organism development
ETV6	GIYK01043714,GIYK01043713	Ssa#XM_014208158.1	ssa-miR-124abcd-3p	transcription factor ETV6 isoform X2,transcription factor ETV6-like isoform X1	regulation of transcription DNA-templated,DNA-binding transcription factor activity,host cell nucleus,nucleus,sequence-specific DNA binding
ETV6	GIYK01043715	Ssa#XM_014208158.1	ssa-miR-124abcd-3p	transcription factor ETV6 isoform X2	regulation of transcription DNA-templated,DNA-binding transcription factor activity,host cell nucleus,nucleus,sequence-specific DNA binding
ETNK1	GIYK01025016,GIYK01025018	Ssa#XM_014149098.1,Ssa#XM_014176984.1	ssa-miR-8159-5p,ssa-miR-7132a-5p,ssa-miR-7132b-5p,ssa-miR-124abcd-3p,ssa-miR-101a-3p
ETNK1	GIYK01043493,GIYK01043494,GIYK01043495	Ssa#XM_014153082.1	ssa-miR-30a-3-4-5p,ssa-miR-146a-5p,ssa-miR-30a-1-2-5p,ssa-miR-146b-5p,ssa-miR-30e-5p,ssa-miR-193b-5p	ethanolamine kinase 1	,phosphorylation,kinase activity,integral component of membrane
ETNK1	GIYK01018106,GIYK01018102,GIYK01018104,GIYK01018101,GIYK01018103	Ssa#XM_014153082.1	ssa-miR-146b-5p,ssa-miR-193b-5p,ssa-miR-146a-5p
ERRFI1	GIYK01051798,GIYK01051800,GIYK01051799	Ssa#NM_001173711.1	ssa-miR-8159-5p	ERBB receptor feedback inhibitor 1-like isoform X2,ERBB receptor feedback inhibitor 1-like
ERN1	GIYK01014663,GIYK01014662,GIYK01014655	Ssa#XM_014203025.1	ssa-miR-727a-3p,ssa-miR-146b-3p,ssa-miR-101a-3p	serine/threonine-protein kinase/endoribonuclease IRE1-like isoform X1	,ribonuclease activity,innate immune response,regulation of apoptotic process,inflammatory response,protein kinase activity,mRNA processing,RNA phosphodiester bond hydrolysis,protein phosphorylation,ATP binding
ERN1	GIYK01014660	Ssa#XM_014203025.1	ssa-miR-727a-3p,ssa-miR-146b-3p,ssa-miR-101a-3p	unnamed protein product	innate immune response,regulation of apoptotic process,inflammatory response,protein kinase activity,protein phosphorylation,ATP binding
ermp1	GIYK01002410,GIYK01002409,GIYK01002411	Ssa#XM_014125407.1	ssa-let-7b-3p,ssa-miR-124abcd-3p	endoplasmic reticulum metallopeptidase 1-like	integral component of membrane
EPX	GIYK01039954,GIYK01039955,GIYK01040016,GIYK01039953	Ssa#XM_014147173.1	ssa-miR-727a-3p,ssa-miR-101a-3p		heme binding,defense response,oxidation-reduction process,response to oxidative stress,peroxidase activity
EPX	GIYK01039952,GIYK01040015,GIYK01040009,GIYK01039951	Ssa#XM_014147173.1	ssa-miR-727a-3p,ssa-miR-101a-3p	eosinophil peroxidase-like	heme binding,defense response,cellular oxidant detoxification,oxidation-reduction process,response to oxidative stress,peroxidase activity
EPX	GIYK01039956,GIYK01040010,GIYK01040008	Ssa#XM_014147173.1	ssa-miR-727a-3p,ssa-miR-101a-3p	unnamed protein product	heme binding,defense response,cellular oxidant detoxification,oxidation-reduction process,response to oxidative stress,peroxidase activity
EPX	GIYK01040012,GIYK01040011,GIYK01039958,GIYK01040014,GIYK01039957,GIYK01040013	Ssa#XM_014147173.1	ssa-miR-727a-3p,ssa-miR-101a-3p		heme binding,defense response,oxidation-reduction process,response to oxidative stress,peroxidase activity
EPX	GIYK01039960,GIYK01039959	Ssa#XM_014147173.1	ssa-miR-727a-3p	eosinophil peroxidase-like isoform X2,Myeloperoxidase precursor	heme binding,defense response,cellular oxidant detoxification,oxidation-reduction process,response to oxidative stress,peroxidase activity
eps8l2	GIYK01062363,GIYK01053918	Ssa#XM_014170396.1	ssa-miR-30e-5p,ssa-miR-30a-3-4-5p,ssa-miR-30a-1-2-5p	epidermal growth factor receptor kinase substrate 8-like protein 2 isoform X1	protein binding,kinase activity,phosphorylation
EPHX2	GIYK01020433,GIYK01020432,GIYK01020435	Ssa#XM_014214075.1	ssa-miR-124abcd-3p,ssa-miR-1778-3p	bifunctional epoxide hydrolase 2-like	hydrolase activity
EPB41L1	GIYK01051470,GIYK01051468	Ssa#XM_014166347.1	ssa-miR-124abcd-3p	protein 4.1-like isoform X9,band 4.1-like protein 1 isoform X8	structural molecule activity,actin binding,cortical actin cytoskeleton organization,cytoskeleton
EPB41L1	GIYK01051469	Ssa#XM_014166347.1	ssa-miR-124abcd-3p	unnamed protein product	structural molecule activity,actin binding,cytoskeleton
ENPP2	GIYK01065982,GIYK01065980,GIYK01065986,GIYK01066633,GIYK01065985,GIYK01065984,GIYK01065981,GIYK01066631,GIYK01065979	Ssa#XM_014185739.1	ssa-miR-101a-3p	ectonucleotide pyrophosphatase/phosphodiesterase family member 2 isoform X1,ectonucleotide pyrophosphatase/phosphodiesterase family member 2 isoform X2	nucleic acid phosphodiester bond hydrolysis,phosphodiesterase I activity,immune response,lysophospholipase activity,nucleic acid binding,polysaccharide binding,endocytosis,metal ion binding,regulation of angiogenesis,chemotaxis,scavenger receptor activity,regulation of cell migration,nucleotide diphosphatase activity
ENPP2	GIYK01065983	Ssa#XM_014185739.1	ssa-miR-101a-3p		phosphodiesterase I activity,immune response,lysophospholipase activity,polysaccharide binding,regulation of angiogenesis,chemotaxis,scavenger receptor activity,regulation of cell migration,nucleotide diphosphatase activity
EMG1	GIYK01065327	Ssa#XM_014138491.1	ssa-let-7b-3p	ribosomal RNA small subunit methyltransferase NEP1	methyltransferase activity,methylation
EMC6	GIYK01033864,GIYK01033865	Ssa#XM_014205669.1	ssa-miR-146b-3p	ER membrane protein complex subunit 6	endoplasmic reticulum,ER membrane protein complex,autophagosome assembly
ELOVL6	GIYK01012246,GIYK01012247	Ssa#XM_014199189.1	ssa-miR-727a-3p	elongation of very long chain fatty acids protein 6	very-long-chain 3-ketoacyl-CoA synthase activity,unsaturated fatty acid biosynthetic process,3-oxo-cerotoyl-CoA synthase activity,very long-chain fatty acid biosynthetic process,3-oxo-arachidoyl-CoA synthase activity,fatty acid elongation saturated fatty acid,3-oxo-lignoceronyl-CoA synthase activity,endoplasmic reticulum,endoplasmic reticulum membrane,fatty acid elongation monounsaturated fatty a…
Elf3	GIYK01052376	Ssa#XM_014167740.1	ssa-miR-8159-5p,ssa-miR-101a-3p	ETS-related transcription factor Elf-3-like	regulation of transcription DNA-templated,transcription by RNA polymerase II,DNA-binding transcription factor activity,inflammatory response,epithelial cell differentiation,protein binding,host cell nucleus,nucleus,sequence-specific DNA binding
Elf3	GIYK01052377,GIYK01052378	Ssa#XM_014167740.1	ssa-miR-8159-5p,ssa-miR-101a-3p		regulation of transcription DNA-templated,transcription by RNA polymerase II,DNA-binding transcription factor activity,inflammatory response,epithelial cell differentiation,nucleus,sequence-specific DNA binding
ELF1	GIYK01063149	Ssa#NM_001173847.1	ssa-miR-30a-3-4-5p,ssa-miR-30a-1-2-5p,ssa-miR-30e-5p,ssa-miR-124abcd-3p,ssa-miR-101a-3p	ETS-related transcription factor Elf-1 isoform X1	DNA-binding transcription factor activity,nucleus,regulation of transcription DNA-templated,sequence-specific DNA binding
ELAVL1	GIYK01042806,GIYK01042810,GIYK01042808	Ssa#XM_014151929.1	ssa-miR-727a-3p,ssa-miR-8159-5p,ssa-miR-146a-5p,ssa-miR-146b-5p,ssa-miR-190b-5p	ELAV-like protein 1 isoform X3	ribonucleoprotein complex,RNA binding
ELAVL1	GIYK01042809,GIYK01042807,GIYK01042812	Ssa#XM_014151929.1	ssa-miR-727a-3p,ssa-miR-8159-5p,ssa-miR-146a-5p,ssa-miR-146b-5p,ssa-miR-190b-5p	ELAV-like protein 1 isoform X1	ribonucleoprotein complex,RNA binding
EIF4EBP3	GIYK01021570,GIYK01021571,GIYK01021572	Ssa#NP_001133191.1_31343	ssa-miR-124abcd-3p,ssa-miR-146b-3p	eukaryotic translation initiation factor 4E-binding protein 3-like	eukaryotic initiation factor 4E binding,negative regulation of translational initiation,translation initiation factor activity
EIF4E3	GIYK01031279,GIYK01031280	Ssa#XM_014170178.1	ssa-miR-124abcd-3p,ssa-miR-101a-3p	eukaryotic translation initiation factor 4E type 3 isoform X2,eukaryotic translation initiation factor 4E type 3	regulation of translation,translation initiation factor activity,RNA 7-methylguanosine cap binding,mRNA cap binding complex,eukaryotic translation initiation factor 4F complex,translational initiation
EIF4E3	GIYK01031282	Ssa#XM_014170178.1	ssa-miR-124abcd-3p,ssa-miR-101a-3p	eukaryotic translation initiation factor 4E type 3 isoform X2	translational initiation,translation initiation factor activity
EIF4E2	GIYK01031281	Ssa#XM_014170178.1	ssa-miR-124abcd-3p	unnamed protein product
EIF4A1	GIYK01062687	Ssa#XM_014207207.1	ssa-miR-146b-3p,ssa-miR-499a-5p	eukaryotic initiation factor 4A-I	helicase activity,ATP binding,translational initiation,translation initiation factor activity
EIF3A	GIYK01005769,GIYK01005768	Ssa#XM_014176694.1	ssa-miR-146b-5p,ssa-miR-146a-5p
EIF2AK2	GIYK01046314	Ssa#XM_014202048.1	ssa-let-7b-3p,ssa-miR-146b-5p,ssa-miR-146a-5p,ssa-miR-1778-3p	interferon-induced, double-stranded RNA-activated protein kinase isoform X2	protein phosphorylation,protein kinase activity,RNA binding,ATP binding
EIF2AK2	GIYK01046313	Ssa#XM_014202048.1	ssa-miR-146b-5p,ssa-miR-146a-5p	interferon-induced, double-stranded RNA-activated protein kinase isoform X2	protein phosphorylation,protein serine/threonine kinase activity,ATP binding
EIF2AK2	GIYK01032612	Ssa#XM_014205669.1	ssa-miR-7132b-5p,ssa-miR-7132a-5p		protein binding
EGR3	GIYK01054672	Ssa#XM_014171969.1	ssa-miR-101a-3p	early growth response protein 3-like	metal ion binding,nucleus,DNA binding
EGR1	GIYK01011604	Ssa#XM_014198129.1	ssa-miR-124abcd-3p,ssa-miR-30a-3-4-5p,ssa-miR-30a-1-2-5p,ssa-miR-7132a-5p	early growth response protein 1-like	metal ion binding,nucleus,DNA binding
egln2	GIYK01021888,GIYK01021892	Ssa#NM_001165346.1	ssa-miR-190b-5p	egl nine homolog 2-like	iron ion binding,L-ascorbic acid binding,oxidation-reduction process,oxidoreductase activity acting on paired donors with incorporation or reduction of molecular oxygen
egln2	GIYK01021893,GIYK01021895	Ssa#NM_001165346.1	ssa-miR-190b-5p	egl nine homolog 2-like	iron ion binding,L-ascorbic acid binding,oxidation-reduction process,oxidoreductase activity acting on paired donors with incorporation or reduction of molecular oxygen
egln2	GIYK01021891,GIYK01021890,GIYK01021894,GIYK01021889	Ssa#NM_001165346.1	ssa-miR-190b-5p		oxidoreductase activity,oxidation-reduction process
EFHD1	GIYK01061095	Ssa#XM_014139667.1	ssa-miR-124abcd-3p	unnamed protein product	calcium ion binding
EEF1A2	GIYK01036605,GIYK01057881,GIYK01036594,GIYK01057882	Ssa#NM_001141909.1,Ssa#XM_014141923.1	ssa-miR-727a-3p,ssa-miR-8159-5p	elongation factor 1-alpha,elongation factor 1-alpha, oocyte form,Elongation factor 1-alpha	extracellular exosome,GTPase activity,translational elongation,translation elongation factor activity,GTP binding
EEF1A2	GIYK01036603	Ssa#XM_014141923.1	ssa-miR-727a-3p	elongation factor	GTPase activity,translational elongation,translation elongation factor activity,GTP binding
E2F7	GIYK01065684,GIYK01065683	Ssa#XM_014153862.1	ssa-miR-101a-3p,ssa-miR-1778-3p	transcription factor E2F7	sprouting angiogenesis,DNA binding,negative regulation of transcription DNA-templated,motor neuron axon guidance,positive regulation of transcription by RNA polymerase II,DNA-binding transcription factor activity,lymphangiogenesis,transcription regulator complex,nucleus
DTX3L	GIYK01030471,GIYK01030466,GIYK01030462,GIYK01030472,GIYK01030451,GIYK01030458,GIYK01030468,GIYK01030469,GIYK01030456,GIYK01030467,GIYK01030452,GIYK01030455,GIYK01030457,GIYK01030454,GIYK01030450,GIYK01030465,GIYK01030453,GIYK01030459,GIYK01030461,GIYK01030474,GIYK01030473,GIYK01030460,GIYK01030464,GIYK01030463,GIYK01030470	Ssa#S32000149	ssa-let-7b-3p	E3 ubiquitin-protein ligase DTX3L-like isoform X1,E3 ubiquitin-protein ligase DTX3L-like isoform X9,E3 ubiquitin-protein ligase DTX3L-like isoform X3	Notch signaling pathway,protein ubiquitination
DTX3	GIYK01037592	Ssa#XM_014143521.1	ssa-miR-101a-3p,ssa-miR-193b-5p,ssa-miR-1778-3p	probable E3 ubiquitin-protein ligase DTX3 isoform X2	Notch signaling pathway,protein ubiquitination
DSTN	GIYK01024247	Ssa#XM_014123123.1	ssa-miR-146b-3p	gelsolin-like	eye development,actin filament binding,brain development,dorsal/ventral pattern formation
DOK2	GIYK01056498,GIYK01056497,GIYK01056495,GIYK01056499	Ssa#XM_014199356.1,Ssa#XM_014165713.1	ssa-let-7b-3p	docking protein 2	primitive erythrocyte differentiation
DOCK2	GIYK01012669,GIYK01012670,GIYK01012668,GIYK01012667	Ssa#XM_014199873.1	ssa-miR-124abcd-3p	dedicator of cytokinesis protein 2	small GTPase mediated signal transduction,actin cytoskeleton organization,guanyl-nucleotide exchange factor activity
DOCK2	GIYK01062076	Ssa#XM_014199873.1	ssa-miR-124abcd-3p	dedicator of cytokinesis protein 2-like	small GTPase mediated signal transduction,actin cytoskeleton organization,guanyl-nucleotide exchange factor activity
DNPH1	GIYK01044368	Ssa#XM_014154082.1	ssa-let-7b-3p,ssa-miR-124abcd-3p,ssa-miR-7132a-5p	2'-deoxynucleoside 5'-phosphate N-hydrolase 1	nucleotide metabolic process,deoxyribonucleoside monophosphate catabolic process,deoxyribonucleoside 5'-monophosphate N-glycosidase activity,nucleoside metabolic process,cytoplasm,positive regulation of cell growth,nucleus
DNLZ	GIYK01003516	Ssa#XM_014142218.1	ssa-miR-124abcd-3p	DNL-type zinc finger protein	zinc ion binding
DNASE2	GIYK01013320,GIYK01013319,GIYK01013318	Ssa#XM_014200743.1	ssa-miR-101a-3p	deoxyribonuclease-2-alpha-like	deoxyribonuclease II activity,DNA metabolic process
DNASE2	GIYK01013321	Ssa#XM_014200743.1	ssa-miR-101a-3p	deoxyribonuclease-2-alpha-like	deoxyribonuclease II activity,DNA metabolic process
DIXDC1	GIYK01049598,GIYK01049600,GIYK01049599	Ssa#XM_014163020.1	ssa-miR-727a-3p	dixin-A-like isoform X1,dixin-A-like isoform X3	Wnt signaling pathway
DIXDC1	GIYK01022708	Ssa#XM_014163020.1	ssa-miR-727a-3p	dixin-A-like isoform X3	Wnt signaling pathway
DIO2	GIYK01020422,GIYK01020421	Ssa#XM_014196269.1	ssa-miR-146b-5p,ssa-miR-8159-5p,ssa-miR-101a-3p,ssa-miR-146a-5p	deiodinase II	thyroxine 5'-deiodinase activity,hormone biosynthetic process,oxidation-reduction process
DIAPH3	GIYK01039807	Ssa#XM_014136461.1	ssa-miR-101a-3p	protein diaphanous homolog 1-like
DEPTOR	GIYK01051567,GIYK01051570,GIYK01051569,GIYK01051568,GIYK01051565,GIYK01051566,GIYK01051564	Ssa#XM_014166469.1	ssa-miR-190b-5p	DEP domain-containing mTOR-interacting protein-like isoform X2,DEP domain-containing mTOR-interacting protein isoform X2,DEP domain-containing mTOR-interacting protein-like isoform X3	protein binding,intracellular signal transduction
DDIT4	GIYK01061265	Ssa#XM_014183834.1	ssa-let-7b-3p,ssa-miR-146b-3p	DNA damage-inducible transcript 4 protein	negative regulation of signal transduction,dorsal/ventral pattern formation,cytoplasm
DBI	GIYK01042651	Ssa#XM_014151689.1	ssa-miR-124abcd-3p	acyl-CoA-binding protein-like	benzodiazepine receptor binding,Golgi apparatus,perinuclear endoplasmic reticulum,identical protein binding,positive regulation of CoA-transferase activity,positive regulation of phospholipid transport,long-chain fatty acyl-CoA binding,protein-lipid complex,acyl-CoA metabolic process,phosphatidylcholine acyl-chain remodeling,negative regulation of protein lipidation,endoplasmic reticulum lumen
DAGLA	GIYK01057313	Ssa#XM_014175959.1	ssa-miR-194b-5p	sn1-specific diacylglycerol lipase alpha-like isoform X1	integral component of membrane,lipid metabolic process
CYP7A1	GIYK01006861,GIYK01006860,GIYK01006862	Ssa#XM_014190276.1	ssa-miR-7132b-5p,ssa-miR-7132a-5p	Cytochrome P450 7A1	heme binding,cholesterol 7-alpha-monooxygenase activity,iron ion binding,cholesterol catabolic process,cholesterol homeostasis,bile acid biosynthetic process,oxidation-reduction process,cellular response to glucose stimulus,integral component of membrane
CYP7A1	GIYK01006863	Ssa#XM_014190276.1	ssa-miR-7132b-5p,ssa-miR-7132a-5p		heme binding,cholesterol 7-alpha-monooxygenase activity,iron ion binding,cholesterol catabolic process,cholesterol homeostasis,bile acid biosynthetic process,oxidation-reduction process,cellular response to glucose stimulus
CYP46A1	GIYK01037710	Ssa#XM_014143787.1	ssa-miR-1778-3p	cholesterol 24-hydroxylase-like	heme binding,iron ion binding,cholesterol catabolic process,cholesterol 24-hydroxylase activity,oxidation-reduction process
CYP2R1	GIYK01027071	Ssa#XM_014166546.1	ssa-miR-124abcd-3p	unnamed protein product	heme binding,iron ion binding,oxidation-reduction process,oxidoreductase activity acting on paired donors with incorporation or reduction of molecular oxygen,integral component of membrane
CYP24A1	GIYK01029803,GIYK01029805	Ssa#XM_014131709.1	ssa-miR-101a-3p,ssa-miR-499a-5p,ssa-miR-1778-3p	1,25-dihydroxyvitamin D(3) 24-hydroxylase, mitochondrial	heme binding,iron ion binding,monooxygenase activity,oxidation-reduction process,oxidoreductase activity acting on paired donors with incorporation or reduction of molecular oxygen
CYP24A1	GIYK01029804	Ssa#XM_014131709.1	ssa-miR-727a-3p		iron ion binding,heme binding,oxidation-reduction process,oxidoreductase activity acting on paired donors with incorporation or reduction of molecular oxygen
CYP1A1	GIYK01057368,GIYK01027092	Ssa#NM_001123694.1	ssa-miR-1778-3p	cytochrome P450 1A1,Cytochrome P450 1A1	heme binding,microvillus membrane,nuclear membrane,rough endoplasmic reticulum,smooth endoplasmic reticulum,iron ion binding,oxidative deethylation,endoplasmic reticulum membrane,response to polycyclic arene,nuclear heterochromatin,integral component of membrane,perinuclear region of cytoplasm,aromatase activity,basal plasma membrane
CYP1A1	GIYK01027094,GIYK01027093	Ssa#NM_001123694.1	ssa-miR-1778-3p		iron ion binding,heme binding,oxidoreductase activity acting on paired donors with incorporation or reduction of molecular oxygen reduced flavin or flavoprotein as one donor and incorporation of one atom of oxygen,oxidation-reduction process
CYP1A1	GIYK01057370,GIYK01057371,GIYK01057369	Ssa#NM_001123694.1	ssa-miR-1778-3p		heme binding,iron ion binding,oxidoreductase activity acting on paired donors with incorporation or reduction of molecular oxygen reduced flavin or flavoprotein as one donor and incorporation of one atom of oxygen,oxidation-reduction process,oxidoreductase activity acting on paired donors with incorporation or reduction of molecular oxygen
CYBC1	GIYK01059345,GIYK01059346	Ssa#XM_014214075.1	ssa-miR-124abcd-3p,ssa-miR-8159-5p	cytochrome b-245 chaperone 1 homolog	integral component of membrane
CYBB	GIYK01012587	Ssa#XM_014212211.1	ssa-miR-1778-3p	cytochrome b-245 heavy chain-like	integral component of membrane,superoxide-generating NADPH oxidase activity,superoxide anion generation,oxidation-reduction process
CYBB	GIYK01021055	Ssa#XM_014212211.1	ssa-miR-1778-3p	cytochrome b-245 heavy chain-like	integral component of membrane,superoxide-generating NADPH oxidase activity,superoxide anion generation,oxidation-reduction process
CYB5A	GIYK01060154	Ssa#XM_014180637.1	ssa-miR-101a-3p	cytochrome b5-like	integral component of membrane,heme binding,metal ion binding,cellular response to xenobiotic stimulus
CYB5A	GIYK01060155	Ssa#XM_014180637.1	ssa-miR-101a-3p	cytochrome b5-like isoform X2
CUZD1	GIYK01027288,GIYK01063077,GIYK01063079,GIYK01063083,GIYK01063080,GIYK01063078,GIYK01063075,GIYK01027292,GIYK01027289,GIYK01063082,GIYK01027291,GIYK01027290,GIYK01063076,GIYK01063081,GIYK01027287	Ssa#XM_014127553.1	ssa-miR-7132b-5p,ssa-miR-7132a-5p	CUB and zona pellucida-like domain-containing protein 1	integral component of membrane
CTSH	GIYK01025510	Ssa#XM_014124844.1	ssa-miR-1778-3p	pro-cathepsin H-like	proteolysis involved in cellular protein catabolic process,lysosome,cysteine-type endopeptidase activity,extracellular space
CTSH	GIYK01025512,GIYK01025515,GIYK01025513	Ssa#XM_014124844.1	ssa-miR-1778-3p		,proteolysis,cysteine-type peptidase activity
CTDSPL	GIYK01023394,GIYK01023393,GIYK01023398	Ssa#XM_014149315.1	ssa-miR-30a-3-4-5p,ssa-miR-8159-5p,ssa-miR-30a-1-2-5p,ssa-miR-30e-5p,ssa-miR-124abcd-3p	CTD small phosphatase-like protein 3	dephosphorylation,phosphatase activity
CTDSPL	GIYK01023396,GIYK01023397	Ssa#XM_014149315.1	ssa-miR-124abcd-3p,ssa-miR-8159-5p	CTD small phosphatase-like protein 3 isoform X2	,phosphatase activity
CTBP2	GIYK01011598,GIYK01011600,GIYK01011599,GIYK01011595,GIYK01011594	Ssa#XM_014133010.1	ssa-miR-146b-5p,ssa-miR-146a-5p	C-terminal-binding protein 2-like isoform X1,C-terminal-binding protein 1-like isoform X1,C-terminal-binding protein 1-like isoform X2	oxidoreductase activity acting on the CH-OH group of donors NAD or NADP as acceptor,NAD binding,retinoic acid receptor signaling pathway,oxidation-reduction process,transcription corepressor activity
CSGALNACT2	GIYK01001248,GIYK01001249	Ssa#XM_014170178.1	ssa-let-7b-3p	chondroitin sulfate N-acetylgalactosaminyltransferase 2-like	chondroitin sulfate proteoglycan biosynthetic process,acetylgalactosaminyltransferase activity,heparan sulfate proteoglycan biosynthetic process,Golgi cisterna membrane
creb1	GIYK01055916,GIYK01055917	Ssa#XM_014164332.1	ssa-miR-146b-5p,ssa-miR-727a-3p,ssa-miR-101a-3p,ssa-miR-146a-5p	cyclic AMP-responsive element-binding protein 1 isoform X2	DNA binding,regulation of transcription DNA-templated,DNA-binding transcription factor activity,protein binding,nucleus
CP	GIYK01024667,GIYK01024666	Ssa#XM_014123624.1	ssa-miR-30a-3-4-5p,ssa-miR-30a-1-2-5p,ssa-miR-194b-5p,ssa-miR-30e-5p,ssa-miR-193b-5p		iron ion transport,copper ion binding,oxidation-reduction process,ferroxidase activity,extracellular space,cellular iron ion homeostasis
COX5B	GIYK01044201	Ssa#XM_014154284.1	ssa-miR-193b-5p
CORO1A	GIYK01014900,GIYK01014898,GIYK01014912,GIYK01014908,GIYK01014896,GIYK01014905,GIYK01014902,GIYK01014907	Ssa#NM_001140819.2	ssa-miR-499a-5p,ssa-miR-193b-5p	unnamed protein product,coronin-1A-like	protein binding
COQ10A	GIYK01008200,GIYK01008199,GIYK01008201	Ssa#XM_014192895.1	ssa-miR-193b-5p	coenzyme Q-binding protein COQ10 homolog, mitochondrial-like,coenzyme Q-binding protein COQ10 homolog, mitochondrial-like isoform X2
COLGALT1	GIYK01007870	Ssa#XM_014214075.1	ssa-miR-727a-3p,ssa-miR-124abcd-3p,ssa-miR-101a-3p	procollagen galactosyltransferase 1-like	transferase activity transferring glycosyl groups
COL6A2	GIYK01065864,GIYK01065867,GIYK01065869	Ssa#XM_014188441.1	ssa-miR-193b-5p	collagen alpha-2(VI) chain-like	collagen trimer
COL26A1	GIYK01033811	Ssa#XM_014201118.1	ssa-miR-727a-3p	collagen alpha-1(XXVI) chain-like	collagen trimer,protein binding
COL23A1	GIYK01010140,GIYK01010138,GIYK01010136,GIYK01010135,GIYK01010134,GIYK01010139,GIYK01010137	Ssa#XM_014195910.1	ssa-miR-7132a-5p,ssa-miR-1778-3p,ssa-miR-7132b-5p,ssa-miR-124abcd-3p,ssa-miR-190b-5p	collagen alpha-1(XXIII) chain-like isoform X5,collagen alpha-1(XXIII) chain-like isoform X1,collagen alpha-1(XXIII) chain-like isoform X7,collagen alpha-1(XXIII) chain-like isoform X2	integral component of membrane,collagen trimer
CNPY2	GIYK01052190,GIYK01052189,GIYK01052191	Ssa#XM_014132526.1	ssa-miR-727a-3p	protein canopy homolog 2-like
cnot6	GIYK01028732	Ssa#XM_014201118.1	ssa-let-7b-3p,ssa-miR-124abcd-3p	CCR4-NOT transcription complex subunit 6-like	protein binding
CNOT3	GIYK01057922	Ssa#XM_014149098.1	ssa-let-7b-3p,ssa-miR-1778-3p	CCR4-NOT transcription complex subunit 3-like isoform X1	CCR4-NOT core complex,host cell nucleus,nucleus,regulation of transcription DNA-templated
CLEC4F	GIYK01019272,GIYK01019273	Ssa#XM_014139667.1	ssa-miR-8159-5p,ssa-miR-101a-3p,ssa-miR-499a-5p	C-type lectin domain family 4 member M-like
CLEC4E	GIYK01009470	Ssa#XM_014169557.1	ssa-miR-8159-5p,ssa-miR-7132a-5p,ssa-miR-194b-5p,ssa-miR-124abcd-3p,ssa-miR-101a-3p,ssa-miR-7132b-5p,ssa-miR-190b-5p	C-type lectin domain family 4 member E-like	carbohydrate binding
CLEC4E	GIYK01012996	Ssa#XM_014200382.1	ssa-miR-8159-5p	C-type lectin domain family 4 member E	integral component of membrane,carbohydrate binding
CLEC4E	GIYK01012998	Ssa#XM_014200382.1	ssa-miR-8159-5p
CLEC20A	GIYK01043695,GIYK01043694	Ssa#XM_014153319.1	ssa-miR-194b-5p	secretory phospholipase A2 receptor-like,putative C-type lectin domain family 20 member A	,protein binding,proteolysis,extracellular region
CLDN4	GIYK01028786,GIYK01028787	Ssa#XM_014129676.1	ssa-let-7b-3p,ssa-miR-101a-3p	claudin-4-like	integral component of membrane,structural molecule activity,bicellular tight junction,plasma membrane
CLDN4	GIYK01049499	Ssa#XM_014162775.1	ssa-miR-146b-5p,ssa-miR-146a-5p	claudin-4-like	integral component of membrane,structural molecule activity,bicellular tight junction,plasma membrane
CLDN4	GIYK01028789,GIYK01028788	Ssa#XM_014129677.1	ssa-miR-8159-5p	claudin-4-like	bicellular tight junction,structural molecule activity,epiboly involved in gastrulation with mouth forming second,bicellular tight junction assembly,cell adhesion,plasma membrane,integral component of membrane
CLCC1	GIYK01042528,GIYK01042529	Ssa#XM_014164332.1	ssa-miR-101a-3p	chloride channel CLIC-like protein 1 isoform X1	integral component of membrane
CLCC1	GIYK01042530	Ssa#XM_014164332.1	ssa-miR-101a-3p	chloride channel CLIC-like protein 1 isoform X3
CKLF	GIYK01026623,GIYK01026624	Ssa#NM_001165310.1	ssa-miR-30e-5p,ssa-miR-30a-3-4-5p,ssa-miR-30a-1-2-5p	chemokine-like factor	integral component of membrane
CKAP2	GIYK01062773	Ssa#XM_014166546.1	ssa-let-7b-3p	cytoskeleton-associated protein 2-like
CITE2	GIYK01037007,GIYK01037009,GIYK01037006,GIYK01058347,GIYK01037008,GIYK01037005	Ssa#XM_014177839.1	ssa-miR-146b-3p,ssa-miR-8159-5p,ssa-miR-7132a-5p,ssa-miR-194b-5p,ssa-miR-1778-3p,ssa-miR-7132b-5p,ssa-miR-101a-3p	cbp/p300-interacting transactivator 3-like	nucleus,regulation of transcription DNA-templated
CIRBP	GIYK01023625,GIYK01023626	Ssa#XM_014148789.1	ssa-miR-727a-3p,ssa-miR-193b-5p,ssa-miR-1778-3p	cold-inducible RNA-binding protein B-like isoform X4,cold-inducible RNA-binding protein B-like isoform X1	RNA binding
CIP2A	GIYK01060859	Ssa#XM_014181590.1	ssa-miR-193b-5p
CILP	GIYK01026731	Ssa#XM_014175441.1	ssa-miR-8159-5p,ssa-miR-101a-3p	cartilage intermediate layer protein 1-like isoform X1
CHRNA3	GIYK01056897	Ssa#XM_014126763.1	ssa-miR-1778-3p	neuronal acetylcholine receptor subunit alpha-3-like	excitatory postsynaptic potential,postsynaptic membrane,transmembrane signaling receptor activity,ion transmembrane transport,acetylcholine-gated cation-selective channel activity,integral component of membrane
CHMP2B	GIYK01064104	Ssa#XM_014192502.1	ssa-miR-124abcd-3p	charged multivesicular body protein 2b	integral component of membrane,vacuolar transport
CHL1	GIYK01051476,GIYK01051475,GIYK01051474	Ssa#XM_014166369.1	ssa-miR-124abcd-3p,ssa-miR-193b-5p	neural cell adhesion molecule L1-like protein isoform X1,neural cell adhesion molecule L1-like protein isoform X7	integral component of membrane,,protein binding
CHFR	GIYK01054336	Ssa#XM_014132180.1	ssa-miR-146b-5p,ssa-miR-101a-3p,ssa-miR-194b-5p	E3 ubiquitin-protein ligase CHFR isoform X1	protein binding,ligase activity
CHCHD4	GIYK01030538	Ssa#XM_014132821.1	ssa-miR-124abcd-3p	mitochondrial intermembrane space import and assembly protein 40-A-like	protein import into mitochondrial intermembrane space,oxidation-reduction process,protein disulfide oxidoreductase activity
cgnl1	GIYK01026864,GIYK01026868,GIYK01026861,GIYK01026862	Ssa#XM_014175603.1	ssa-miR-7132a-5p	unnamed protein product, partial,cingulin-like protein 1	myosin complex,motor activity
cgnl1	GIYK01026866,GIYK01026867	Ssa#XM_014175603.1	ssa-miR-7132a-5p	unnamed protein product,cingulin-like protein 1	myosin complex,motor activity
cgnl1	GIYK01026863,GIYK01026865,GIYK01064624,GIYK01057070	Ssa#XM_014175603.1	ssa-miR-7132a-5p	unnamed protein product, partial,cingulin-like protein 1	myosin complex,motor activity
frrs1	GIYK01045661,GIYK01045651,GIYK01045659,GIYK01045662,GIYK01045669,GIYK01045654,GIYK01045650,GIYK01045660,GIYK01045663,GIYK01045657,GIYK01045664,GIYK01045670,GIYK01045666,GIYK01045668,GIYK01045652	Ssa#XM_014156621.1	ssa-miR-146b-3p,ssa-miR-1778-3p	putative ferric-chelate reductase 1
CFTR	GIYK01040234	Ssa#NM_001123533.1	ssa-miR-8159-5p,ssa-miR-193b-5p,ssa-miR-1778-3p	cystic fibrosis transmembrane conductance regulator-like	ATPase-coupled transmembrane transporter activity,chloride channel complex,ATPase activity,intracellularly ATP-gated chloride channel activity,plasma membrane,chloride transmembrane transport,ATP binding
CFTR	GIYK01040236,GIYK01040235,GIYK01040237	Ssa#NM_001123533.1	ssa-miR-727a-3p,ssa-miR-8159-5p,ssa-miR-193b-5p,ssa-miR-1778-3p	cystic fibrosis transmembrane conductance regulator-like	ATPase-coupled transmembrane transporter activity,chloride channel complex,ATPase activity,intracellularly ATP-gated chloride channel activity,plasma membrane,chloride transmembrane transport,ATP binding
CFTR	GIYK01040238	Ssa#NM_001123533.1	ssa-miR-1778-3p		ATPase-coupled transmembrane transporter activity,ion transport,ATPase activity,transmembrane transport,integral component of membrane,chloride channel activity,ATP binding
CEBPG	GIYK01057635	Ssa#XM_014134298.1	ssa-let-7b-3p	CCAAT/enhancer-binding protein gamma	DNA-binding transcription factor activity,regulation of transcription DNA-templated
CEACAM18	GIYK01013834,GIYK01013831,GIYK01004321,GIYK01013830,GIYK01013833	Ssa#XM_014156890.1	ssa-miR-124abcd-3p,ssa-miR-499a-5p,ssa-miR-190b-5p	fibroblast growth factor receptor 4-like	integral component of membrane,carbohydrate binding
CEACAM18	GIYK01004322,GIYK01004324,GIYK01013832,GIYK01004323	Ssa#XM_014201396.1,Ssa#XM_014156890.1	ssa-miR-124abcd-3p,ssa-miR-499a-5p,ssa-miR-194b-5p	fibroblast growth factor receptor 4-like,uncharacterized protein LOC112067962,uncharacterized protein si:ch211-79k12.1	,integral component of membrane,carbohydrate binding
CDO1	GIYK01047718,GIYK01047717	Ssa#XM_014160955.1	ssa-let-7b-3p,ssa-miR-101a-3p,ssa-miR-194b-5p	cysteine dioxygenase type 1	iron ion binding,taurine biosynthetic process,cysteine dioxygenase activity,oxidation-reduction process
CDO1	GIYK01047719	Ssa#XM_014160955.1	ssa-miR-194b-5p		iron ion binding,oxidoreductase activity acting on single donors with incorporation of molecular oxygen incorporation of two atoms of oxygen,oxidation-reduction process
CDN1C	GIYK01043406	Ssa#XM_014207787.1	ssa-miR-124abcd-3p,ssa-miR-146b-3p	cyclin-dependent kinase inhibitor 1-like isoform X2	signal transduction by p53 class mediator,cyclin-dependent protein serine/threonine kinase inhibitor activity,regulation of mitotic cell cycle,cell cycle arrest,negative regulation of cyclin-dependent protein serine/threonine kinase activity,kinase activity,nucleus
CDKN1A	GIYK01018000,GIYK01018001	Ssa#XM_014207787.1	ssa-miR-124abcd-3p	cyclin-dependent kinase inhibitor 1-like isoform X1	signal transduction by p53 class mediator,cyclin-dependent protein serine/threonine kinase inhibitor activity,regulation of mitotic cell cycle,cell cycle arrest,negative regulation of cyclin-dependent protein serine/threonine kinase activity,kinase activity,nucleus
CDK6	GIYK01037266	Ssa#XM_014189599.1	ssa-miR-8159-5p,ssa-miR-1778-3p	cyclin-dependent kinase 6	regulation of cell cycle,cell dedifferentiation,cell division,protein phosphorylation,cyclin-dependent protein serine/threonine kinase activity,ATP binding,regulation of cell population proliferation
CDK4	GIYK01030416,GIYK01030415	Ssa#XM_014132180.1	ssa-miR-30e-5p,ssa-miR-190b-5p,ssa-miR-30a-1-2-5p	cyclin-dependent kinase 4-like	protein phosphorylation,protein serine/threonine kinase activity,ATP binding,cell division
CDH1	GIYK01026697,GIYK01026696	Ssa#XM_014126600.1	ssa-miR-146b-5p,ssa-miR-193b-5p,ssa-miR-146a-5p	B-cadherin-like isoform X1	integral component of membrane,calcium ion binding,homophilic cell adhesion via plasma membrane adhesion molecules,plasma membrane
CDC42EP1	GIYK01059470,GIYK01059473,GIYK01059471,GIYK01059472,GIYK01059474	Ssa#XM_014179650.1	ssa-miR-727a-3p	unnamed protein product,cdc42 effector protein 1-like
CD9	GIYK01031454,GIYK01031453	Ssa#XM_014133846.1	ssa-miR-101a-3p	CD9 antigen-like	integral component of membrane
CD9	GIYK01008446,GIYK01008443,GIYK01008452,GIYK01008440,GIYK01008451,GIYK01008438,GIYK01008442,GIYK01008436,GIYK01008445,GIYK01008450,GIYK01008444,GIYK01008439,GIYK01008449,GIYK01008448,GIYK01008437	Ssa#NM_001123541.2	ssa-miR-194b-5p	CD9 antigen-like isoform X2,CD9 antigen	integral component of membrane,
CD9	GIYK01008447	Ssa#NM_001123541.2	ssa-miR-194b-5p	CD9 antigen	integral component of membrane
CD82	GIYK01061347	Ssa#S35676028	ssa-miR-1778-3p	CD82 antigen-like	integral component of membrane
CD82	GIYK01061348	Ssa#S35676028	ssa-miR-1778-3p	CD82 antigen-like	integral component of membrane
CD82	GIYK01061349	Ssa#S35676028	ssa-miR-1778-3p	CD82 antigen-like	integral component of membrane
CD74	GIYK01021174	Ssa#XM_014151277.1	ssa-miR-7132b-5p,ssa-miR-124abcd-3p,ssa-miR-101a-3p,ssa-miR-7132a-5p		macrophage migration inhibitory factor binding,immune response,membrane,MHC class II protein binding,intracellular protein transport,antigen processing and presentation
CD37	GIYK01061350	Ssa#S35676028	ssa-miR-1778-3p	leukocyte antigen CD37-like isoform X2	integral component of membrane
CD300LG	GIYK01006604	Ssa#XM_014190302.1	ssa-miR-146b-5p,ssa-miR-727a-3p,ssa-miR-146a-5p,ssa-miR-1778-3p	CMRF35-like molecule 9 isoform X2	integral component of membrane
CD276	GIYK01010426	Ssa#XM_014196252.1	ssa-miR-101a-3p	CD276 antigen homolog	integral component of membrane
CD209	GIYK01014487	Ssa#XM_014139667.1	ssa-miR-7132b-5p,ssa-miR-146b-3p,ssa-miR-7132a-5p	CD209 antigen-like protein E isoform X1	integral component of membrane,carbohydrate binding
CD209	GIYK01012995,GIYK01012994,GIYK01012997	Ssa#XM_014200382.1	ssa-miR-8159-5p	CD209 antigen-like protein E	integral component of membrane,defense response to Gram-negative bacterium,carbohydrate binding
CD207	GIYK01064163	Ssa#XM_014178305.1	ssa-miR-190b-5p	C-type lectin domain family 4 member K-like	integral component of membrane,carbohydrate binding
CCT6A	GIYK01049494	Ssa#XM_014162766.1	ssa-miR-7132b-5p,ssa-miR-7132a-5p	T-complex protein 1 subunit zeta	unfolded protein binding,ATP binding,protein folding,cytoplasm
CCN5	GIYK01038075	Ssa#NM_001139999.1	ssa-miR-7132b-5p,ssa-miR-7132a-5p	connective tissue growth factor-like	insulin-like growth factor binding,notochord development,regeneration,endoderm development,chordate embryonic development,extracellular region
CCN2	GIYK01016305	Ssa#NM_001139999.1	ssa-miR-7132b-5p,ssa-miR-7132a-5p	connective tissue growth factor-like	insulin-like growth factor binding,extracellular region
CCN1	GIYK01024415	Ssa#XM_014123373.1	ssa-miR-101a-3p	protein CYR61	fin regeneration,insulin-like growth factor binding,extracellular region
CCN1	GIYK01024417	Ssa#XM_014123373.1	ssa-miR-101a-3p
CCL4	GIYK01040902	Ssa#NM_001123618.1	ssa-miR-146b-3p	C-C motif chemokine 4-like	chemokine-mediated signaling pathway,immune response,CCR1 chemokine receptor binding,cell chemotaxis,response to virus,inflammatory response,CCR4 chemokine receptor binding,chemokine activity,CCR5 chemokine receptor binding,extracellular space
CCL19	GIYK01028022,GIYK01002950	Ssa#XM_014128861.1,Ssa#XM_014133457.1	ssa-miR-146b-5p,ssa-miR-146a-5p	C-C motif chemokine 19-like	chemokine activity,cell chemotaxis,immune response,extracellular region
CCDC88A	GIYK01012035,GIYK01012036,GIYK01012032	Ssa#XM_014198935.1	ssa-miR-727a-3p,ssa-miR-193b-5p	girdin-like
CCDC86	GIYK01018863	Ssa#XM_014209012.1	ssa-let-7b-3p,ssa-miR-146b-5p,ssa-miR-146a-5p,ssa-miR-194b-5p	coiled-coil domain-containing protein 86-like
CCDC43	GIYK01008216	Ssa#XM_014187535.1	ssa-miR-8159-5p,ssa-miR-101a-3p	coiled-coil domain-containing protein 43-like
CAT	GIYK01029587	Ssa#XM_014200937.1	ssa-miR-124abcd-3p	catalase-like	heme binding,catalase activity,cellular oxidant detoxification,metal ion binding,oxidation-reduction process,hydrogen peroxide catabolic process,response to oxidative stress
CAT	GIYK01029594	Ssa#XM_014200937.1	ssa-miR-124abcd-3p	catalase isoform X1	heme binding,catalase activity,cellular oxidant detoxification,metal ion binding,oxidation-reduction process,hydrogen peroxide catabolic process,response to oxidative stress
CASP3	GIYK01021373	Ssa#XM_014212786.1	ssa-miR-30e-5p,ssa-miR-30a-3-4-5p,ssa-miR-30a-1-2-5p	caspase-3-like	cellular response to oxidative stress,proteolysis,cysteine-type endopeptidase activity,cytoplasm
CAPN1	GIYK01017745	Ssa#XM_014139667.1	ssa-miR-30e-5p,ssa-miR-124abcd-3p,ssa-miR-194b-5p	calpain-1 catalytic subunit-like isoform X2	integral component of membrane,calcium-dependent cysteine-type endopeptidase activity,proteolysis,calcium ion binding
CAMKV	GIYK01051320,GIYK01051321	Ssa#XM_014166147.1	ssa-miR-8159-5p	caM kinase-like vesicle-associated protein	protein phosphorylation,ATP binding,protein kinase activity
CAMK1D	GIYK01026229	Ssa#XM_014125860.1	ssa-miR-146a-5p,ssa-let-7b-3p,ssa-miR-146b-5p,ssa-miR-499a-5p,ssa-miR-101a-3p	calcium/calmodulin-dependent protein kinase type 1D-like	protein phosphorylation,protein serine/threonine kinase activity,ATP binding
CAMK1D	GIYK01032952,GIYK01032951,GIYK01032955,GIYK01032954,GIYK01032953	Ssa#XM_014136012.1	ssa-miR-146b-5p,ssa-miR-7132b-5p,ssa-miR-146a-5p,ssa-miR-7132a-5p	calcium/calmodulin-dependent protein kinase type 1D-like isoform X1	protein phosphorylation,protein serine/threonine kinase activity,ATP binding,locomotor rhythm
CAMK1	GIYK01030875	Ssa#XM_014165815.1	ssa-miR-30a-3-4-5p,ssa-miR-30a-1-2-5p,ssa-miR-30e-5p,ssa-miR-124abcd-3p,ssa-miR-101a-3p	calcium/calmodulin-dependent protein kinase type 1-like isoform X1	protein phosphorylation,protein serine/threonine kinase activity,ATP binding
CA4	GIYK01036015	Ssa#XM_014140878.1	ssa-miR-146b-5p,ssa-miR-727a-3p,ssa-miR-101a-3p,ssa-miR-146a-5p	carbonic anhydrase 4-like	carbonate dehydratase activity,zinc ion binding
CA12	GIYK01035940,GIYK01035945,GIYK01035943	Ssa#XM_014140878.1	ssa-miR-727a-3p		carbonate dehydratase activity,zinc ion binding
CA1	GIYK01060403	Ssa#XM_014180973.1	ssa-miR-101a-3p	carbonic anhydrase 1	regulation of pH,apical part of cell,sodium ion import across plasma membrane,regulation of renal sodium excretion,carbon dioxide transport,carbonate dehydratase activity,cellular response to xenobiotic stimulus,hypotonic salinity response,response to carbon dioxide,zinc ion binding,positive regulation of urine volume
C8G	GIYK01045872,GIYK01045873	Ssa#XM_014181646.1	ssa-miR-146b-5p,ssa-miR-146a-5p	complement component C8 gamma chain	small molecule binding
C8G	GIYK01045874	Ssa#XM_014181646.1	ssa-miR-146b-5p,ssa-miR-146a-5p		small molecule binding
C7	GIYK01003126	Ssa#XM_014134762.1	ssa-miR-146b-3p	complement component C7-like	protein binding,complement activation,membrane attack complex
C4B_2	GIYK01003867,GIYK01003866	Ssa#XM_014176984.1	ssa-miR-194b-5p	complement C4-like
C4A	GIYK01022554	Ssa#XM_014214474.1	ssa-miR-101a-3p	unnamed protein product	endopeptidase inhibitor activity,extracellular region
C4A	GIYK01014151,GIYK01014074,GIYK01014138,GIYK01014079,GIYK01014075,GIYK01014080,GIYK01014117	Ssa#XM_014148478.1	ssa-miR-8159-5p	complement C4-like isoform X1,complement C4-like	endopeptidase inhibitor activity,negative regulation of endopeptidase activity,extracellular space
C3	GIYK01035907	Ssa#XM_014151367.1	ssa-miR-8159-5p		endopeptidase inhibitor activity,complement activation
C3	GIYK01035908	Ssa#XM_014151367.1	ssa-miR-8159-5p	complement C3-like	endopeptidase inhibitor activity,complement activation
C3	GIYK01035909	Ssa#XM_014151367.1	ssa-miR-8159-5p	unnamed protein product	inflammatory response,complement activation,extracellular region
C1GALT1	GIYK01061488	Ssa#XM_014142441.1	ssa-miR-146b-3p,ssa-miR-194b-5p		glycoprotein-N-acetylgalactosamine 3-beta-galactosyltransferase activity,O-glycan processing
C1GALT1	GIYK01065178,GIYK01065179	Ssa#XM_014142441.1	ssa-miR-146b-3p,ssa-miR-194b-5p	glycoprotein-N-acetylgalactosamine 3-beta-galactosyltransferase 1-like	integral component of membrane,glycoprotein-N-acetylgalactosamine 3-beta-galactosyltransferase activity,O-glycan processing
BTN1A1	GIYK01008877	Ssa#XM_014203484.1	ssa-miR-8159-5p	butyrophilin subfamily 1 member A1-like isoform X2	protein binding
BTN1A1	GIYK01015025	Ssa#XM_014203484.1	ssa-miR-8159-5p	butyrophilin subfamily 1 member A1-like isoform X2	protein binding
BRAT1	GIYK01061358	Ssa#XM_014184383.1	ssa-miR-8159-5p,ssa-miR-101a-3p
BRAT1	GIYK01065884	Ssa#XM_014184383.1	ssa-miR-101a-3p	BRCA1-associated ATM activator 1-like	cell population proliferation,protein binding,cellular response to DNA damage stimulus
BRAT1	GIYK01065885	Ssa#XM_014184383.1	ssa-miR-101a-3p	BRCA1-associated ATM activator 1-like	cell population proliferation,protein binding,cellular response to DNA damage stimulus
BRAT1	GIYK01065886	Ssa#XM_014184383.1	ssa-miR-101a-3p	BRCA1-associated ATM activator 1-like	cell population proliferation,protein binding,cellular response to DNA damage stimulus
BLNK	GIYK01048559	Ssa#XM_014161470.1	ssa-miR-101a-3p	B-cell linker protein-like
BCO1	GIYK01056998	Ssa#XM_014139667.1	ssa-miR-30e-5p,ssa-miR-30a-3-4-5p,ssa-miR-30a-1-2-5p	beta,beta-carotene 15,15'-dioxygenase-like	monooxygenase activity,metal ion binding,oxidoreductase activity acting on single donors with incorporation of molecular oxygen incorporation of two atoms of oxygen,oxidation-reduction process
BCL6	GIYK01041446,GIYK01041444,GIYK01041445,GIYK01041447	Ssa#XM_014123649.1	ssa-miR-124abcd-3p	B-cell lymphoma 6 protein-like isoform X2,B-cell lymphoma 6 protein-like	protein binding,nucleic acid binding
BCL2L13	GIYK01043757,GIYK01043758,GIYK01043759	Ssa#XM_014153355.1	ssa-miR-101a-3p	transcription factor Spi-C-like,transcription factor Spi-C-like isoform X1	DNA-binding transcription factor activity,nucleus,regulation of transcription DNA-templated,sequence-specific DNA binding
BANF1	GIYK01061412	Ssa#XM_014185925.1	ssa-miR-193b-5p	barrier-to-autointegration factor-like	DNA binding,chromosome condensation,nucleoplasm,nuclear envelope,chromosome segregation,protein binding
BAIAP3	GIYK01061628,GIYK01061630,GIYK01061629	Ssa#XM_014204250.1	ssa-miR-727a-3p	BAI1-associated protein 3
ATP6V1E2	GIYK01006225,GIYK01028954,GIYK01028953	Ssa#NM_001140243.1	ssa-miR-146b-5p,ssa-miR-499a-5p,ssa-miR-146a-5p,ssa-miR-194b-5p	V-type proton ATPase subunit e 2-like	hydrolase activity,proton transmembrane transport,integral component of membrane,proton-transporting V-type ATPase V0 domain,proton transmembrane transporter activity
ATP1B	GIYK01043074,GIYK01043071,GIYK01043075	Ssa#XM_014152431.1	ssa-miR-146b-5p,ssa-miR-146a-5p,ssa-miR-1778-3p	sodium/potassium-transporting ATPase subunit beta-1b isoform X2	sodium:potassium-exchanging ATPase complex,sodium ion transport,potassium ion transport
ATP1B	GIYK01043155,GIYK01043154,GIYK01043153,GIYK01043151,GIYK01043150	Ssa#XM_014152431.1	ssa-miR-146b-5p,ssa-miR-146a-5p,ssa-miR-1778-3p	sodium/potassium-transporting ATPase subunit beta-1b isoform X2	sodium:potassium-exchanging ATPase complex,sodium ion transport,potassium ion transport
ATP1A1	GIYK01042090,GIYK01042065	Ssa#XM_014152156.1	ssa-let-7b-3p,ssa-miR-124abcd-3p		integral component of membrane,nucleotide binding
ATP1A1	GIYK01042962,GIYK01042099,GIYK01042967,GIYK01042072,GIYK01042069,GIYK01042978,GIYK01042950,GIYK01042074,GIYK01042955,GIYK01042953	Ssa#XM_014152156.1	ssa-miR-146a-5p,ssa-miR-194b-5p,ssa-let-7b-3p,ssa-miR-146b-5p,ssa-miR-124abcd-3p	sodium/potassium-transporting ATPase subunit alpha-1	response to cortisol,basolateral plasma membrane,potassium ion transmembrane transport,sodium:potassium-exchanging ATPase activity,plasma membrane raft,FYXD domain binding,hyperosmotic salinity response,metal ion binding,establishment or maintenance of transmembrane electrochemical gradient,integral component of membrane,ATP binding,response to growth hormone
ATP1A1	GIYK01042078,GIYK01042094,GIYK01042966,GIYK01042095,GIYK01042965,GIYK01042975,GIYK01042948,GIYK01042956,GIYK01042969	Ssa#XM_014152156.1	ssa-let-7b-3p,ssa-miR-727a-3p,ssa-miR-124abcd-3p,ssa-miR-146b-5p	Na+/K+ ATPase alpha1b-ii,Na+/K+ ATPase alpha 1b-i	basolateral plasma membrane,sodium:potassium-exchanging ATPase activity,hyperosmotic salinity response,metal ion binding,hydrolase activity,establishment or maintenance of transmembrane electrochemical gradient,cytoplasm,integral component of membrane,potassium transmembrane transporter activity phosphorylative mechanism,ATP binding,potassium ion transmembrane transport
ATP1A1	GIYK01042963	Ssa#XM_014152156.1	ssa-miR-124abcd-3p
ATP1A1	GIYK01019303	Ssa#XM_014209857.1	ssa-miR-499a-5p	sodium/potassium-transporting ATPase subunit alpha-1	potassium ion transmembrane transport,sodium:potassium-exchanging ATPase activity,plasma membrane raft,hyperosmotic salinity response,metal ion binding,establishment or maintenance of transmembrane electrochemical gradient,integral component of membrane,ATP binding,response to growth hormone
ATP1A1	GIYK01009408	Ssa#XM_014209857.1	ssa-miR-8159-5p		integral component of membrane,potassium transmembrane transporter activity phosphorylative mechanism,ATP binding,potassium ion transport
ATP1A1	GIYK01019309,GIYK01009409	Ssa#XM_014209857.1	ssa-miR-8159-5p	sodium/potassium-transporting ATPase subunit alpha-1-like	basolateral plasma membrane,potassium ion transmembrane transport,sodium:potassium-exchanging ATPase activity,plasma membrane raft,hyperosmotic salinity response,metal ion binding,hydrolase activity,establishment or maintenance of transmembrane electrochemical gradient,integral component of membrane,ATP binding,response to growth hormone
ASTE1	GIYK01004004	Ssa#XM_014176984.1	ssa-miR-7132a-5p,ssa-miR-194b-5p	protein asteroid homolog 1-like	nucleic acid phosphodiester bond hydrolysis,nuclease activity,DNA repair
ARSI	GIYK01012686	Ssa#XM_014199906.1	ssa-miR-499a-5p	arylsulfatase I-like	sulfuric ester hydrolase activity
ARSI	GIYK01012687	Ssa#XM_014199906.1	ssa-miR-499a-5p	arylsulfatase I	sulfuric ester hydrolase activity
ARRDC2	GIYK01023348,GIYK01023349,GIYK01023350,GIYK01023351	Ssa#XM_014216073.1	ssa-miR-124abcd-3p	arrestin domain-containing protein 2-like isoform X1,Arrestin domain-containing protein 2,arrestin domain-containing protein 2 isoform X2
ARPC5	GIYK01024521	Ssa#XM_014125394.1	ssa-miR-190b-5p
armc3	GIYK01060885,GIYK01060886	Ssa#XM_014181641.1	ssa-miR-101a-3p	armadillo repeat-containing protein 3,unnamed protein product	,protein binding
ARK72	GIYK01030812	Ssa#XM_014133598.1	ssa-miR-101a-3p	aflatoxin B1 aldehyde reductase member 4-like	oxidoreductase activity,oxidation-reduction process
ARHGAP45	GIYK01036003,GIYK01036002,GIYK01036001,GIYK01036006	Ssa#XM_014140830.1	ssa-miR-193b-5p	unnamed protein product
ARHGAP25	GIYK01048684,GIYK01048682,GIYK01048687	Ssa#XM_014202048.1	ssa-miR-146b-5p,ssa-miR-146a-5p		,signal transduction
arhgap17	GIYK01059504	Ssa#XM_014179686.1	ssa-miR-7132a-5p,ssa-miR-30a-1-2-5p,ssa-miR-1778-3p,ssa-miR-7132b-5p,ssa-miR-124abcd-3p	rho GTPase-activating protein 17-like isoform X1	GTPase activator activity,cytoplasm,signal transduction,protein binding,positive regulation of GTPase activity
ARGI2	GIYK01020508	Ssa#XM_014211724.1	ssa-miR-101a-3p	arginase-2, mitochondrial-like	arginase activity,urea cycle,metal ion binding,arginine metabolic process
ARAP1	GIYK01034092,GIYK01034088,GIYK01034090,GIYK01034091,GIYK01034087,GIYK01034086,GIYK01034089	Ssa#XM_014137648.1	ssa-miR-146a-5p,ssa-miR-194b-5p,ssa-miR-7132a-5p,ssa-miR-146b-5p,ssa-miR-7132b-5p,ssa-miR-190b-5p	arf-GAP with Rho-GAP domain, ANK repeat and PH domain-containing protein 1-like isoform X1,arf-GAP with Rho-GAP domain, ANK repeat and PH domain-containing protein 1-like isoform X4	signal transduction,metal ion binding,positive regulation of GTPase activity,GTPase activator activity
AQP11	GIYK01011291	Ssa#XM_014169557.1	ssa-miR-499a-5p	aquaporin-11	integral component of membrane,channel activity,transmembrane transport
APP	GIYK01056280,GIYK01056282,GIYK01056283,GIYK01056281	Ssa#XM_014175501.1	ssa-let-7b-3p,ssa-miR-8159-5p	amyloid beta A4 protein-like	serine-type endopeptidase inhibitor activity,integral component of membrane,transition metal ion binding,heparin binding,nervous system development
APOE	GIYK01004298,GIYK01013857,GIYK01013854,GIYK01013850,GIYK01013849,GIYK01013847,GIYK01004297,GIYK01013853,GIYK01004294,GIYK01004300,GIYK01013852,GIYK01013844,GIYK01004303,GIYK01004295,GIYK01004302,GIYK01004301,GIYK01004296,GIYK01004292,GIYK01013843	Ssa#XM_014155590.1	ssa-miR-8159-5p	apolipoprotein Eb-like	extracellular region,membrane,lipid binding,integral component of membrane,lipid transport,lipoprotein metabolic process
APOE	GIYK01004299	Ssa#XM_014155590.1	ssa-miR-8159-5p	Apolipoprotein Eb
APOE	GIYK01004293	Ssa#XM_014155590.1	ssa-miR-8159-5p	apolipoprotein E	lipoprotein metabolic process,lipid binding,lipid transport,extracellular region
APOE	GIYK01013855	Ssa#XM_014155590.1	ssa-miR-8159-5p	apolipoprotein Eb-like	lipoprotein metabolic process,lipid binding,lipid transport,extracellular region
APOE	GIYK01013845,GIYK01013848,GIYK01013846,GIYK01013856	Ssa#XM_014155590.1	ssa-miR-8159-5p	Apolipoprotein Eb	,extracellular region,lipid binding,lipid transport,lipoprotein metabolic process
APOD	GIYK01060850	Ssa#NM_001141437.1	ssa-miR-146b-5p,ssa-miR-190b-5p,ssa-miR-124abcd-3p,ssa-miR-146a-5p	apolipoprotein D-like	aging,lipid transport,lipid binding
ANXA2	GIYK01004655	Ssa#XM_014161401.1	ssa-miR-7132b-5p,ssa-miR-7132a-5p	annexin A2-like	calcium-dependent phospholipid binding,calcium ion binding
ANPEP	GIYK01057650,GIYK01057651	Ssa#XM_014176742.1	ssa-miR-8159-5p,ssa-miR-101a-3p	aminopeptidase N-like,aminopeptidase Ey isoform X2	proteolysis,metallopeptidase activity,zinc ion binding,aminopeptidase activity,integral component of membrane
ANPEP	GIYK01025168,GIYK01025167	Ssa#XM_014124421.1	ssa-miR-194b-5p	aminopeptidase N-like	proteolysis,metallopeptidase activity,zinc ion binding,aminopeptidase activity,integral component of membrane
ANP32D	GIYK01027377	Ssa#XM_014127683.1	ssa-miR-146b-3p		protein binding
ANKH	GIYK01034831	Ssa#NM_001140633.1	ssa-miR-101a-3p	progressive ankylosis protein homolog B	integral component of plasma membrane,inorganic diphosphate transmembrane transporter activity,phosphate ion transmembrane transport,inorganic phosphate transmembrane transporter activity,inorganic diphosphate transport,regulation of bone mineralization,phosphate ion transmembrane transporter activity
ANGPT1	GIYK01065260	Ssa#XM_014186699.1	ssa-miR-101a-3p	angiopoietin-1-like isoform X1	angiogenesis,Tie signaling pathway,receptor tyrosine kinase binding
angl4	GIYK01006687	Ssa#NM_001139941.1	ssa-miR-146b-5p,ssa-miR-146a-5p	angiopoietin-related protein 4	angiogenesis,negative regulation of apoptotic process,extracellular space
ALOXE3	GIYK01009476	Ssa#XM_014209598.1	ssa-miR-124abcd-3p	hydroperoxide isomerase ALOXE3-like	iron ion binding,oxidoreductase activity acting on single donors with incorporation of molecular oxygen incorporation of two atoms of oxygen,isomerase activity,oxidation-reduction process
ALOXE3	GIYK01019233,GIYK01019236,GIYK01019231,GIYK01019237,GIYK01019243,GIYK01019242,GIYK01019234,GIYK01019235,GIYK01019232	Ssa#XM_014194788.1	ssa-miR-124abcd-3p	hydroperoxide isomerase ALOXE3-like	iron ion binding,protein binding,oxidoreductase activity acting on single donors with incorporation of molecular oxygen incorporation of two atoms of oxygen,oxidation-reduction process
ALOXE3	GIYK01019238,GIYK01019240,GIYK01019239	Ssa#XM_014194788.1	ssa-miR-124abcd-3p	hydroperoxide isomerase ALOXE3-like	iron ion binding,oxidoreductase activity acting on single donors with incorporation of molecular oxygen incorporation of two atoms of oxygen,oxidation-reduction process
ALOX5	GIYK01009473,GIYK01009474,GIYK01009480,GIYK01009472,GIYK01009478,GIYK01009482,GIYK01009483,GIYK01009481,GIYK01009477,GIYK01009475	Ssa#XM_014209598.1	ssa-let-7b-3p,ssa-miR-124abcd-3p,ssa-miR-193b-5p	arachidonate 5-lipoxygenase-like,hydroperoxide isomerase ALOXE3-like	oxidoreductase activity acting on single donors with incorporation of molecular oxygen incorporation of two atoms of oxygen,iron ion binding,metal ion binding,oxidation-reduction process,protein binding,isomerase activity
ALOX15B	GIYK01009479	Ssa#XM_014209598.1	ssa-let-7b-3p,ssa-miR-124abcd-3p,ssa-miR-193b-5p	arachidonate 15-lipoxygenase B-like	iron ion binding,protein binding,oxidoreductase activity acting on single donors with incorporation of molecular oxygen incorporation of two atoms of oxygen,oxidation-reduction process
ALOX15B	GIYK01019241	Ssa#XM_014194788.1	ssa-miR-124abcd-3p	arachidonate 15-lipoxygenase B-like	iron ion binding,protein binding,oxidoreductase activity acting on single donors with incorporation of molecular oxygen incorporation of two atoms of oxygen,oxidation-reduction process
ALDR	GIYK01017976	Ssa#XM_014207793.1	ssa-miR-8159-5p,ssa-miR-101a-3p,ssa-miR-190b-5p	aldose reductase-like	oxidoreductase activity,oxidation-reduction process
ALDR	GIYK01017978	Ssa#XM_014207793.1	ssa-miR-124abcd-3p	aldose reductase-like	oxidoreductase activity,oxidation-reduction process
ALDOA	GIYK01007730,GIYK01007729	Ssa#XM_014165815.1,Ssa#NM_001173920.1	ssa-miR-124abcd-3p,ssa-miR-194b-5p	fructose-bisphosphate aldolase A-like	glycolytic process,fructose-bisphosphate aldolase activity
ALDH3B1	GIYK01009158	Ssa#XM_014203122.1	ssa-miR-101a-3p	aldehyde dehydrogenase family 3 member B1-like	integral component of membrane,oxidoreductase activity acting on the aldehyde or oxo group of donors NAD or NADP as acceptor,cellular aldehyde metabolic process,oxidation-reduction process
ALCAM	GIYK01009996	Ssa#NM_001165310.1	ssa-miR-193b-5p	CD166 antigen homolog precursor	integral component of membrane
ALAS2	GIYK01031624	Ssa#XM_014134127.1	ssa-miR-193b-5p	5-aminolevulinate synthase, nonspecific, mitochondrial-like	protoporphyrinogen IX biosynthetic process,mitochondrial matrix,pyridoxal phosphate binding,5-aminolevulinate synthase activity
akts1	GIYK01014889	Ssa#XM_014198736.1	ssa-miR-146b-5p,ssa-miR-727a-3p,ssa-miR-146a-5p	Proline-rich AKT1 substrate 1	negative regulation of TOR signaling,neurotrophin TRK receptor signaling pathway
ak3	GIYK01002422	Ssa#XM_014189599.1	ssa-miR-8159-5p	GTP:AMP phosphotransferase AK3, mitochondrial-like	ADP biosynthetic process,mitochondrial matrix,GTP metabolic process,adenylate kinase activity,GTP binding,nucleoside triphosphate adenylate kinase activity,myeloid cell development,nucleoside monophosphate phosphorylation,ITP metabolic process,AMP metabolic process,phosphorylation,ATP binding
ak3	GIYK01002425,GIYK01002424	Ssa#XM_014189599.1	ssa-miR-8159-5p	GTP:AMP phosphotransferase AK3, mitochondrial isoform X2	ADP biosynthetic process,mitochondrial matrix,GTP metabolic process,adenylate kinase activity,GTP binding,nucleoside triphosphate adenylate kinase activity,nucleoside monophosphate phosphorylation,ITP metabolic process,AMP metabolic process,phosphorylation,ATP binding
agt	GIYK01059704,GIYK01059709,GIYK01059706,GIYK01059705	Ssa#XM_014176984.1	ssa-miR-146b-5p,ssa-miR-193b-5p,ssa-miR-101a-3p,ssa-miR-146a-5p	angiotensinogen precursor,angiotensinogen	regulation of systemic arterial blood pressure by renin-angiotensin,extracellular space
AGPAT4	GIYK01059829	Ssa#S35549482	ssa-let-7b-3p,ssa-miR-101a-3p	1-acyl-sn-glycerol-3-phosphate acyltransferase delta	integral component of membrane,1-acylglycerol-3-phosphate O-acyltransferase activity
afmid	GIYK01006264,GIYK01006263,GIYK01006265	Ssa#NM_001141098.2	ssa-miR-190b-5p	kynurenine formamidase isoform X1,kynurenine formamidase	tryptophan catabolic process to kynurenine,arylformamidase activity,'de novo' NAD biosynthetic process from tryptophan,cytosol,nucleus
ADSS2	GIYK01010533,GIYK01010535,GIYK01010538	Ssa#XM_014170178.1	ssa-miR-194b-5p	adenylosuccinate synthetase isozyme 2-like isoform X2	purine nucleotide biosynthetic process,adenylosuccinate synthase activity,GTP binding
adpgk	GIYK01024906	Ssa#XM_014124002.1	ssa-miR-727a-3p,ssa-miR-101a-3p,ssa-miR-499a-5p,ssa-miR-1778-3p	unnamed protein product	phosphotransferase activity alcohol group as acceptor,carbohydrate metabolic process
adpgk	GIYK01024907	Ssa#XM_014124002.1	ssa-miR-727a-3p,ssa-miR-101a-3p,ssa-miR-499a-5p,ssa-miR-1778-3p	ADP-dependent glucokinase isoform X1	phosphorylation,phosphotransferase activity alcohol group as acceptor,kinase activity,carbohydrate metabolic process
ADM2	GIYK01018297,GIYK01043671,GIYK01043670	Ssa#XM_014153283.1	ssa-miR-727a-3p,ssa-miR-124abcd-3p,ssa-miR-193b-5p,ssa-miR-190b-5p	ADM2-like	hormone activity,signal transduction,extracellular region
ADGRL2	GIYK01035585	Ssa#XM_014140158.1	ssa-miR-193b-5p,ssa-miR-1778-3p	adhesion G protein-coupled receptor L2-like isoform X4	G protein-coupled receptor activity,G protein-coupled receptor signaling pathway,cell surface receptor signaling pathway,integral component of membrane,carbohydrate binding
ADGRG5	GIYK01026673,GIYK01026668,GIYK01026665,GIYK01026672,GIYK01026669,GIYK01026666,GIYK01026674	Ssa#XM_014175204.1	ssa-let-7b-3p,ssa-miR-727a-3p,ssa-miR-8159-5p,ssa-miR-1778-3p	hypothetical protein cypCar_00040562,adhesion G-protein coupled receptor G5-like isoform X2	,G protein-coupled receptor activity,G protein-coupled receptor signaling pathway,cell surface receptor signaling pathway,integral component of membrane
ADGRG5	GIYK01056761,GIYK01026667,GIYK01026670,GIYK01056760,GIYK01026671,GIYK01056762	Ssa#XM_014175204.1	ssa-let-7b-3p,ssa-miR-8159-5p	adhesion G-protein coupled receptor G5-like	G protein-coupled receptor activity,G protein-coupled receptor signaling pathway,myelination of posterior lateral line nerve axons,myelination,peripheral nervous system myelin maintenance,cell surface receptor signaling pathway,regulation of oligodendrocyte progenitor proliferation,glial cell development,oligodendrocyte development,integral component of membrane
ADGRG2	GIYK01028422	Ssa#XM_014129264.1	ssa-miR-101a-3p,ssa-miR-1778-3p	adhesion G-protein coupled receptor G2-like	cell surface receptor signaling pathway,G protein-coupled receptor activity,G protein-coupled receptor signaling pathway,integral component of membrane
ADGRG2	GIYK01017115,GIYK01017114,GIYK01017112,GIYK01017113	Ssa#XM_014206180.1	ssa-miR-146b-5p,ssa-miR-146a-5p	adhesion G-protein coupled receptor G2 isoform X1	cell surface receptor signaling pathway,G protein-coupled receptor activity,G protein-coupled receptor signaling pathway,integral component of membrane
ADGRE2	GIYK01014793	Ssa#XM_014203129.1	ssa-miR-101a-3p	CD97 antigen-like isoform X1	calcium ion binding
adat1	GIYK01025244	Ssa#XM_014171413.1	ssa-miR-190b-5p,ssa-miR-1778-3p	tRNA-specific adenosine deaminase 1 isoform X1	RNA processing,adenosine deaminase activity,RNA binding
ADAP1	GIYK01029190,GIYK01029191	Ssa#XM_014125394.1	ssa-miR-1778-3p	arf-GAP with dual PH domain-containing protein 2-like isoform X1	phosphatidylinositol bisphosphate binding,metal ion binding,positive regulation of GTPase activity,GTPase activator activity
ADAP1	GIYK01064978	Ssa#XM_014194251.1	ssa-miR-8159-5p	arf-GAP with dual PH domain-containing protein 1-like	phosphatidylinositol bisphosphate binding,GTPase activator activity,metal ion binding,plasma membrane,intracellular membrane-bounded organelle,positive regulation of GTPase activity
ADAMTSL5	GIYK01064566	Ssa#XM_014127581.1	ssa-miR-193b-5p
ADAMTS12	GIYK01054164	Ssa#XM_014171071.1	ssa-miR-101a-3p	unnamed protein product, partial	peptidase activity,proteolysis
ADAM15	GIYK01013545,GIYK01013544,GIYK01013546	Ssa#NM_001140243.1	ssa-miR-124abcd-3p	disintegrin and metalloproteinase domain-containing protein 15-like isoform X2,disintegrin and metalloproteinase domain-containing protein 15-like isoform X3	metalloendopeptidase activity,proteolysis,integrin-mediated signaling pathway,integral component of membrane
ACTN3	GIYK01017597,GIYK01017596	Ssa#XM_014207088.1	ssa-miR-7132a-5p	alpha-actinin-3	calcium ion binding,actin binding
ACSL1	GIYK01009931,GIYK01009932,GIYK01009933,GIYK01009935,GIYK01009934	Ssa#NM_001173571.1	ssa-miR-727a-3p,ssa-miR-101a-3p	long-chain-fatty-acid--CoA ligase 1-like isoform X2	long-chain fatty acid metabolic process,long-chain fatty acid-CoA ligase activity,acyl-CoA ligase activity,integral component of membrane,decanoate-CoA ligase activity
ACSBG2	GIYK01023818,GIYK01023813,GIYK01023817,GIYK01023815	Ssa#XM_014216497.1	ssa-miR-8159-5p	long-chain-fatty-acid--CoA ligase ACSBG2 isoform X3,long-chain-fatty-acid--CoA ligase ACSBG2-like isoform X2,long-chain-fatty-acid--CoA ligase ACSBG2-like isoform X1	catalytic activity,ligase activity
ACSBG2	GIYK01023814,GIYK01023816	Ssa#XM_014216497.1	ssa-miR-8159-5p	long-chain-fatty-acid--CoA ligase ACSBG2-like isoform X2	ligase activity
ABHD17A	GIYK01036047	Ssa#XM_014205669.1	ssa-miR-8159-5p,ssa-miR-194b-5p	alpha/beta hydrolase domain-containing protein 17A-like	serine-type peptidase activity,proteolysis
abhd12	GIYK01001278	Ssa#XM_014124481.1	ssa-miR-499a-5p	monoacylglycerol lipase ABHD12-like	integral component of membrane,hydrolase activity
ABHD11	GIYK01028762	Ssa#XM_014129624.1	ssa-let-7b-3p,ssa-miR-124abcd-3p,ssa-miR-101a-3p	protein ABHD11	hydrolase activity
ABCC1	GIYK01065966	Ssa#XM_014149503.1	ssa-miR-101a-3p	multidrug resistance protein 1-like isoform X1	ATPase-coupled transmembrane transporter activity,ATPase activity,transmembrane transport,integral component of membrane,ATP binding
ABCB6	GIYK01041594,GIYK01041593,GIYK01041595,GIYK01041596	Ssa#XM_014150165.1	ssa-miR-101a-3p,ssa-miR-499a-5p	ATP-binding cassette sub-family B member 6, mitochondrial-like	ATPase-coupled transmembrane transporter activity,ATPase activity,transmembrane transport,integral component of membrane,ATP binding
ABCA5	GIYK01002182	Ssa#XM_014164332.1	ssa-let-7b-3p,ssa-miR-146b-3p
AATM	GIYK01025415	Ssa#XM_014200937.1	ssa-miR-101a-3p	aspartate aminotransferase, mitochondrial-like	L-aspartate:2-oxoglutarate aminotransferase activity,biosynthetic process,cellular amino acid metabolic process,pyridoxal phosphate binding
A3GALT2	GIYK01051412	Ssa#NM_001173920.1	ssa-miR-124abcd-3p	alpha-1,3-galactosyltransferase 2-like isoform X1	membrane,transferase activity transferring hexosyl groups,carbohydrate metabolic process
_	GIYK01007262	Ssa#XM_014191790.1	ssa-miR-146b-3p	aquaporin FA-CHIP-like	carbon dioxide transmembrane transporter activity,carbon dioxide transmembrane transport,ammonium transmembrane transport,integral component of membrane,water channel activity,cytoplasm,water transport,ammonium transmembrane transporter activity,cytoplasmic side of apical plasma membrane,proton export across plasma membrane,brush border membrane,basal part of cell
_	GIYK01071011,GIYK01041204,GIYK01007109,GIYK01011551,GIYK01023117,GIYK01030772,GIYK01067120,GIYK01071311,GIYK01053002,GIYK01014600,GIYK01023116,GIYK01068005,GIYK01064997,GIYK01067117,GIYK01014384,GIYK01069311,GIYK01057367,GIYK01071424,GIYK01001034,GIYK01069317,GIYK01071009,GIYK01014829,GIYK01017131,GIYK01067119,GIYK01060869,GIYK01052544,GIYK01071008,GIYK01012509,GIYK01060437,GIYK01071014,GIYK01071…	Ssa#XM_014157764.1,Ssa#XM_014201118.1,Ssa#XM_014214075.1,Ssa#XM_014127181.1,Ssa#XM_014153663.1,Ssa#XM_014147173.1,Ssa#XM_014202048.1,Ssa#XM_014184519.1,Ssa#XM_014184012.1,Ssa#XM_014164332.1,Ssa#XM_014139667.1,Ssa#XM_014205669.1,Ssa#XM_014151367.1,Ssa#XM_014134298.1,Ssa#XM_014149098.1,Ssa#XM_014170178.1,Ssa#XM_014150424.1,Ssa#XM_014145896.1,Ssa#XM_014192502.1,Ssa#XM_014137020.1,Ssa#XM_014133010.1	ssa-miR-727a-3p,ssa-miR-30a-3-4-5p,ssa-miR-8159-5p,ssa-miR-146a-5p,ssa-miR-1778-3p,ssa-miR-194b-5p,ssa-let-7b-3p,ssa-miR-146b-5p,ssa-miR-30a-1-2-5p,ssa-miR-124abcd-3p,ssa-miR-101a-3p,ssa-miR-193b-5p,ssa-miR-30e-5p,ssa-miR-7132a-5p,ssa-miR-7132b-5p,ssa-miR-190b-5p	periostin isoform X2,arabinogalactan protein 1-like,hemicentin-1-like isoform X3,unnamed protein product,vegetative cell wall protein gp1-like,hemicentin-1-like isoform X2,hemicentin-1-like isoform X1	,heme binding,protein binding,calcium ion binding,proteolysis,defense response,oxidation-reduction process,intracellular protein transport,calcium-dependent cysteine-type endopeptidase activity,response to oxidative stress,peroxidase activity
_	GIYK01016829,GIYK01016830	Ssa#XM_014205651.1	ssa-miR-8159-5p,ssa-miR-101a-3p	cytochrome P450 2K1-like	heme binding,iron ion binding,intracellular membrane-bounded organelle,xenobiotic metabolic process,integral component of membrane,oxidoreductase activity acting on paired donors with incorporation or reduction of molecular oxygen reduced flavin or flavoprotein as one donor and incorporation of one atom of oxygen,cytoplasm,steroid hydroxylase activity,oxidation-reduction process,exogenous drug ca…
_	GIYK01000206	Ssa#XM_014130176.1	ssa-miR-124abcd-3p	uncharacterized LOC106564129
_	GIYK01053031	Ssa#XM_014165815.1	ssa-miR-124abcd-3p
_	GIYK01061391	Ssa#NM_001141354.1	ssa-miR-146b-5p,ssa-miR-124abcd-3p,ssa-miR-146a-5p	probable E3 ubiquitin-protein ligase RNF144A-A	ubiquitin-protein transferase activity,protein ubiquitination
_	GIYK01011325	Ssa#XM_014125217.1	ssa-miR-124abcd-3p,ssa-miR-8159-5p,ssa-miR-194b-5p,ssa-miR-146b-3p	Transposable element Tc1 transposase	DNA integration,DNA binding,transposition DNA-mediated
_	GIYK01014701	Ssa#XM_014200937.1	ssa-miR-8159-5p,ssa-miR-124abcd-3p,ssa-miR-499a-5p,ssa-miR-7132a-5p	unnamed protein product	integral component of membrane,transmembrane transport,symporter activity,carbohydrate transport
_	GIYK01043072,GIYK01043152,GIYK01043068,GIYK01043148,GIYK01043073,GIYK01043067,GIYK01043069,GIYK01043149,GIYK01043156,GIYK01043157,GIYK01043070,GIYK01043158	Ssa#XM_014152431.1	ssa-miR-146b-5p,ssa-miR-146a-5p,ssa-miR-1778-3p	sodium/potassium-transporting ATPase subunit beta-233-like	sodium:potassium-exchanging ATPase complex,sodium ion transport,potassium ion transport
_	GIYK01058023,GIYK01058026,GIYK01058025,GIYK01058021	Ssa#XM_014177300.1	ssa-miR-146b-5p,ssa-miR-727a-3p,ssa-miR-146a-5p	VHSV-induced protein-like
_	GIYK01058024	Ssa#XM_014177300.1	ssa-miR-146b-5p,ssa-miR-146a-5p	VHSV-inducible protein	integral component of membrane
_	GIYK01007264,GIYK01007263	Ssa#XM_014191790.1	ssa-miR-146b-3p,ssa-miR-8159-5p		membrane,channel activity,transmembrane transport
_	GIYK01055880,GIYK01055892,GIYK01055906,GIYK01055883,GIYK01055885,GIYK01055893,GIYK01055894,GIYK01055904,GIYK01055887,GIYK01055898,GIYK01055884,GIYK01055874,GIYK01055905,GIYK01055891,GIYK01055907,GIYK01055881,GIYK01055890,GIYK01055889,GIYK01055886,GIYK01055910,GIYK01055882,GIYK01055903,GIYK01055897	Ssa#XM_014193472.1	ssa-miR-30a-3-4-5p,ssa-miR-8159-5p,ssa-miR-30a-1-2-5p,ssa-miR-194b-5p,ssa-miR-30e-5p,ssa-miR-1778-3p	PREDICTED: uncharacterized protein LOC106586296,uncharacterized protein LOC111959865	integral component of membrane,
_	GIYK01060441	Ssa#XM_014181022.1	ssa-miR-727a-3p,ssa-miR-1778-3p	PREDICTED: uncharacterized protein LOC106590232	calcium ion binding,protein binding
_	GIYK01008686	Ssa#XM_014203671.1	ssa-miR-727a-3p,ssa-miR-190b-5p	uncharacterized LOC106601356	DNA-binding transcription factor activity,regulation of transcription DNA-templated
_	GIYK01043551,GIYK01043556,GIYK01043558,GIYK01043552,GIYK01043546,GIYK01043545	Ssa#XM_014191496.1	ssa-miR-30e-5p,ssa-miR-193b-5p,ssa-miR-30a-1-2-5p,ssa-miR-30a-3-4-5p	hemagglutinin/amebocyte aggregation factor-like	integral component of membrane
_	GIYK01013423,GIYK01013424,GIYK01013425	Ssa#XM_014145896.1	ssa-miR-193b-5p	uncharacterized LOC106605344
_	GIYK01040148	Ssa#XM_014165670.1	ssa-miR-194b-5p
_	GIYK01018443	Ssa#XM_014130021.1	ssa-miR-194b-5p	immunoglobulin light chain	integral component of membrane
_	GIYK01058322	Ssa#XM_014177778.1	ssa-miR-30e-5p,ssa-miR-727a-3p,ssa-miR-30a-3-4-5p,ssa-miR-30a-1-2-5p	membrane progestin receptor alpha-B-like	integral component of membrane
_	GIYK01025063	Ssa#XM_014128697.1	ssa-miR-30e-5p,ssa-miR-30a-3-4-5p,ssa-miR-30a-1-2-5p	PREDICTED: uncharacterized protein LOC106561001 isoform X1
_	GIYK01018585	Ssa#XM_014139667.1	ssa-miR-499a-5p
_	GIYK01028763	Ssa#XM_014129642.1	ssa-miR-7132b-5p,ssa-miR-7132a-5p	PREDICTED: uncharacterized protein LOC106563789	protein binding,GTP binding
_	GIYK01028764	Ssa#XM_014129642.1	ssa-miR-7132b-5p,ssa-miR-7132a-5p	uncharacterized LOC106603984	protein binding
_	GIYK01036231	Ssa#XM_014164332.1	ssa-miR-7132b-5p,ssa-miR-7132a-5p	unnamed protein product	DNA integration,DNA binding,transposition DNA-mediated
_	GIYK01037359	Ssa#NM_001173742.1	ssa-miR-7132b-5p,ssa-miR-7132a-5p	unnamed protein product	integral component of membrane
_	GIYK01013350,GIYK01013351,GIYK01013352	Ssa#XM_014176462.1	ssa-miR-7132b-5p,ssa-miR-7132a-5p	protein rapunzel-like	integral component of membrane,fin development
_	GIYK01043214	Ssa#XM_014167780.1	ssa-miR-8159-5p	leucine-rich repeat extensin-like protein 3
_	GIYK01001209,GIYK01001200,GIYK01001210,GIYK01001219,GIYK01001218,GIYK01001212,GIYK01001216,GIYK01001207,GIYK01001203,GIYK01001205,GIYK01001199,GIYK01044146,GIYK01001206,GIYK01001213,GIYK01001202,GIYK01001208,GIYK01001204,GIYK01001214,GIYK01001217	Ssa#XM_014198994.1,Ssa#XM_014154354.1	ssa-miR-8159-5p	prominin-1-A-like,unnamed protein product	integral component of membrane
_	GIYK01061187,GIYK01061189,GIYK01061195,GIYK01061179,GIYK01061180,GIYK01061184,GIYK01061192,GIYK01061178,GIYK01061196,GIYK01061190,GIYK01061191,GIYK01061194,GIYK01061188,GIYK01061183,GIYK01061186,GIYK01061185,GIYK01061193,GIYK01061182	Ssa#XM_014183386.1	ssa-miR-8159-5p	cytochrome P450 2F3-like	heme binding,iron ion binding,oxidoreductase activity acting on paired donors with incorporation or reduction of molecular oxygen reduced flavin or flavoprotein as one donor and incorporation of one atom of oxygen,oxidation-reduction process,integral component of membrane
_	GIYK01061181,GIYK01062144	Ssa#XM_014183386.1	ssa-miR-8159-5p	cytochrome P450 2F3-like	heme binding,iron ion binding,oxidoreductase activity acting on paired donors with incorporation or reduction of molecular oxygen reduced flavin or flavoprotein as one donor and incorporation of one atom of oxygen,oxidation-reduction process,oxidoreductase activity acting on paired donors with incorporation or reduction of molecular oxygen
_	GIYK01001215,GIYK01001201,GIYK01001211	Ssa#XM_014198994.1	ssa-miR-8159-5p	prominin-1-A	integral component of membrane
_	GIYK01013300	Ssa#XM_014200730.1	ssa-miR-8159-5p	cysteine-rich venom protein ophanin-like	extracellular region
_	GIYK01021638	Ssa#XM_014133010.1	ssa-let-7b-3p	uncharacterized LOC106612195
_	GIYK01045609,GIYK01045615,GIYK01045610,GIYK01045607,GIYK01045614,GIYK01045608	Ssa#XM_014202048.1	ssa-miR-146b-3p	uncharacterized protein LOC115194499 isoform X3,SLAM family member 9-like,SLAM family member 5-like,signaling lymphocytic activation molecule-like isoform X2	integral component of membrane
_	GIYK01063544,GIYK01063545	Ssa#XM_014137669.1	ssa-miR-146b-3p	calphotin-like isoform X2	metal ion binding,actin filament binding,actin cytoskeleton
