# Supplementary material for: Differential Expression of miRNAs and Their Predicted Target Genes Indicates That Gene Expression in Atlantic Salmon Gill Is Post-Transcriptionally Regulated by miRNAs in the Parr-Smolt Transformation and Adaptation to Sea Water
Source: Int J Mol Sci. 2022 Aug 8;23(15):8831. doi: 10.3390/ijms23158831 (PMC9369087; doi:10.3390/ijms23158831)
Supplement: Supplementary file 1 [file ijms-23-08831-s001.zip › Table S7. List of enriched biological processes with FE over 2 in gill.xlsx]

## Sheet: Sheet2
Table S7. List of enriched biological processes with fold enrichment greater than 2. The enriched biological processes were sorted heirarchically by default.
GO enrichment analysis (biological process)1	number of genes in the reference list (Homo sapiens)2	number of genes in uploaded list3	expected value4	Fold Enrichment5	raw P-value6	Benjamini-Hochberg (FDR)7
negative regulation of lipoprotein metabolic process	5	4	0.18	22.44	0.000153	0.00887
negative regulation of protein metabolic process	1033	80	36.83	2.17	5.41e-10	2.12e-07
regulation of protein metabolic process	2526	157	90.05	1.74	1.04e-11	8.13e-09
negative regulation of nitrogen compound metabolic process	2358	129	84.06	1.53	1.87e-06	0.000204
negative regulation of cellular metabolic process	2525	135	90.02	1.5	2.83e-06	0.000294
4-hydroxyproline catabolic process	4	3	0.14	21.04	0.00128	0.0466
4-hydroxyproline metabolic process	4	3	0.14	21.04	0.00128	0.0467
alpha-amino acid metabolic process	196	20	6.99	2.86	6.14e-05	0.00418
cellular amino acid metabolic process	279	22	9.95	2.21	0.00108	0.0417
carboxylic acid metabolic process	812	58	28.95	2	1.51e-06	0.000176
oxoacid metabolic process	836	59	29.8	1.98	2e-06	0.000216
organic acid metabolic process	858	62	30.59	2.03	4.28e-07	6.27e-05
small molecule metabolic process	1566	115	55.83	2.06	8.12e-13	9.79e-10
alpha-amino acid catabolic process	91	14	3.24	4.32	1.47e-05	0.00123
organic acid catabolic process	223	20	7.95	2.52	0.000494	0.0231
organic substance catabolic process	1613	102	57.5	1.77	5.25e-08	9.91e-06
catabolic process	1898	119	67.66	1.76	3.89e-09	1.09e-06
cellular catabolic process	1626	102	57.97	1.76	6.25e-08	1.13e-05
small molecule catabolic process	360	32	12.83	2.49	7.35e-06	0.000678
organonitrogen compound catabolic process	1053	67	37.54	1.78	1.01e-05	0.000875
cellular amino acid catabolic process	109	15	3.89	3.86	2.4e-05	0.00184
carboxylic acid catabolic process	219	20	7.81	2.56	0.000243	0.013
glutamate catabolic process	8	4	0.29	14.03	0.000553	0.0249
glutamine family amino acid catabolic process	25	8	0.89	8.98	1.23e-05	0.00105
hepoxilin biosynthetic process	9	4	0.32	12.47	0.000777	0.0323
long-chain fatty acid biosynthetic process	29	8	1.03	7.74	3.02e-05	0.00224
monocarboxylic acid biosynthetic process	164	16	5.85	2.74	0.000511	0.0236
carboxylic acid biosynthetic process	262	22	9.34	2.36	0.000406	0.0203
organic acid biosynthetic process	264	23	9.41	2.44	0.000204	0.0112
cellular biosynthetic process	2318	130	82.64	1.57	4.65e-07	6.51e-05
biosynthetic process	2453	140	87.45	1.6	4.02e-08	7.78e-06
organic substance biosynthetic process	2387	133	85.1	1.56	3.66e-07	5.47e-05
small molecule biosynthetic process	425	38	15.15	2.51	8.49e-07	0.000106
monocarboxylic acid metabolic process	497	43	17.72	2.43	4.32e-07	6.15e-05
cellular lipid metabolic process	923	67	32.91	2.04	1.42e-07	2.33e-05
lipid metabolic process	1214	94	43.28	2.17	1.08e-11	7.73e-09
lipid biosynthetic process	580	46	20.68	2.22	1.74e-06	0.000192
hepoxilin metabolic process	9	4	0.32	12.47	0.000777	0.0322
regulation of tau-protein kinase activity	13	5	0.46	10.79	0.000281	0.0148
regulation of protein kinase activity	641	44	22.85	1.93	7.01e-05	0.00465
regulation of kinase activity	760	51	27.09	1.88	4.56e-05	0.00323
regulation of phosphorylation	1233	82	43.96	1.87	1.83e-07	2.95e-05
regulation of phosphate metabolic process	1378	93	49.13	1.89	1.16e-08	2.8e-06
regulation of phosphorus metabolic process	1380	93	49.2	1.89	1.2e-08	2.85e-06
regulation of transferase activity	887	57	31.62	1.8	4.88e-05	0.0034
regulation of catalytic activity	2340	143	83.42	1.71	3.81e-10	1.57e-07
regulation of molecular function	3046	181	108.59	1.67	6.46e-12	5.33e-09
regulation of protein phosphorylation	1086	71	38.72	1.83	2.64e-06	0.000276
regulation of protein modification process	1517	94	54.08	1.74	5.13e-07	6.93e-05
regulation of cellular protein metabolic process	2360	145	84.13	1.72	2.02e-10	8.81e-08
regulation of dendritic cell antigen processing and presentation	11	4	0.39	10.2	0.0014	0.0494
regulation of immune system process	1450	93	51.69	1.8	1.32e-07	2.2e-05
relaxation of cardiac muscle	15	5	0.53	9.35	0.000481	0.0228
negative regulation of cytokine production involved in inflammatory response	24	6	0.86	7.01	0.000477	0.0227
negative regulation of cytokine production	278	25	9.91	2.52	7.69e-05	0.005
negative regulation of multicellular organismal process	996	67	35.51	1.89	1.64e-06	0.000183
regulation of multicellular organismal process	2618	162	93.33	1.74	6.35e-12	5.53e-09
negative regulation of gene expression	874	60	31.16	1.93	3.42e-06	0.000346
regulation of cytokine production	729	66	25.99	2.54	5.03e-11	2.82e-08
regulation of cytokine production involved in inflammatory response	55	8	1.96	4.08	0.00138	0.0488
regulation of macrophage derived foam cell differentiation	31	7	1.11	6.33	0.000277	0.0146
regulation of cell differentiation	1520	86	54.19	1.59	4.46e-05	0.00317
regulation of developmental process	2397	142	85.45	1.66	3.53e-09	1.03e-06
cellular response to osmotic stress	32	7	1.14	6.14	0.000327	0.0169
cellular response to stress	1522	84	54.26	1.55	0.000113	0.00685
response to stress	3336	192	118.93	1.61	1.79e-11	1.22e-08
cellular response to chemical stimulus	2567	150	91.51	1.64	2.55e-09	8.52e-07
response to chemical	4001	217	142.64	1.52	1.11e-10	5.61e-08
plasma lipoprotein particle remodeling	29	6	1.03	5.8	0.00113	0.0431
plasma lipoprotein particle organization	42	7	1.5	4.68	0.00136	0.0483
protein-lipid complex remodeling	29	6	1.03	5.8	0.00113	0.043
regulation of plasma lipoprotein particle levels	54	8	1.93	4.16	0.00124	0.0456
cell adhesion mediated by integrin	39	8	1.39	5.75	0.000182	0.0101
cell adhesion	957	70	34.12	2.05	5.29e-08	9.87e-06
biological adhesion	963	70	34.33	2.04	6.08e-08	1.11e-05
lung epithelium development	30	6	1.07	5.61	0.00131	0.0472
system development	4221	232	150.48	1.54	4.18e-12	3.86e-09
tube development	857	72	30.55	2.36	1.29e-10	6.14e-08
positive chemotaxis	45	8	1.6	4.99	0.000427	0.0209
chemotaxis	513	47	18.29	2.57	2.14e-08	4.73e-06
taxis	517	47	18.43	2.55	2.58e-08	5.46e-06
response to external stimulus	2393	173	85.31	2.03	1.1e-18	5.73e-15
locomotion	1235	81	44.03	1.84	4.35e-07	6.14e-05
semaphorin-plexin signaling pathway	41	7	1.46	4.79	0.0012	0.0447
cell surface receptor signaling pathway	2084	119	74.29	1.6	6.68e-07	8.79e-05
regulation of fatty acid biosynthetic process	41	7	1.46	4.79	0.0012	0.0446
regulation of lipid biosynthetic process	166	18	5.92	3.04	6.96e-05	0.00464
regulation of lipid metabolic process	338	35	12.05	2.9	8.93e-08	1.59e-05
regulation of cellular ketone metabolic process	146	14	5.2	2.69	0.0013	0.0471
regulation of small molecule metabolic process	348	26	12.41	2.1	0.000783	0.0323
positive regulation of interleukin-1 beta production	60	10	2.14	4.68	0.000135	0.00801
positive regulation of interleukin-1 production	72	10	2.57	3.9	0.000502	0.0234
positive regulation of cytokine production	471	41	16.79	2.44	7.97e-07	0.000101
positive regulation of gene expression	1122	75	40	1.88	4.85e-07	6.61e-05
positive regulation of macromolecule metabolic process	3438	194	122.57	1.58	8.37e-11	4.53e-08
positive regulation of metabolic process	3741	209	133.37	1.57	2.51e-11	1.57e-08
positive regulation of biological process	6161	331	219.64	1.51	2.23e-17	8.75e-14
positive regulation of multicellular organismal process	1428	100	50.91	1.96	5.33e-10	2.14e-07
regulation of interleukin-1 production	113	14	4.03	3.48	0.000124	0.0074
regulation of interleukin-1 beta production	94	14	3.35	4.18	2.03e-05	0.00159
ADP metabolic process	49	8	1.75	4.58	0.000706	0.0299
phosphate-containing compound metabolic process	1802	114	64.24	1.77	5.55e-09	1.53e-06
phosphorus metabolic process	1822	114	64.95	1.76	1.36e-08	3.19e-06
organophosphate metabolic process	839	57	29.91	1.91	8.47e-06	0.000754
regulation of fibroblast proliferation	80	12	2.85	4.21	7.37e-05	0.00484
regulation of cell population proliferation	1646	108	58.68	1.84	2.71e-09	8.65e-07
positive regulation of blood vessel endothelial cell migration	54	8	1.93	4.16	0.00124	0.0457
positive regulation of endothelial cell migration	107	12	3.81	3.15	0.000831	0.0336
regulation of cell migration	895	63	31.91	1.97	1.07e-06	0.000129
regulation of cell motility	953	65	33.97	1.91	1.53e-06	0.000176
regulation of cellular component movement	1028	68	36.65	1.86	2.36e-06	0.000253
regulation of localization	2715	155	96.79	1.6	5.99e-09	1.59e-06
regulation of locomotion	997	65	35.54	1.83	8.45e-06	0.000757
positive regulation of epithelial cell migration	149	16	5.31	3.01	0.000192	0.0105
positive regulation of cell migration	526	46	18.75	2.45	1.3e-07	2.18e-05
positive regulation of cell motility	550	46	19.61	2.35	4.82e-07	6.62e-05
positive regulation of cellular component movement	563	47	20.07	2.34	3.51e-07	5.3e-05
positive regulation of locomotion	566	46	20.18	2.28	7.64e-07	9.74e-05
pyruvate metabolic process	61	9	2.17	4.14	0.000643	0.0281
tissue regeneration	61	9	2.17	4.14	0.000643	0.028
developmental growth	372	28	13.26	2.11	0.000417	0.0206
growth	375	28	13.37	2.09	0.000452	0.0216
regeneration	151	18	5.38	3.34	2.25e-05	0.00174
positive regulation of insulin secretion	68	10	2.42	4.13	0.000334	0.0172
regulation of transport	1723	98	61.43	1.6	8.23e-06	0.00075
regulation of protein localization	844	53	30.09	1.76	0.000156	0.00898
regulation of signaling	3315	184	118.18	1.56	1.23e-09	4.49e-07
regulation of hormone levels	505	37	18	2.06	0.000101	0.00631
regulation of biological quality	3704	215	132.05	1.63	2.25e-13	2.94e-10
regulation of cell communication	3299	184	117.61	1.56	8.29e-10	3.17e-07
positive regulation of peptide hormone secretion	94	11	3.35	3.28	0.000985	0.0386
positive regulation of hormone secretion	125	14	4.46	3.14	0.00032	0.0166
positive regulation of cell communication	1670	105	59.54	1.76	3.95e-08	7.73e-06
positive regulation of signaling	1675	106	59.71	1.78	2.76e-08	5.77e-06
positive regulation of transport	906	56	32.3	1.73	0.000127	0.00758
positive regulation of peptide secretion	96	11	3.42	3.21	0.00115	0.0435
positive regulation of protein transport	304	23	10.84	2.12	0.00115	0.0435
positive regulation of establishment of protein localization	320	24	11.41	2.1	0.00138	0.0488
positive regulation of protein localization	459	32	16.36	1.96	0.000602	0.0269
viral entry into host cell	104	15	3.71	4.05	1.46e-05	0.00123
viral life cycle	180	23	6.42	3.58	5.79e-07	7.69e-05
viral process	258	29	9.2	3.15	2.43e-07	3.8e-05
entry into host	106	15	3.78	3.97	1.79e-05	0.00142
movement in host environment	134	18	4.78	3.77	5.15e-06	0.000495
biological process involved in interaction with host	148	19	5.28	3.6	5.14e-06	0.000498
biological process involved in symbiotic interaction	242	27	8.63	3.13	7.16e-07	9.35e-05
biological process involved in interspecies interaction between organisms	1536	116	54.76	2.12	1.02e-13	1.6e-10
reactive oxygen species metabolic process	100	14	3.57	3.93	3.76e-05	0.00276
embryonic placenta development	86	11	3.07	3.59	0.000504	0.0234
in utero embryonic development	387	30	13.8	2.17	0.000179	0.01
chordate embryonic development	641	40	22.85	1.75	0.0012	0.0447
regulation of alpha-beta T cell activation	105	13	3.74	3.47	0.000215	0.0117
regulation of T cell activation	344	30	12.26	2.45	1.91e-05	0.00151
regulation of leukocyte activation	642	44	22.89	1.92	0.000102	0.00638
regulation of cell activation	694	50	24.74	2.02	7.69e-06	0.000705
integrin-mediated signaling pathway	98	12	3.49	3.43	0.000407	0.0203
glucose metabolic process	100	12	3.57	3.37	0.000481	0.0227
hexose metabolic process	143	18	5.1	3.53	1.16e-05	0.00099
monosaccharide metabolic process	165	18	5.88	3.06	6.48e-05	0.00438
carbohydrate metabolic process	470	35	16.76	2.09	9.7e-05	0.00613
regulation of chemokine production	95	11	3.39	3.25	0.00107	0.0414
regulation of actin filament bundle assembly	104	12	3.71	3.24	0.000661	0.0286
regulation of cellular component biogenesis	946	55	33.72	1.63	0.000678	0.0291
regulation of actin cytoskeleton organization	349	26	12.44	2.09	0.000801	0.0327
regulation of organelle organization	1134	63	40.43	1.56	0.000779	0.0322
regulation of cellular component organization	2274	132	81.07	1.63	5.24e-08	1e-05
regulation of actin filament-based process	390	28	13.9	2.01	0.00093	0.0368
regulation of supramolecular fiber organization	374	28	13.33	2.1	0.00044	0.0211
angiogenesis	323	37	11.51	3.21	3.39e-09	1e-06
anatomical structure formation involved in morphogenesis	909	61	32.41	1.88	5.36e-06	0.000512
anatomical structure morphogenesis	2180	124	77.72	1.6	4.29e-07	6.23e-05
blood vessel morphogenesis	419	44	14.94	2.95	1.32e-09	4.69e-07
tube morphogenesis	664	55	23.67	2.32	3.19e-08	6.5e-06
blood vessel development	505	49	18	2.72	1.7e-09	5.92e-07
vasculature development	529	50	18.86	2.65	3.75e-09	1.07e-06
circulatory system development	889	64	31.69	2.02	3.76e-07	5.56e-05
cholesterol metabolic process	123	14	4.38	3.19	0.000276	0.0146
secondary alcohol metabolic process	133	15	4.74	3.16	0.000185	0.0102
alcohol metabolic process	326	27	11.62	2.32	0.000154	0.0089
organic hydroxy compound metabolic process	483	40	17.22	2.32	2.52e-06	0.000269
sterol metabolic process	138	14	4.92	2.85	0.000791	0.0324
steroid metabolic process	260	25	9.27	2.7	1.96e-05	0.00154
cell-matrix adhesion	132	15	4.71	3.19	0.000172	0.00969
cell-substrate adhesion	188	19	6.7	2.83	0.000104	0.00649
regulation of steroid metabolic process	98	11	3.49	3.15	0.00134	0.0479
steroid biosynthetic process	116	13	4.14	3.14	0.000515	0.0236
positive regulation of leukocyte migration	145	16	5.17	3.1	0.000144	0.00849
regulation of leukocyte migration	219	20	7.81	2.56	0.000243	0.013
positive regulation of immune system process	934	67	33.3	2.01	1.83e-07	2.92e-05
positive regulation of stress-activated MAPK cascade	127	14	4.53	3.09	0.000371	0.0186
positive regulation of stress-activated protein kinase signaling cascade	129	14	4.6	3.04	0.000429	0.0209
regulation of response to stress	1316	78	46.92	1.66	2.53e-05	0.00192
regulation of response to stimulus	3908	215	139.32	1.54	3.95e-11	2.29e-08
regulation of intracellular signal transduction	1688	102	60.18	1.69	4.3e-07	6.19e-05
regulation of signal transduction	2933	159	104.56	1.52	1.1e-07	1.87e-05
positive regulation of intracellular signal transduction	972	57	34.65	1.64	0.000417	0.0206
positive regulation of signal transduction	1502	89	53.55	1.66	5.68e-06	0.000536
positive regulation of response to stimulus	2152	121	76.72	1.58	9.76e-07	0.000119
positive regulation of MAPK cascade	479	32	17.08	1.87	0.00122	0.0452
regulation of MAPK cascade	667	46	23.78	1.93	5.63e-05	0.00387
regulation of stress-activated MAPK cascade	192	17	6.84	2.48	0.00095	0.0374
regulation of reactive oxygen species metabolic process	142	15	5.06	2.96	0.000353	0.0179
regulation of tumor necrosis factor production	161	17	5.74	2.96	0.000147	0.00864
regulation of tumor necrosis factor superfamily cytokine production	166	17	5.92	2.87	0.000205	0.0112
negative regulation of T cell activation	124	13	4.42	2.94	0.000911	0.0363
negative regulation of cell-cell adhesion	192	20	6.84	2.92	4.72e-05	0.00331
regulation of cell-cell adhesion	450	42	16.04	2.62	9.55e-08	1.68e-05
regulation of cell adhesion	748	57	26.67	2.14	2.98e-07	4.58e-05
negative regulation of cell adhesion	287	26	10.23	2.54	5.04e-05	0.0035
regulation of leukocyte cell-cell adhesion	336	32	11.98	2.67	1.69e-06	0.000188
negative regulation of lymphocyte activation	159	15	5.67	2.65	0.00103	0.0402
negative regulation of leukocyte activation	189	17	6.74	2.52	0.000809	0.0329
negative regulation of cell activation	211	20	7.52	2.66	0.000154	0.0089
regulation of endothelial cell proliferation	134	14	4.78	2.93	0.000606	0.0269
regulation of epithelial cell proliferation	336	25	11.98	2.09	0.00107	0.0416
response to glucose	134	14	4.78	2.93	0.000606	0.0269
response to hexose	138	14	4.92	2.85	0.000791	0.0325
response to monosaccharide	145	15	5.17	2.9	0.000432	0.021
response to carbohydrate	171	16	6.1	2.62	0.000775	0.0323
response to oxygen-containing compound	1509	106	53.8	1.97	9.21e-11	4.81e-08
response to organic substance	2657	162	94.72	1.71	1.91e-11	1.25e-08
cellular response to insulin stimulus	147	15	5.24	2.86	0.000493	0.0231
response to insulin	205	21	7.31	2.87	3.85e-05	0.00279
response to peptide hormone	346	28	12.33	2.27	0.000135	0.00801
response to peptide	427	38	15.22	2.5	9.3e-07	0.000116
response to organonitrogen compound	942	55	33.58	1.64	0.000658	0.0286
response to nitrogen compound	1031	58	36.76	1.58	0.0011	0.0423
response to hormone	745	58	26.56	2.18	1.02e-07	1.76e-05
response to endogenous stimulus	1325	82	47.24	1.74	3.19e-06	0.000325
cellular response to organic substance	1995	121	71.12	1.7	1.78e-08	3.99e-06
cellular response to endogenous stimulus	1067	59	38.04	1.55	0.00134	0.048
cellular response to peptide	292	24	10.41	2.31	0.000281	0.0147
cellular response to oxygen-containing compound	1031	65	36.76	1.77	1.82e-05	0.00144
regulation of protein localization to nucleus	138	14	4.92	2.85	0.000791	0.0324
regulation of cellular localization	800	49	28.52	1.72	0.000482	0.0227
cellular response to starvation	161	16	5.74	2.79	0.000424	0.0209
cellular response to nutrient levels	206	20	7.34	2.72	0.000115	0.00692
response to nutrient levels	442	35	15.76	2.22	3.17e-05	0.00235
response to extracellular stimulus	474	36	16.9	2.13	5.92e-05	0.00406
cellular response to extracellular stimulus	237	21	8.45	2.49	0.000364	0.0183
cellular response to external stimulus	304	24	10.84	2.21	0.000579	0.0259
response to starvation	198	18	7.06	2.55	0.000513	0.0236
positive regulation of lymphocyte proliferation	143	14	5.1	2.75	0.00108	0.0418
regulation of lymphocyte proliferation	233	22	8.31	2.65	7.77e-05	0.00503
regulation of mononuclear cell proliferation	236	22	8.41	2.61	9.23e-05	0.00591
regulation of leukocyte proliferation	256	23	9.13	2.52	0.000161	0.00914
positive regulation of cell activation	453	31	16.15	1.92	0.000918	0.0364
positive regulation of mononuclear cell proliferation	145	14	5.17	2.71	0.00123	0.0453
positive regulation of cell population proliferation	924	54	32.94	1.64	0.000606	0.027
positive regulation of T cell activation	225	22	8.02	2.74	4.83e-05	0.00338
positive regulation of leukocyte cell-cell adhesion	246	25	8.77	2.85	8.25e-06	0.000748
positive regulation of cell-cell adhesion	293	28	10.45	2.68	7.04e-06	0.000653
positive regulation of cell adhesion	451	36	16.08	2.24	2.13e-05	0.00165
positive regulation of lipid metabolic process	154	15	5.49	2.73	0.000767	0.0321
lymphocyte differentiation	257	25	9.16	2.73	1.64e-05	0.00134
mononuclear cell differentiation	296	28	10.55	2.65	8.38e-06	0.000755
leukocyte differentiation	360	31	12.83	2.42	1.68e-05	0.00137
cell differentiation	3482	188	124.13	1.51	6.38e-09	1.64e-06
cellular developmental process	3547	192	126.45	1.52	3.35e-09	1.01e-06
hemopoiesis	605	43	21.57	1.99	4.12e-05	0.00298
hematopoietic or lymphoid organ development	654	45	23.32	1.93	7.54e-05	0.00492
immune system development	694	47	24.74	1.9	5.46e-05	0.00377
immune system process	2337	140	83.31	1.68	2.36e-09	8.05e-07
lymphocyte activation	410	38	14.62	2.6	4.71e-07	6.53e-05
leukocyte activation	520	40	18.54	2.16	1.58e-05	0.00131
cell activation	642	47	22.89	2.05	9.47e-06	0.000829
positive regulation of chemotaxis	144	14	5.13	2.73	0.00115	0.0435
positive regulation of response to external stimulus	450	31	16.04	1.93	0.000862	0.0346
regulation of response to external stimulus	953	65	33.97	1.91	1.53e-06	0.000175
olefinic compound metabolic process	145	14	5.17	2.71	0.00123	0.0452
response to nutrient	146	14	5.2	2.69	0.0013	0.047
regulation of T cell proliferation	178	17	6.35	2.68	0.000434	0.021
positive regulation of supramolecular fiber organization	178	17	6.35	2.68	0.000434	0.0209
sphingolipid metabolic process	158	15	5.63	2.66	0.000976	0.0383
membrane lipid metabolic process	204	18	7.27	2.48	0.00111	0.0426
regulation of MAP kinase activity	182	17	6.49	2.62	0.000548	0.0249
T cell activation	258	24	9.2	2.61	4.65e-05	0.00328
negative regulation of cellular amide metabolic process	187	17	6.67	2.55	0.000725	0.0305
regulation of cellular amide metabolic process	450	31	16.04	1.93	0.000862	0.0346
positive regulation of peptidyl-tyrosine phosphorylation	189	17	6.74	2.52	0.000809	0.0329
regulation of peptidyl-tyrosine phosphorylation	255	23	9.09	2.53	0.000157	0.00899
positive regulation of protein phosphorylation	720	48	25.67	1.87	7.07e-05	0.00468
positive regulation of phosphorylation	802	52	28.59	1.82	7.24e-05	0.00477
positive regulation of phosphate metabolic process	882	56	31.44	1.78	6.92e-05	0.00464
positive regulation of phosphorus metabolic process	882	56	31.44	1.78	6.92e-05	0.00466
positive regulation of cellular metabolic process	3255	175	116.04	1.51	3.77e-08	7.49e-06
positive regulation of protein modification process	984	60	35.08	1.71	0.000112	0.00679
positive regulation of cellular protein metabolic process	1392	83	49.62	1.67	1.07e-05	0.000923
positive regulation of protein metabolic process	1479	89	52.73	1.69	3.42e-06	0.000344
positive regulation of nitrogen compound metabolic process	3053	167	108.84	1.53	2.29e-08	4.98e-06
response to ketone	190	17	6.77	2.51	0.000854	0.0344
leukocyte migration	235	21	8.38	2.51	0.000347	0.0177
cell migration	868	60	30.94	1.94	3.06e-06	0.000315
cell motility	1022	65	36.43	1.78	1.61e-05	0.00132
movement of cell or subcellular component	1458	83	51.98	1.6	4.45e-05	0.00318
localization of cell	1022	65	36.43	1.78	1.61e-05	0.00132
localization	5122	254	182.6	1.39	7.7e-09	1.92e-06
response to alcohol	235	21	8.38	2.51	0.000347	0.0176
regulation of lymphocyte differentiation	181	16	6.45	2.48	0.00135	0.0479
regulation of multicellular organismal development	1303	85	46.45	1.83	2.47e-07	3.83e-05
negative regulation of protein kinase activity	205	18	7.31	2.46	0.00113	0.0432
negative regulation of protein phosphorylation	325	27	11.59	2.33	0.000151	0.00879
negative regulation of protein modification process	502	37	17.9	2.07	9.66e-05	0.00613
negative regulation of cellular protein metabolic process	965	72	34.4	2.09	1.38e-08	3.17e-06
negative regulation of phosphorylation	366	28	13.05	2.15	0.000363	0.0184
negative regulation of phosphate metabolic process	422	34	15.04	2.26	2.43e-05	0.00185
negative regulation of phosphorus metabolic process	423	34	15.08	2.25	3.82e-05	0.00278
negative regulation of catalytic activity	770	52	27.45	1.89	2.32e-05	0.00178
negative regulation of molecular function	1135	74	40.46	1.83	1.35e-06	0.00016
extracellular matrix organization	288	25	10.27	2.43	0.000107	0.00662
extracellular structure organization	289	25	10.3	2.43	0.000111	0.00679
external encapsulating structure organization	291	25	10.37	2.41	0.00012	0.00724
axon guidance	234	20	8.34	2.4	0.000664	0.0287
neuron projection guidance	235	20	8.38	2.39	0.000687	0.0293
generation of neurons	1248	67	44.49	1.51	0.0013	0.047
cell morphogenesis involved in differentiation	535	36	19.07	1.89	0.000624	0.0274
axon development	387	31	13.8	2.25	6.28e-05	0.00426
myeloid cell differentiation	234	20	8.34	2.4	0.000664	0.0286
regulation of leukocyte mediated immunity	236	20	8.41	2.38	0.000711	0.03
regulation of immune effector process	356	29	12.69	2.29	9.26e-05	0.0059
regulation of body fluid levels	370	31	13.19	2.35	3.66e-05	0.0027
response to virus	337	28	12.01	2.33	0.000107	0.0066
response to other organism	1379	95	49.16	1.93	3e-09	9.41e-07
response to external biotic stimulus	1382	95	49.27	1.93	3.16e-09	9.71e-07
response to biotic stimulus	1442	96	51.41	1.87	1.06e-08	2.6e-06
positive regulation of immune effector process	249	20	8.88	2.25	0.00117	0.0438
regulation of ERK1 and ERK2 cascade	299	24	10.66	2.25	0.00051	0.0236
actin cytoskeleton organization	545	43	19.43	2.21	4.75e-06	0.000462
actin filament-based process	610	46	21.75	2.12	5.57e-06	0.000529
negative regulation of hydrolase activity	360	28	12.83	2.18	0.000327	0.0169
regulation of hydrolase activity	1002	67	35.72	1.88	2.52e-06	0.000267
regulation of angiogenesis	283	22	10.09	2.18	0.00119	0.0448
regulation of anatomical structure morphogenesis	925	54	32.98	1.64	0.000614	0.0271
regulation of vasculature development	287	22	10.23	2.15	0.00134	0.0479
response to hypoxia	283	22	10.09	2.18	0.00119	0.0447
response to decreased oxygen levels	296	23	10.55	2.18	0.000893	0.0357
negative regulation of cell population proliferation	709	54	25.28	2.14	7.41e-07	9.52e-05
regulation of inflammatory response	356	27	12.69	2.13	0.000522	0.0239
regulation of defense response	628	43	22.39	1.92	9.16e-05	0.00589
lipid transport	320	24	11.41	2.1	0.00138	0.0489
lipid localization	355	26	12.66	2.05	0.000931	0.0368
transmembrane receptor protein tyrosine kinase signaling pathway	406	30	14.47	2.07	0.000435	0.0209
enzyme linked receptor protein signaling pathway	603	38	21.5	1.77	0.00127	0.0463
urogenital system development	339	25	12.09	2.07	0.00115	0.0435
multicellular organismal homeostasis	367	27	13.08	2.06	0.000686	0.0294
homeostatic process	1585	95	56.51	1.68	1.75e-06	0.000192
negative regulation of intracellular signal transduction	508	37	18.11	2.04	0.000106	0.00655
negative regulation of response to stimulus	1600	88	57.04	1.54	9.01e-05	0.00581
cellular response to cytokine stimulus	717	52	25.56	2.03	4.06e-06	0.000405
response to cytokine	811	58	28.91	2.01	1.48e-06	0.000173
cellular response to lipid	488	35	17.4	2.01	0.000211	0.0115
response to lipid	807	61	28.77	2.12	1.68e-07	2.74e-05
gland development	405	29	14.44	2.01	0.000725	0.0305
regulation of endopeptidase activity	419	30	14.94	2.01	0.000559	0.0251
regulation of peptidase activity	448	31	15.97	1.94	0.000829	0.0336
regulation of proteolysis	735	46	26.2	1.76	0.000414	0.0205
response to wounding	435	31	15.51	2	0.000458	0.0218
innate immune response	785	55	27.99	1.97	6.55e-06	0.000611
defense response to other organism	1001	65	35.69	1.82	8.79e-06	0.000778
defense response	1405	85	50.09	1.7	4.15e-06	0.000411
immune response	1568	93	55.9	1.66	3.15e-06	0.000322
positive regulation of kinase activity	476	33	16.97	1.94	0.000497	0.0232
positive regulation of transferase activity	561	39	20	1.95	0.000149	0.00871
positive regulation of catalytic activity	1136	72	40.5	1.78	6.34e-06	0.000596
positive regulation of molecular function	1521	101	54.22	1.86	6.25e-09	1.63e-06
positive regulation of cell death	577	40	20.57	1.94	0.000176	0.00986
regulation of cell death	1597	103	56.93	1.81	1.42e-08	3.22e-06
cellular response to growth factor stimulus	453	31	16.15	1.92	0.000918	0.0365
organophosphate biosynthetic process	498	34	17.75	1.92	0.000624	0.0275
cell-cell adhesion	536	36	19.11	1.88	0.000631	0.0276
negative regulation of apoptotic process	876	57	31.23	1.83	2.95e-05	0.0022
regulation of apoptotic process	1422	89	50.69	1.76	7.35e-07	9.52e-05
regulation of programmed cell death	1451	94	51.73	1.82	6e-08	1.11e-05
negative regulation of programmed cell death	895	59	31.91	1.85	1.55e-05	0.00129
negative regulation of cell death	995	67	35.47	1.89	1.6e-06	0.000181
positive regulation of hydrolase activity	576	37	20.53	1.8	0.000992	0.0388
protein phosphorylation	718	46	25.6	1.8	0.000242	0.013
phosphorylation	912	59	32.51	1.81	2.78e-05	0.00208
negative regulation of developmental process	882	55	31.44	1.75	0.000108	0.00662
chemical homeostasis	1126	69	40.14	1.72	2.66e-05	0.002
regulation of immune response	920	55	32.8	1.68	0.000407	0.0203
intracellular signal transduction	1481	87	52.8	1.65	9.81e-06	0.000854
cellular homeostasis	836	49	29.8	1.64	0.00125	0.0458
regulation of cellular catabolic process	855	50	30.48	1.64	0.00103	0.0401
regulation of catabolic process	994	64	35.44	1.81	1.24e-05	0.00105
positive regulation of developmental process	1268	72	45.2	1.59	0.000185	0.0102
